# Supplementary material for: Transforming Properties of E6/E7 Oncogenes from Beta-2 HPV80 in Primary Human Fibroblasts
Source: Int J Mol Sci. 2025 Jun 2;26(11):5347. doi: 10.3390/ijms26115347 (PMC12154562; doi:10.3390/ijms26115347)
Supplement: Supplementary file 1 [file ijms-26-05347-s001.zip]

Archive with 2 entries (2 files):
- Table_S2_HPV16.xlsx
- Table_S1_HPV80.xlsx
