# Supplementary material for: Transforming Properties of E6/E7 Oncogenes from Beta-2 HPV80 in Primary Human Fibroblasts
Source: Int J Mol Sci. 2025 Jun 2;26(11):5347. doi: 10.3390/ijms26115347 (PMC12154562; doi:10.3390/ijms26115347)
Supplement: Supplementary file 1 [file ijms-26-05347-s001.zip › Table_S2_HPV16.xlsx]

## Sheet: Res_DS2_align_annot
	Ensembl	baseMean	log2FoldChange	lfcSE	stat	pvalue	padj	external_gene_name	description
2837	ENSG00000106236.4	248.396	11.3615	0.875919	12.9709	1.78883e-38	3.28401e-35	NPTX2	neuronal pentraxin 2 [Source:HGNC Symbol;Acc:HGNC:7953]
3814	ENSG00000115297.11	39.2577	8.70079	0.892439	9.74945	1.85464e-22	6.91608e-20	TLX2	T cell leukemia homeobox 2 [Source:HGNC Symbol;Acc:HGNC:5057]
12828	ENSG00000186281.13	22.8857	7.92039	0.893297	8.86647	7.55017e-19	1.63811e-16	GPAT2	glycerol-3-phosphate acyltransferase 2, mitochondrial [Source:HGNC Symbol;Acc:HGNC:27168]
4143	ENSG00000118156.13	43.8745	7.89332	0.94242	8.37559	5.495e-17	8.35311e-15	ZNF541	zinc finger protein 541 [Source:HGNC Symbol;Acc:HGNC:25294]
12080	ENSG00000181195.11	160.396	7.88119	1.04762	7.52293	5.35627e-14	5.53389e-12	PENK	proenkephalin [Source:HGNC Symbol;Acc:HGNC:8831]
141	ENSG00000007038.11	21.9312	7.8613	0.947411	8.29767	1.06176e-16	1.6038e-14	PRSS21	serine protease 21 [Source:HGNC Symbol;Acc:HGNC:9485]
3617	ENSG00000113430.10	19.0343	7.65508	0.875978	8.73889	2.35418e-18	4.60531e-16	IRX4	iroquois homeobox 4 [Source:HGNC Symbol;Acc:HGNC:6129]
2676	ENSG00000105278.12	73.3105	7.16133	0.613196	11.6787	1.63796e-31	1.50352e-28	ZFR2	zinc finger RNA binding protein 2 [Source:HGNC Symbol;Acc:HGNC:29189]
10715	ENSG00000171126.8	12.0436	6.99571	0.876178	7.98435	1.41263e-15	1.88346e-13	KCNG3	potassium voltage-gated channel modifier subfamily G member 3 [Source:HGNC Symbol;Acc:HGNC:18306]
4760	ENSG00000124557.14	11.3954	6.91383	1.07779	6.41482	1.40986e-10	7.23607e-09	BTN1A1	butyrophilin subfamily 1 member A1 [Source:HGNC Symbol;Acc:HGNC:1135]
14238	ENSG00000204950.4	10.908	6.85351	0.885816	7.73694	1.01835e-14	1.21519e-12	LRRC10B	leucine rich repeat containing 10B [Source:HGNC Symbol;Acc:HGNC:37215]
9179	ENSG00000163235.16	10.5528	6.80517	1.14698	5.9331	2.97261e-09	1.15545e-07	TGFA	transforming growth factor alpha [Source:HGNC Symbol;Acc:HGNC:11765]
11728	ENSG00000178222.14	51.3682	6.64682	0.623122	10.667	1.45305e-26	7.88149e-24	RNF212	ring finger protein 212 [Source:HGNC Symbol;Acc:HGNC:27729]
8463	ENSG00000157060.16	8.23437	6.4461	1.27372	5.06085	4.17386e-07	9.48699e-06	SHCBP1L	SHC binding and spindle associated 1 like [Source:HGNC Symbol;Acc:HGNC:16788]
8688	ENSG00000159263.16	7.49432	6.31136	0.93902	6.72121	1.80216e-11	1.12829e-09	SIM2	SIM bHLH transcription factor 2 [Source:HGNC Symbol;Acc:HGNC:10883]
2880	ENSG00000106565.19	13.6108	6.18999	1.94327	3.18535	0.0014458	0.0106073	TMEM176B	transmembrane protein 176B [Source:HGNC Symbol;Acc:HGNC:29596]
23518	ENSG00000290931.1	34.4395	6.07266	0.646802	9.38874	6.0722e-21	1.81149e-18		novel transcript
334	ENSG00000019186.10	21.6007	5.9483	0.829616	7.16994	7.50282e-13	6.17456e-11	CYP24A1	cytochrome P450 family 24 subfamily A member 1 [Source:HGNC Symbol;Acc:HGNC:2602]
1471	ENSG00000085552.18	5.77052	5.93202	0.921428	6.43786	1.21172e-10	6.328e-09	IGSF9	immunoglobulin superfamily member 9 [Source:HGNC Symbol;Acc:HGNC:18132]
15006	ENSG00000215845.11	5.7079	5.92038	0.96071	6.16251	7.16e-10	3.18213e-08	TSTD1	thiosulfate sulfurtransferase like domain containing 1 [Source:HGNC Symbol;Acc:HGNC:35410]
23618	ENSG00000291127.1	10.1973	5.77526	1.03838	5.56178	2.67031e-08	8.10809e-07	ANKRD36BP2	ankyrin repeat domain 36B pseudogene 2 [Source:NCBI gene (formerly Entrezgene);Acc:645784]
19130	ENSG00000255571.10	4.75844	5.65279	1.01412	5.57406	2.48867e-08	7.59521e-07	MIR9-3HG	MIR9-3 host gene [Source:HGNC Symbol;Acc:HGNC:27388]
21125	ENSG00000272395.8	4.68715	5.6304	1.01248	5.56103	2.68188e-08	8.13288e-07	IFNL4	interferon lambda 4 (gene/pseudogene) [Source:HGNC Symbol;Acc:HGNC:44480]
3218	ENSG00000109832.14	6.40652	5.58571	0.916095	6.0973	1.07874e-09	4.58098e-08	DDX25	DEAD-box helicase 25 [Source:HGNC Symbol;Acc:HGNC:18698]
9514	ENSG00000164530.15	4.42494	5.5491	1.5199	3.65096	0.000261267	0.00255235	PI16	peptidase inhibitor 16 [Source:HGNC Symbol;Acc:HGNC:21245]
21850	ENSG00000278023.7	8.37114	5.48625	0.96069	5.71074	1.12488e-08	3.77057e-07	RDM1	RAD52 motif containing 1 [Source:HGNC Symbol;Acc:HGNC:19950]
8565	ENSG00000158089.15	18.6315	5.43576	0.719744	7.55235	4.27458e-14	4.49414e-12	GALNT14	polypeptide N-acetylgalactosaminyltransferase 14 [Source:HGNC Symbol;Acc:HGNC:22946]
5553	ENSG00000132016.12	43.6998	5.42347	0.491809	11.0276	2.81329e-28	1.97477e-25	BRME1	break repair meiotic recombinase recruitment factor 1 [Source:HGNC Symbol;Acc:HGNC:28153]
11952	ENSG00000180053.8	27.1939	5.28384	0.556864	9.48856	2.34243e-21	7.7645e-19	NKX2-6	NK2 homeobox 6 [Source:HGNC Symbol;Acc:HGNC:32940]
13729	ENSG00000198153.8	3.45106	5.18982	0.981404	5.28816	1.23551e-07	3.22156e-06	ZNF849P	zinc finger protein 849, pseudogene [Source:HGNC Symbol;Acc:HGNC:34389]
15186	ENSG00000221947.8	3.21437	5.08853	1.23726	4.11272	3.9102e-05	0.000513881	XKR9	XK related 9 [Source:HGNC Symbol;Acc:HGNC:20937]
645	ENSG00000054938.17	6.37654	5.08155	1.26244	4.0252	5.69279e-05	0.000713948	CHRDL2	chordin like 2 [Source:HGNC Symbol;Acc:HGNC:24168]
4431	ENSG00000120949.15	11.3313	5.02614	0.789685	6.36473	1.9563e-10	9.76759e-09	TNFRSF8	TNF receptor superfamily member 8 [Source:HGNC Symbol;Acc:HGNC:11923]
1368	ENSG00000081985.14	11.0962	5.01503	0.795775	6.30207	2.93693e-10	1.41888e-08	IL12RB2	interleukin 12 receptor subunit beta 2 [Source:HGNC Symbol;Acc:HGNC:5972]
21494	ENSG00000274641.2	4.34012	5.00921	0.956378	5.23769	1.62597e-07	4.12824e-06	H2BC17	H2B clustered histone 17 [Source:HGNC Symbol;Acc:HGNC:4758]
11361	ENSG00000175445.17	2.95188	4.96437	1.56209	3.17804	0.00148274	0.0108085	LPL	lipoprotein lipase [Source:HGNC Symbol;Acc:HGNC:6677]
21315	ENSG00000273203.1	2.7858	4.88461	0.997263	4.89802	9.68086e-07	1.99519e-05		novel transcript
14090	ENSG00000204179.11	2.76567	4.87609	1.077	4.52746	5.96975e-06	9.83937e-05	PTPN20	protein tyrosine phosphatase non-receptor type 20 [Source:HGNC Symbol;Acc:HGNC:23423]
20405	ENSG00000266924.1	2.60366	4.78937	1.10349	4.34019	1.42359e-05	0.000213012		novel transcript
12893	ENSG00000186777.13	11.8955	4.77559	0.733929	6.50689	7.67244e-11	4.19978e-09	ZNF732	zinc finger protein 732 [Source:HGNC Symbol;Acc:HGNC:37138]
18889	ENSG00000253967.1	5.19561	4.77179	1.10962	4.30039	1.70495e-05	0.000248871	LINC03020	long intergenic non-protein coding RNA 3020 [Source:HGNC Symbol;Acc:HGNC:56148]
16532	ENSG00000231565.1	3.65834	4.75974	1.02964	4.62271	3.7875e-06	6.60281e-05	NEK2P2	NEK2 pseudogene 2 [Source:HGNC Symbol;Acc:HGNC:37816]
23679	ENSG00000291234.1	3.6534	4.75376	1.1427	4.16011	3.18097e-05	0.000428184		novel transcript
22974	ENSG00000288528.1	4.92415	4.70466	1.09033	4.31489	1.59683e-05	0.000235102		novel transcript
3850	ENSG00000115523.17	4.72056	4.62429	2.64399	1.74898	0.0802946	0.224235	GNLY	granulysin [Source:HGNC Symbol;Acc:HGNC:4414]
106	ENSG00000006047.13	4.69248	4.61708	0.984818	4.68825	2.75545e-06	5.01613e-05	YBX2	Y-box binding protein 2 [Source:HGNC Symbol;Acc:HGNC:17948]
1971	ENSG00000100285.10	479.998	4.60985	0.205161	22.4694	8.27047e-112	1.97383e-107	NEFH	neurofilament heavy chain [Source:HGNC Symbol;Acc:HGNC:7737]
596	ENSG00000050555.19	45.7959	4.58547	0.640891	7.15483	8.37769e-13	6.80074e-11	LAMC3	laminin subunit gamma 3 [Source:HGNC Symbol;Acc:HGNC:6494]
5258	ENSG00000129654.8	2.24851	4.57183	1.09175	4.18763	2.81881e-05	0.000387075	FOXJ1	forkhead box J1 [Source:HGNC Symbol;Acc:HGNC:3816]
20045	ENSG00000261787.2	2.15938	4.51479	1.03052	4.38107	1.18096e-05	0.000180325	TCF24	transcription factor 24 [Source:HGNC Symbol;Acc:HGNC:32275]
1241	ENSG00000077935.17	8.27523	4.51229	0.831243	5.42836	5.68732e-08	1.61013e-06	SMC1B	structural maintenance of chromosomes 1B [Source:HGNC Symbol;Acc:HGNC:11112]
2147	ENSG00000101144.13	2.14441	4.50483	3.01606	1.49361	0.135276	0.318424	BMP7	bone morphogenetic protein 7 [Source:HGNC Symbol;Acc:HGNC:1074]
18943	ENSG00000254388.1	2.10981	4.47993	1.4825	3.02188	0.00251214	0.0166587	DUTP2	deoxyuridine triphosphatase pseudogene 2 [Source:HGNC Symbol;Acc:HGNC:39515]
20372	ENSG00000266524.3	4.26294	4.46828	1.21007	3.69258	0.000221989	0.00224017	GDF10	growth differentiation factor 10 [Source:HGNC Symbol;Acc:HGNC:4215]
1326	ENSG00000080644.16	2.04463	4.43383	1.55317	2.8547	0.00430774	0.0254666	CHRNA3	cholinergic receptor nicotinic alpha 3 subunit [Source:HGNC Symbol;Acc:HGNC:1957]
21439	ENSG00000274191.1	2.00064	4.40446	1.05966	4.15649	3.23175e-05	0.000434285		novel transcript
8416	ENSG00000156509.14	29.9879	4.40258	0.429177	10.2582	1.08712e-24	4.98946e-22	FBXO43	F-box protein 43 [Source:HGNC Symbol;Acc:HGNC:28521]
13528	ENSG00000197245.6	1.98258	4.39552	1.06676	4.12045	3.78127e-05	0.000499203	FAM110D	family with sequence similarity 110 member D [Source:HGNC Symbol;Acc:HGNC:25860]
20632	ENSG00000268119.8	1.96042	4.37943	1.4149	3.09522	0.00196665	0.0136047		novel transcript
21821	ENSG00000277775.2	1.94652	4.36134	1.20054	3.63282	0.000280338	0.00272084	H3C7	H3 clustered histone 7 [Source:HGNC Symbol;Acc:HGNC:4773]
13386	ENSG00000196581.11	11.2454	4.35277	0.800537	5.43731	5.40904e-08	1.54416e-06	AJAP1	adherens junctions associated protein 1 [Source:HGNC Symbol;Acc:HGNC:30801]
5674	ENSG00000132855.5	7.2277	4.35128	0.810111	5.37122	7.82051e-08	2.14781e-06	ANGPTL3	angiopoietin like 3 [Source:HGNC Symbol;Acc:HGNC:491]
14460	ENSG00000212396.1	1.89801	4.33101	1.54692	2.79976	0.0051141	0.0291993	RNA5SP323	RNA, 5S ribosomal pseudogene 323 [Source:HGNC Symbol;Acc:HGNC:43223]
13104	ENSG00000188383.8	3.87465	4.32587	1.09008	3.96841	7.23542e-05	0.000876551	GPAT2P2	glycerol-3-phosphate acyltransferase 2 pseudogene 2 [Source:HGNC Symbol;Acc:HGNC:52331]
7532	ENSG00000147036.12	2.69768	4.3191	0.996486	4.33433	1.46206e-05	0.000218085	LANCL3	LanC like family member 3 [Source:HGNC Symbol;Acc:HGNC:24767]
880	ENSG00000066923.19	80.6649	4.30439	0.346117	12.4362	1.66122e-35	2.08667e-32	STAG3	STAG3 cohesin complex component [Source:HGNC Symbol;Acc:HGNC:11356]
16331	ENSG00000230342.2	2.64806	4.27791	1.06756	4.00719	6.14448e-05	0.000762977	FANCD2P2	FANCD2 pseudogene 2 [Source:HGNC Symbol;Acc:HGNC:44488]
23120	ENSG00000289032.1	1.81152	4.26688	1.17574	3.62911	0.000284397	0.0027524		novel transcript
14448	ENSG00000211767.1	1.80874	4.25679	1.71366	2.48404	0.0129902	0.0598709	TRBJ2-3	T cell receptor beta joining 2-3 [Source:HGNC Symbol;Acc:HGNC:12171]
10693	ENSG00000170961.7	502.075	4.25584	0.569751	7.46964	8.04156e-14	7.89794e-12	HAS2	hyaluronan synthase 2 [Source:HGNC Symbol;Acc:HGNC:4819]
4106	ENSG00000117598.14	3.64772	4.25416	0.961491	4.42454	9.66458e-06	0.000151142	PLPPR5	phospholipid phosphatase related 5 [Source:HGNC Symbol;Acc:HGNC:31703]
23255	ENSG00000289470.1	1.78957	4.24299	1.86988	2.26912	0.0232611	0.0927568		novel transcript
11306	ENSG00000175093.5	1.78567	4.23894	1.50375	2.8189	0.00481879	0.0278666	SPSB4	splA/ryanodine receptor domain and SOCS box containing 4 [Source:HGNC Symbol;Acc:HGNC:30630]
8792	ENSG00000160255.19	14.286	4.22026	0.905935	4.65846	3.18576e-06	5.68247e-05	ITGB2	integrin subunit beta 2 [Source:HGNC Symbol;Acc:HGNC:6155]
6607	ENSG00000139219.19	1.72916	4.19261	1.97426	2.12364	0.0337004	0.121074	COL2A1	collagen type II alpha 1 chain [Source:HGNC Symbol;Acc:HGNC:2200]
23841	ENSG00000293480.1	1.7065	4.17138	1.28419	3.24826	0.00116115	0.00886502	TCAM1P	testicular cell adhesion molecule 1, pseudogene [Source:NCBI gene (formerly Entrezgene);Acc:146771]
11836	ENSG00000179066.8	1.70322	4.1708	1.51418	2.7545	0.00587825	0.0325352		novel transcript
21898	ENSG00000278493.1	1.69131	4.15982	1.149	3.62039	0.000294163	0.00282742		novel transcript, sense intronic to EHD4
10237	ENSG00000168263.9	1.67769	4.15136	1.14882	3.6136	0.000301977	0.00289321	KCNV2	potassium voltage-gated channel modifier subfamily V member 2 [Source:HGNC Symbol;Acc:HGNC:19698]
22119	ENSG00000279670.1	1.67769	4.15136	1.14882	3.6136	0.000301977	0.00289321		TEC
19221	ENSG00000256673.1	1.65753	4.13756	1.25023	3.30943	0.00093486	0.00744103		ovostatin (OVOS) pseudogene
6806	ENSG00000140835.10	1.64069	4.12298	1.54553	2.66768	0.00763764	0.0397297	CHST4	carbohydrate sulfotransferase 4 [Source:HGNC Symbol;Acc:HGNC:1972]
5135	ENSG00000128408.9	45.234	4.11269	1.16995	3.51527	0.0004393	0.00397887	RIBC2	RIB43A domain with coiled-coils 2 [Source:HGNC Symbol;Acc:HGNC:13241]
5680	ENSG00000132938.22	1.63391	4.10808	1.36282	3.0144	0.00257485	0.016999	MTUS2	microtubule associated scaffold protein 2 [Source:HGNC Symbol;Acc:HGNC:20595]
9566	ENSG00000164778.4	5.96471	4.10134	0.853157	4.80725	1.53021e-06	2.97985e-05	EN2	engrailed homeobox 2 [Source:HGNC Symbol;Acc:HGNC:3343]
7615	ENSG00000147724.12	3.33507	4.09505	1.04698	3.91132	9.17938e-05	0.00107232	FAM135B	family with sequence similarity 135 member B [Source:HGNC Symbol;Acc:HGNC:28029]
2901	ENSG00000106689.11	1.61252	4.0901	1.1291	3.62243	0.000291852	0.00280974	LHX2	LIM homeobox 2 [Source:HGNC Symbol;Acc:HGNC:6594]
16324	ENSG00000230314.7	3.27392	4.08758	0.971678	4.20672	2.59101e-05	0.000359101	ELOVL2-AS1	ELOVL2 antisense RNA 1 [Source:HGNC Symbol;Acc:HGNC:44156]
9687	ENSG00000165443.12	1.60276	4.08382	1.10275	3.70329	0.000212818	0.00216133	PHYHIPL	phytanoyl-CoA 2-hydroxylase interacting protein like [Source:HGNC Symbol;Acc:HGNC:29378]
6988	ENSG00000142512.15	1.60188	4.08331	1.10258	3.70342	0.000212712	0.00216117	SIGLEC10	sialic acid binding Ig like lectin 10 [Source:HGNC Symbol;Acc:HGNC:15620]
20919	ENSG00000271013.1	1.59932	4.08216	1.26478	3.22757	0.00124846	0.00944204	LRRC37A9P	leucine rich repeat containing 37 member A9, pseudogene [Source:HGNC Symbol;Acc:HGNC:43813]
19490	ENSG00000258986.7	3.29874	4.07978	0.964419	4.2303	2.33384e-05	0.000329582	TMEM179	transmembrane protein 179 [Source:HGNC Symbol;Acc:HGNC:20137]
6370	ENSG00000137726.17	7.69354	4.07899	0.875787	4.65751	3.20059e-06	5.70466e-05	FXYD6	FXYD domain containing ion transport regulator 6 [Source:HGNC Symbol;Acc:HGNC:4030]
678	ENSG00000057593.14	25.3441	4.06142	0.404659	10.0366	1.05186e-23	4.32823e-21	F7	coagulation factor VII [Source:HGNC Symbol;Acc:HGNC:3544]
5351	ENSG00000130540.14	14.6554	4.05232	0.637703	6.35456	2.09027e-10	1.03499e-08	SULT4A1	sulfotransferase family 4A member 1 [Source:HGNC Symbol;Acc:HGNC:14903]
21505	ENSG00000274721.1	2.2717	4.04471	1.14105	3.54471	0.000393039	0.00361615
14327	ENSG00000205704.9	1.54157	4.02452	1.26647	3.17775	0.00148424	0.0108161	SMIM45	small integral membrane protein 45 [Source:HGNC Symbol;Acc:HGNC:27930]
22476	ENSG00000284906.3	1.53078	4.01569	1.17138	3.42816	0.000607693	0.00522074		novel protein
12664	ENSG00000185275.6	3.13317	4.00413	1.04846	3.81907	0.000133953	0.00146313	CD24P4	CD24 molecule pseudogene 4 [Source:HGNC Symbol;Acc:HGNC:1649]
21976	ENSG00000278998.1	1.50366	3.99689	1.19971	3.33154	0.000863667	0.00697775		tec
3839	ENSG00000115457.10	890.52	3.9931	1.04454	3.82285	0.000131921	0.00144489	IGFBP2	insulin like growth factor binding protein 2 [Source:HGNC Symbol;Acc:HGNC:5471]
21660	ENSG00000276176.1	1.49214	3.98716	1.30681	3.05108	0.00228023	0.0153902	MIR6090	microRNA 6090 [Source:HGNC Symbol;Acc:HGNC:50204]
7028	ENSG00000142910.16	11.2091	3.98506	0.585581	6.80531	1.00833e-11	6.74635e-10	TINAGL1	tubulointerstitial nephritis antigen like 1 [Source:HGNC Symbol;Acc:HGNC:19168]
5212	ENSG00000129173.13	84.4935	3.98	0.676068	5.88699	3.93298e-09	1.49205e-07	E2F8	E2F transcription factor 8 [Source:HGNC Symbol;Acc:HGNC:24727]
17721	ENSG00000240163.1	1.48545	3.97966	1.56816	2.53778	0.0111558	0.0532807	RPL36AP44	ribosomal protein L36a pseudogene 44 [Source:HGNC Symbol;Acc:HGNC:36986]
13055	ENSG00000188064.10	102.99	3.97742	0.410623	9.68631	3.44752e-22	1.24664e-19	WNT7B	Wnt family member 7B [Source:HGNC Symbol;Acc:HGNC:12787]
2502	ENSG00000104059.5	1.48227	3.97736	1.50732	2.63869	0.00832265	0.0424238	ENTREP2	endosomal transmembrane epsin interactor 2 [Source:HGNC Symbol;Acc:HGNC:29075]
4698	ENSG00000124134.9	75.4461	3.96044	1.30718	3.02976	0.00244744	0.0162976	KCNS1	potassium voltage-gated channel modifier subfamily S member 1 [Source:HGNC Symbol;Acc:HGNC:6300]
5494	ENSG00000131477.11	37.8834	3.94701	0.434854	9.07662	1.11996e-19	2.87409e-17	RAMP2	receptor activity modifying protein 2 [Source:HGNC Symbol;Acc:HGNC:9844]
16300	ENSG00000230176.3	1.45623	3.94245	1.21753	3.23806	0.00120345	0.00915865	LINC01433	long intergenic non-protein coding RNA 1433 [Source:HGNC Symbol;Acc:HGNC:50746]
22914	ENSG00000287788.1	1.44999	3.93961	1.55819	2.52833	0.0114608	0.0544288		novel transcript
1873	ENSG00000099869.8	1.44633	3.93476	1.17367	3.35254	0.000800734	0.00655586	IGF2-AS	IGF2 antisense RNA [Source:HGNC Symbol;Acc:HGNC:14062]
4386	ENSG00000120659.16	1.44423	3.93466	1.61108	2.44224	0.0145963	0.0652838	TNFSF11	TNF superfamily member 11 [Source:HGNC Symbol;Acc:HGNC:11926]
20869	ENSG00000270571.2	1.44423	3.93466	1.61108	2.44224	0.0145963	0.0652838		novel transcript, antisense to TACR1
17181	ENSG00000235526.1	2.11249	3.93463	1.14061	3.44957	0.000561475	0.00489057		novel transcript
16039	ENSG00000228350.1	2.99849	3.93275	1.00562	3.91077	9.20011e-05	0.00107369	LINC02585	long intergenic non-protein coding RNA 2585 [Source:HGNC Symbol;Acc:HGNC:50302]
14613	ENSG00000213440.2	40.0618	3.93066	0.788043	4.98787	6.10494e-07	1.31618e-05	H2AZP1	H2A.Z histone pseudogene 1 [Source:HGNC Symbol;Acc:HGNC:4742]
8405	ENSG00000156466.11	2.94401	3.92846	0.972826	4.03819	5.38655e-05	0.000680547	GDF6	growth differentiation factor 6 [Source:HGNC Symbol;Acc:HGNC:4221]
19381	ENSG00000258334.1	1.43558	3.92719	1.12071	3.5042	0.000457983	0.00409986	TROAP-AS1	TROAP and PRPH antisense RNA 1 [Source:HGNC Symbol;Acc:HGNC:55453]
3724	ENSG00000114646.10	5.46291	3.92673	0.837285	4.68984	2.73422e-06	4.9813e-05	CSPG5	chondroitin sulfate proteoglycan 5 [Source:HGNC Symbol;Acc:HGNC:2467]
7458	ENSG00000146216.14	1.42784	3.922	1.13003	3.47069	0.000519118	0.00457845	TTBK1	tau tubulin kinase 1 [Source:HGNC Symbol;Acc:HGNC:19140]
19820	ENSG00000260633.1	1.42664	3.9206	1.18822	3.29956	0.000968357	0.00767546		novel transcript
17255	ENSG00000235989.4	1.42002	3.91544	1.22156	3.20527	0.00134934	0.0100259	MORC2-AS1	MORC2 antisense RNA 1 [Source:HGNC Symbol;Acc:HGNC:26662]
7623	ENSG00000147862.18	7.69892	3.90872	0.817841	4.77931	1.759e-06	3.38006e-05	NFIB	nuclear factor I B [Source:HGNC Symbol;Acc:HGNC:7785]
13297	ENSG00000196218.15	5.25535	3.90281	0.838729	4.65325	3.26747e-06	5.81084e-05	RYR1	ryanodine receptor 1 [Source:HGNC Symbol;Acc:HGNC:10483]
12910	ENSG00000186897.5	2.87882	3.89253	1.02189	3.80916	0.000139439	0.00150991	C1QL4	complement C1q like 4 [Source:HGNC Symbol;Acc:HGNC:31416]
12342	ENSG00000183196.10	48.6737	3.8593	0.378345	10.2005	1.97306e-24	8.72022e-22	CHST6	carbohydrate sulfotransferase 6 [Source:HGNC Symbol;Acc:HGNC:6938]
16091	ENSG00000228663.1	1.37201	3.85738	1.23139	3.13255	0.00173297	0.0122437	PSMD10P1	proteasome 26S subunit, non-ATPase, 10 pseudogene 1 [Source:HGNC Symbol;Acc:HGNC:16602]
7761	ENSG00000149328.16	12.0365	3.85182	0.762051	5.05455	4.31405e-07	9.75916e-06	GLB1L2	galactosidase beta 1 like 2 [Source:HGNC Symbol;Acc:HGNC:25129]
22900	ENSG00000287729.1	1.36409	3.8514	1.28125	3.00598	0.00264729	0.0173381		novel transcript
23280	ENSG00000289553.1	2.78673	3.85049	1.38901	2.77211	0.00556939	0.0312604		novel transcript
18682	ENSG00000251303.1	1.35812	3.84634	1.13015	3.40339	0.000665552	0.00562334	CAB39P1	calcium binding protein 39 pseudogene 1 [Source:HGNC Symbol;Acc:HGNC:51641]
23608	ENSG00000291115.1	1.95757	3.84532	1.17509	3.27236	0.00106653	0.00828571	ZNF300P1	zinc finger protein 300 pseudogene 1 [Source:HGNC Symbol;Acc:HGNC:27032]
9498	ENSG00000164406.8	2.81944	3.84113	1.03298	3.7185	0.000200407	0.00205717	LEAP2	liver enriched antimicrobial peptide 2 [Source:HGNC Symbol;Acc:HGNC:29571]
22784	ENSG00000287080.2	8.10107	3.83744	0.775714	4.94699	7.53715e-07	1.58766e-05	H3C3	H3 clustered histone 3 [Source:HGNC Symbol;Acc:HGNC:4768]
12824	ENSG00000186235.12	3.73642	3.82548	1.10966	3.44744	0.00056592	0.0049221	LINC02610	long intergenic non-protein coding RNA 2610 [Source:HGNC Symbol;Acc:HGNC:27177]
5044	ENSG00000127399.15	8.57928	3.82429	0.707602	5.40457	6.49627e-08	1.81333e-06	LRRC61	leucine rich repeat containing 61 [Source:HGNC Symbol;Acc:HGNC:21704]
20501	ENSG00000267325.2	7.72063	3.82349	0.689031	5.54909	2.87163e-08	8.69726e-07	LINC01415	long intergenic non-protein coding RNA 1415 [Source:HGNC Symbol;Acc:HGNC:50709]
6921	ENSG00000141655.18	4.86428	3.80597	0.894881	4.25305	2.10883e-05	0.000301192	TNFRSF11A	TNF receptor superfamily member 11a [Source:HGNC Symbol;Acc:HGNC:11908]
22570	ENSG00000285868.1	1.31963	3.80297	2.38796	1.59256	0.11126	0.279332		Novel protein
651	ENSG00000055118.18	6.18331	3.79278	0.841828	4.50541	6.62438e-06	0.000107769	KCNH2	potassium voltage-gated channel subfamily H member 2 [Source:HGNC Symbol;Acc:HGNC:6251]
790	ENSG00000064655.19	13.6974	3.79189	0.665103	5.7012	1.18967e-08	3.95992e-07	EYA2	EYA transcriptional coactivator and phosphatase 2 [Source:HGNC Symbol;Acc:HGNC:3520]
18706	ENSG00000251468.2	1.91656	3.79011	1.457	2.60131	0.00928678	0.0460308		regulatory solute carrier protein, family 1, member 1 (RSC1A1) pseudogene
23014	ENSG00000288749.2	2.67062	3.78665	1.0204	3.71095	0.000206483	0.00210775		novel transcript
19395	ENSG00000258412.1	1.304	3.78202	1.35291	2.79546	0.00518259	0.0294775		novel transcript, sense intronic to BDKRB2
21917	ENSG00000278635.1	1.29914	3.77846	1.43447	2.63405	0.00843727	0.0428982		WAS protein family homolog 1 (WASH1) pseudogene
23375	ENSG00000290069.1	1.29503	3.77549	1.59454	2.36777	0.0178958	0.0760916		novel transcript
22133	ENSG00000279742.1	1.29251	3.772	1.37622	2.74085	0.00612802	0.0335593		TEC
20126	ENSG00000262904.1	5.06788	3.77124	0.836511	4.50829	6.53507e-06	0.000106534	TMPOP2	thymopoietin pseudogene 2 [Source:HGNC Symbol;Acc:HGNC:50860]
18360	ENSG00000248564.1	1.29173	3.77123	1.36258	2.76771	0.0056451	0.0315665		novel pseudogene
18733	ENSG00000251821.1	1.28649	3.76669	1.40286	2.685	0.00725304	0.0382713	RNU6-583P	RNA, U6 small nuclear 583, pseudogene [Source:HGNC Symbol;Acc:HGNC:47546]
11533	ENSG00000176842.16	1.28504	3.76591	1.61781	2.32779	0.0199234	0.0822794	IRX5	iroquois homeobox 5 [Source:HGNC Symbol;Acc:HGNC:14361]
16678	ENSG00000232486.1	7.48104	3.7645	0.736171	5.11363	3.16026e-07	7.43814e-06	DEPDC1P2	DEP domain containing 1 pseudogene 2 [Source:HGNC Symbol;Acc:HGNC:33975]
13984	ENSG00000200924.1	1.28277	3.76253	1.1963	3.14513	0.00166011	0.0118552	RNU6-1048P	RNA, U6 small nuclear 1048, pseudogene [Source:HGNC Symbol;Acc:HGNC:48011]
22176	ENSG00000280023.1	1.28091	3.76132	1.26209	2.98023	0.00288037	0.0184892		TEC
7903	ENSG00000151224.13	1.27927	3.76029	1.7248	2.18014	0.0292474	0.109476	MAT1A	methionine adenosyltransferase 1A [Source:HGNC Symbol;Acc:HGNC:6903]
5745	ENSG00000133477.17	1.27564	3.75696	1.1492	3.2692	0.00107851	0.0083609	FAM83F	family with sequence similarity 83 member F [Source:HGNC Symbol;Acc:HGNC:25148]
16713	ENSG00000232693.2	1.27351	3.7542	2.39422	1.56802	0.116875	0.288632		novel transcript, sense intronic to SPRED2
9714	ENSG00000165606.10	2.61533	3.75039	1.00493	3.73201	0.00018996	0.00196685	DRGX	dorsal root ganglia homeobox [Source:HGNC Symbol;Acc:HGNC:21536]
10429	ENSG00000169291.10	1.26741	3.74915	1.37883	2.71908	0.00654628	0.035347	SHE	Src homology 2 domain containing E [Source:HGNC Symbol;Acc:HGNC:27004]
19010	ENSG00000254717.3	2.65311	3.74796	1.12536	3.33044	0.000867074	0.00699508	GLYATL1P2	glycine-N-acyltransferase like 1 pseudogene 2 [Source:HGNC Symbol;Acc:HGNC:37863]
10206	ENSG00000168070.12	1.25723	3.73868	1.55584	2.403	0.0162613	0.0708716	MAJIN	membrane anchored junction protein [Source:HGNC Symbol;Acc:HGNC:27441]
20899	ENSG00000270878.1	2.60774	3.71595	1.07753	3.44858	0.000563546	0.00490324	GCATP1	glycine C-acetyltransferase pseudogene 1 [Source:HGNC Symbol;Acc:HGNC:20013]
22054	ENSG00000279347.1	2.55944	3.71355	1.07221	3.46346	0.000533283	0.0046918		TEC
18809	ENSG00000253476.1	2.57416	3.70101	1.11542	3.31803	0.000906537	0.0072602		novel transcript
12264	ENSG00000182747.5	1.22272	3.69116	1.60076	2.30588	0.0211174	0.085873	SLC35D3	solute carrier family 35 member D3 [Source:HGNC Symbol;Acc:HGNC:15621]
21159	ENSG00000272533.1	1.20834	3.67654	1.64382	2.23658	0.0253138	0.0986835	SNORA28	small nucleolar RNA, H/ACA box 28 [Source:HGNC Symbol;Acc:HGNC:32618]
17278	ENSG00000236137.1	1.20923	3.67637	1.38002	2.664	0.00772167	0.0400708	CD101-AS1	CD101 antisense RNA 1 [Source:HGNC Symbol;Acc:HGNC:55665]
18335	ENSG00000248309.9	1.75696	3.67524	1.0831	3.39326	0.000690649	0.00579165	MEF2C-AS1	MEF2C antisense RNA 1 [Source:HGNC Symbol;Acc:HGNC:48908]
22524	ENSG00000285600.2	1.75384	3.67407	1.18419	3.1026	0.00191829	0.0133165		Novel transcript, antisense to MCM2
19346	ENSG00000257954.1	1.2071	3.67335	1.2296	2.98743	0.00281336	0.0181789		FGFR1 oncogene partner 2 (FGFR1OP2) pseudogene
17183	ENSG00000235529.2	1.76481	3.66528	1.08424	3.38052	0.0007235	0.00601849	AGAP1-IT1	AGAP1 intronic transcript 1 [Source:HGNC Symbol;Acc:HGNC:41427]
8763	ENSG00000160117.16	68.129	3.66367	0.306717	11.9448	6.91232e-33	6.87373e-30	ANKLE1	ankyrin repeat and LEM domain containing 1 [Source:HGNC Symbol;Acc:HGNC:26812]
21632	ENSG00000275936.1	1.19359	3.66165	1.30134	2.81375	0.00489665	0.028219		novel transcript, antisense to PXN
14993	ENSG00000215568.9	1.19147	3.65989	1.2578	2.90976	0.00361705	0.0221345	GAB4	GRB2 associated binding protein family member 4 [Source:HGNC Symbol;Acc:HGNC:18325]
19778	ENSG00000260361.1	1.18539	3.65484	1.22487	2.98385	0.00284647	0.0183259		novel transcript
11360	ENSG00000175426.11	18.1453	3.64999	1.07185	3.40531	0.000660889	0.00559716	PCSK1	proprotein convertase subtilisin/kexin type 1 [Source:HGNC Symbol;Acc:HGNC:8743]
9672	ENSG00000165325.15	4.55893	3.6485	0.825615	4.41913	9.90985e-06	0.000154077	DEUP1	deuterosome assembly protein 1 [Source:HGNC Symbol;Acc:HGNC:26344]
15928	ENSG00000227666.1	2.41947	3.62762	1.31146	2.76608	0.00567341	0.0316951	CYCSP24	CYCS pseudogene 24 [Source:HGNC Symbol;Acc:HGNC:24398]
1939	ENSG00000100156.12	32.1911	3.62467	0.483432	7.49778	6.49091e-14	6.53637e-12	SLC16A8	solute carrier family 16 member 8 [Source:HGNC Symbol;Acc:HGNC:16270]
3089	ENSG00000108622.11	3.41457	3.61944	0.998736	3.62402	0.000290054	0.00279695	ICAM2	intercellular adhesion molecule 2 [Source:HGNC Symbol;Acc:HGNC:5345]
16098	ENSG00000228709.3	2.454	3.61544	1.04631	3.4554	0.00054947	0.00480882	LINC02575	long intergenic non-protein coding RNA 2575 [Source:HGNC Symbol;Acc:HGNC:53747]
3727	ENSG00000114654.8	23.7705	3.6125	1.34992	2.67608	0.0074488	0.0390071	EFCC1	EF-hand and coiled-coil domain containing 1 [Source:HGNC Symbol;Acc:HGNC:25692]
22901	ENSG00000287731.1	1.70592	3.6105	1.16215	3.10673	0.00189171	0.013174		novel transcript
11598	ENSG00000177301.16	1.15468	3.61009	2.42834	1.48665	0.137107	0.321403	KCNA2	potassium voltage-gated channel subfamily A member 2 [Source:HGNC Symbol;Acc:HGNC:6220]
11761	ENSG00000178538.10	1.15468	3.61009	2.42834	1.48665	0.137107	0.321403	CA8	carbonic anhydrase 8 [Source:HGNC Symbol;Acc:HGNC:1382]
5580	ENSG00000132321.17	1.68319	3.60942	1.14103	3.1633	0.00155993	0.0112645	IQCA1	IQ motif containing with AAA domain 1 [Source:HGNC Symbol;Acc:HGNC:26195]
1945	ENSG00000100206.11	47.4355	3.6008	0.344854	10.4415	1.60211e-25	7.64719e-23	DMC1	DNA meiotic recombinase 1 [Source:HGNC Symbol;Acc:HGNC:2927]
21856	ENSG00000278075.1	1.14891	3.60074	1.7369	2.07308	0.0381646	0.13237		novel transcript
16985	ENSG00000234377.8	1.14323	3.59536	1.95566	1.83844	0.0659978	0.195909	OBI1-AS1	OBI1 antisense RNA 1 [Source:HGNC Symbol;Acc:HGNC:42700]
12815	ENSG00000186193.9	281.383	3.59382	0.536158	6.70291	2.0431e-11	1.25997e-09	SAPCD2	suppressor APC domain containing 2 [Source:HGNC Symbol;Acc:HGNC:28055]
9545	ENSG00000164684.13	1.14315	3.59367	1.63085	2.20355	0.0275561	0.104822	ZNF704	zinc finger protein 704 [Source:HGNC Symbol;Acc:HGNC:32291]
4732	ENSG00000124302.13	1.13738	3.58713	1.58797	2.25894	0.0238871	0.094561	CHST8	carbohydrate sulfotransferase 8 [Source:HGNC Symbol;Acc:HGNC:15993]
19028	ENSG00000254847.1	1.12588	3.57483	1.66482	2.14728	0.031771	0.116215		novel transcript
16759	ENSG00000232912.6	1.12509	3.57367	1.58612	2.25308	0.0242539	0.0956766	RERE-AS1	RERE antisense RNA 1 [Source:HGNC Symbol;Acc:HGNC:40501]
16392	ENSG00000230648.1	1.12307	3.57176	1.70561	2.09413	0.0362486	0.127559		novel transcript
2674	ENSG00000105261.8	1.12342	3.57044	1.18928	3.00219	0.00268047	0.0175218	OVOL3	ovo like zinc finger 3 [Source:HGNC Symbol;Acc:HGNC:14186]
18114	ENSG00000244349.1	3.2898	3.56954	0.996064	3.58364	0.000338839	0.00319255		HLA complex group 16
22574	ENSG00000285881.1	1.12009	3.56843	1.73506	2.05667	0.0397181	0.136469		Novel transcript, antisense to BMP1
8963	ENSG00000162039.19	5.42729	3.56825	0.998921	3.5721	0.000354124	0.00330914	MEIOB	meiosis specific with OB-fold [Source:HGNC Symbol;Acc:HGNC:28569]
15916	ENSG00000227598.1	1.11918	3.56704	1.344	2.65404	0.00795344	0.0409574		novel transcript
7710	ENSG00000148826.9	1.11522	3.56288	1.58466	2.24836	0.0245533	0.0965862	NKX6-2	NK6 homeobox 2 [Source:HGNC Symbol;Acc:HGNC:19321]
2507	ENSG00000104112.9	1.11432	3.56158	2.43554	1.46233	0.14365	0.331433	SCG3	secretogranin III [Source:HGNC Symbol;Acc:HGNC:13707]
13519	ENSG00000197181.12	1.11189	3.56033	1.25906	2.82776	0.00468744	0.0272721	PIWIL2	piwi like RNA-mediated gene silencing 2 [Source:HGNC Symbol;Acc:HGNC:17644]
22809	ENSG00000287207.1	1.11033	3.55702	1.98337	1.79342	0.0729053	0.209583		novel transcript
5069	ENSG00000127588.5	2.30502	3.55509	1.04609	3.39845	0.000677681	0.00570294	GNG13	G protein subunit gamma 13 [Source:HGNC Symbol;Acc:HGNC:14131]
22783	ENSG00000287078.1	2.34445	3.55378	1.1236	3.16285	0.00156231	0.0112783		novel transcript, antisense to CC2D1B
15339	ENSG00000224109.4	2.34323	3.55299	1.06578	3.3337	0.000856996	0.0069356	CENPVL3	centromere protein V like 3 [Source:HGNC Symbol;Acc:HGNC:43880]
7288	ENSG00000144649.10	5.5113	3.548	0.793588	4.47083	7.7916e-06	0.00012397	GASK1A	golgi associated kinase 1A [Source:HGNC Symbol;Acc:HGNC:24485]
18113	ENSG00000244332.1	1.09959	3.54769	1.34423	2.6392	0.00831018	0.0423784		novel transcript, sense overlapping HELLS
11909	ENSG00000179674.4	1.09793	3.54392	1.5821	2.24002	0.0250899	0.0980509	ARL14	ADP ribosylation factor like GTPase 14 [Source:HGNC Symbol;Acc:HGNC:22974]
19769	ENSG00000260314.3	1.09796	3.54387	1.59649	2.21979	0.026433	0.101668	MRC1	mannose receptor C-type 1 [Source:HGNC Symbol;Acc:HGNC:7228]
11316	ENSG00000175161.14	2.28562	3.54131	1.845	1.91941	0.0549329	0.172051	CADM2	cell adhesion molecule 2 [Source:HGNC Symbol;Acc:HGNC:29849]
23115	ENSG00000289026.1	1.59333	3.52994	1.40143	2.51881	0.0117752	0.0554075		novel transcript
23367	ENSG00000290043.2	37.6004	3.52774	0.544512	6.47871	9.25131e-11	4.93942e-09		novel transcript
14392	ENSG00000206828.1	1.08563	3.52605	2.4404	1.44486	0.148496	0.338881	RNVU1-30	RNA, variant U1 small nuclear 30 [Source:HGNC Symbol;Acc:HGNC:54434]
23302	ENSG00000289635.2	1.60656	3.52383	1.08252	3.25521	0.00113308	0.00869518		novel transcript
11922	ENSG00000179846.11	23.128	3.51719	0.735985	4.77889	1.76261e-06	3.38427e-05	NKPD1	NTPase KAP family P-loop domain containing 1 [Source:HGNC Symbol;Acc:HGNC:24739]
10563	ENSG00000170160.19	2.24983	3.51489	1.17232	2.99822	0.00271559	0.0177077	CCDC144A	coiled-coil domain containing 144A [Source:HGNC Symbol;Acc:HGNC:29072]
7484	ENSG00000146453.13	2.23873	3.50699	1.04809	3.34608	0.000819635	0.00668766	PNLDC1	PARN like ribonuclease domain containing exonuclease 1 [Source:HGNC Symbol;Acc:HGNC:21185]
15222	ENSG00000222881.1	4.32462	3.50544	0.996463	3.51789	0.000434999	0.00394292	Y_RNA	Y RNA [Source:RFAM;Acc:RF00019]
23238	ENSG00000289419.1	2.21567	3.49637	1.04462	3.34704	0.000816793	0.00666903		novel transcript, sense intronic to BCL9
12933	ENSG00000187094.12	532.305	3.49546	0.693389	5.04111	4.62828e-07	1.03717e-05	CCK	cholecystokinin [Source:HGNC Symbol;Acc:HGNC:1569]
11799	ENSG00000178826.11	1.06647	3.49443	1.99757	1.74934	0.080232	0.224086	TMEM139	transmembrane protein 139 [Source:HGNC Symbol;Acc:HGNC:22058]
11972	ENSG00000180245.7	1.06643	3.49304	1.74397	2.00293	0.0451852	0.149735	RRH	retinal pigment epithelium-derived rhodopsin homolog [Source:HGNC Symbol;Acc:HGNC:10450]
5812	ENSG00000134198.10	15.7573	3.48827	0.726446	4.80183	1.57222e-06	3.0531e-05	TSPAN2	tetraspanin 2 [Source:HGNC Symbol;Acc:HGNC:20659]
12984	ENSG00000187595.18	1.06145	3.48538	1.51729	2.29711	0.0216126	0.0874694	ZNF385C	zinc finger protein 385C [Source:HGNC Symbol;Acc:HGNC:33722]
8371	ENSG00000156076.10	1.05757	3.48332	1.97671	1.76218	0.0780381	0.219396	WIF1	WNT inhibitory factor 1 [Source:HGNC Symbol;Acc:HGNC:18081]
5773	ENSG00000133863.9	42.362	3.48189	0.371128	9.38191	6.47896e-21	1.90897e-18	TEX15	testis expressed 15, meiosis and synapsis associated [Source:HGNC Symbol;Acc:HGNC:11738]
5564	ENSG00000132182.13	15.7313	3.47608	0.716546	4.85116	1.22742e-06	2.45277e-05	NUP210	nucleoporin 210 [Source:HGNC Symbol;Acc:HGNC:30052]
22998	ENSG00000288698.1	1.05208	3.47545	1.62556	2.13801	0.032516	0.118016		novel protein
8382	ENSG00000156218.13	19.8699	3.47317	0.596933	5.81835	5.94315e-09	2.12972e-07	ADAMTSL3	ADAMTS like 3 [Source:HGNC Symbol;Acc:HGNC:14633]
13267	ENSG00000196074.13	144.553	3.47087	0.229904	15.097	1.69356e-51	1.01046e-47	SYCP2	synaptonemal complex protein 2 [Source:HGNC Symbol;Acc:HGNC:11490]
15729	ENSG00000226469.1	1.04494	3.46614	1.35558	2.55695	0.0105596	0.0510359	ADAM1B	ADAM metallopeptidase domain 1B (pseudogene) [Source:HGNC Symbol;Acc:HGNC:44366]
1444	ENSG00000084674.15	1.04381	3.46423	1.23192	2.81206	0.00492255	0.0283293	APOB	apolipoprotein B [Source:HGNC Symbol;Acc:HGNC:603]
15755	ENSG00000226650.6	46.1711	3.46247	0.40275	8.59708	8.17674e-18	1.46726e-15	KIF4B	kinesin family member 4B [Source:HGNC Symbol;Acc:HGNC:6322]
20973	ENSG00000271551.2	1.04161	3.4624	1.29416	2.6754	0.00746401	0.0390649		novel transcript, antisense to ARID1B
16165	ENSG00000229154.2	1.04047	3.46197	1.74256	1.98671	0.0469543	0.153614	KCNQ5-AS1	KCNQ5 antisense RNA 1 [Source:HGNC Symbol;Acc:HGNC:40323]
21722	ENSG00000276763.1	1.03761	3.45838	1.61605	2.14003	0.0323527	0.117577		ribosomal protein L10 (RPL10) pseudogene
19940	ENSG00000261235.1	1.03751	3.45826	1.62367	2.12991	0.0331793	0.119797	HSD17B2-AS1	HSD17B2 antisense RNA 1 [Source:HGNC Symbol;Acc:HGNC:56281]
12615	ENSG00000185038.15	1.03516	3.45592	1.3533	2.55371	0.0106583	0.0514506	MROH2A	maestro heat like repeat family member 2A [Source:HGNC Symbol;Acc:HGNC:27936]
15890	ENSG00000227456.9	1.03186	3.4528	1.26672	2.72578	0.00641489	0.0347929	LINC00310	long intergenic non-protein coding RNA 310 [Source:HGNC Symbol;Acc:HGNC:16414]
22818	ENSG00000287252.3	1.0303	3.45147	1.25396	2.75245	0.00591503	0.0327005		novel transcript
14250	ENSG00000205045.13	4.00291	3.44989	0.89915	3.83683	0.000124631	0.00137897	SLFN12L	schlafen family member 12 like [Source:HGNC Symbol;Acc:HGNC:33920]
11898	ENSG00000179564.4	1.0281	3.44921	1.26597	2.72456	0.00643864	0.0348848	LSMEM2	leucine rich single-pass membrane protein 2 [Source:HGNC Symbol;Acc:HGNC:26781]
18782	ENSG00000253293.6	9.18409	3.44904	0.579607	5.95065	2.67073e-09	1.04663e-07	HOXA10	homeobox A10 [Source:HGNC Symbol;Acc:HGNC:5100]
22999	ENSG00000288700.2	1.02699	3.44769	1.30332	2.64531	0.00816154	0.0417653		novel transcrpt
11873	ENSG00000179331.3	3.8877	3.44663	0.871464	3.95499	7.65363e-05	0.000916515	RAB39A	RAB39A, member RAS oncogene family [Source:HGNC Symbol;Acc:HGNC:16521]
16965	ENSG00000234264.1	5.22018	3.4455	0.827739	4.16254	3.14725e-05	0.00042477	DEPDC1-AS1	DEPDC1 antisense RNA 1 [Source:HGNC Symbol;Acc:HGNC:50592]
19566	ENSG00000259358.1	33.9831	3.44355	0.445859	7.7234	1.13269e-14	1.33826e-12	DEPDC1P1	DEP domain containing 1 pseudogene 1 [Source:HGNC Symbol;Acc:HGNC:31125]
21764	ENSG00000277224.3	1.49967	3.44196	1.13239	3.03956	0.00236921	0.015883	H2BC7	H2B clustered histone 7 [Source:HGNC Symbol;Acc:HGNC:4752]
7418	ENSG00000145824.13	3.9656	3.44121	0.941414	3.65536	0.000256816	0.00252126	CXCL14	C-X-C motif chemokine ligand 14 [Source:HGNC Symbol;Acc:HGNC:10640]
17083	ENSG00000234997.3	2.12256	3.43307	1.06708	3.21726	0.00129422	0.00972007	LINC02966	long intergenic non-protein coding RNA 2966 [Source:HGNC Symbol;Acc:HGNC:56006]
19985	ENSG00000261469.1	1.49102	3.43306	1.45305	2.36265	0.0181449	0.0767948		novel transcript, sense intronic to ESRP2
11458	ENSG00000176165.13	6.39128	3.43285	0.936719	3.66476	0.000247568	0.00244434	FOXG1	forkhead box G1 [Source:HGNC Symbol;Acc:HGNC:3811]
11236	ENSG00000174576.11	12.7541	3.4275	0.742947	4.61338	3.96169e-06	6.86635e-05	NPAS4	neuronal PAS domain protein 4 [Source:HGNC Symbol;Acc:HGNC:18983]
14449	ENSG00000211772.11	6.35691	3.42508	1.30928	2.616	0.00889665	0.0445318	TRBC2	T cell receptor beta constant 2 [Source:HGNC Symbol;Acc:HGNC:12157]
963	ENSG00000069535.14	3.10497	3.42166	1.2988	2.63449	0.00842639	0.0428611	MAOB	monoamine oxidase B [Source:HGNC Symbol;Acc:HGNC:6834]
913	ENSG00000067842.19	1.00825	3.41947	2.46989	1.38446	0.166218	0.364911	ATP2B3	ATPase plasma membrane Ca2+ transporting 3 [Source:HGNC Symbol;Acc:HGNC:816]
6765	ENSG00000140470.15	1.00803	3.41918	2.46644	1.38628	0.165661	0.364057	ADAMTS17	ADAM metallopeptidase with thrombospondin type 1 motif 17 [Source:HGNC Symbol;Acc:HGNC:17109]
23785	ENSG00000293310.1	3.77706	3.4161	0.910369	3.75244	0.000175122	0.00183471		novel transcript
7337	ENSG00000145087.14	2.09424	3.41344	1.35233	2.52411	0.0115991	0.0549254	STXBP5L	syntaxin binding protein 5L [Source:HGNC Symbol;Acc:HGNC:30757]
15913	ENSG00000227543.5	5.94234	3.4112	0.825964	4.12997	3.62818e-05	0.000482665	SPAG5-AS1	SPAG5 antisense RNA 1 [Source:HGNC Symbol;Acc:HGNC:41140]
23813	ENSG00000293402.1	1.46284	3.39706	1.58218	2.14708	0.0317873	0.116215		novel transcript
7564	ENSG00000147257.16	2.13064	3.39294	1.08058	3.13992	0.00168996	0.0120002	GPC3	glypican 3 [Source:HGNC Symbol;Acc:HGNC:4451]
10880	ENSG00000172156.4	0.989726	3.38743	2.47974	1.36604	0.171927	0.372511	CCL11	C-C motif chemokine ligand 11 [Source:HGNC Symbol;Acc:HGNC:10610]
17378	ENSG00000236708.1	0.989726	3.38743	2.47974	1.36604	0.171927	0.372511	SDK1-AS1	SDK1 antisense RNA 1 [Source:HGNC Symbol;Acc:HGNC:40883]
20112	ENSG00000262703.1	2.06391	3.38444	1.0269	3.29579	0.000981452	0.00775864		novel transcript, antisense to RMI2
12618	ENSG00000185046.21	2.11049	3.38244	1.03252	3.27589	0.0010533	0.00819362	ANKS1B	ankyrin repeat and sterile alpha motif domain containing 1B [Source:HGNC Symbol;Acc:HGNC:24600]
7396	ENSG00000145700.10	2.04839	3.37731	1.02795	3.28548	0.00101809	0.00798477	ANKRD31	ankyrin repeat domain 31 [Source:HGNC Symbol;Acc:HGNC:26853]
14113	ENSG00000204291.12	85.093	3.37716	0.929471	3.63342	0.000279692	0.00271568	COL15A1	collagen type XV alpha 1 chain [Source:HGNC Symbol;Acc:HGNC:2192]
7747	ENSG00000149243.17	249.496	3.37693	0.189916	17.7812	9.88982e-71	1.18015e-66	KLHL35	kelch like family member 35 [Source:HGNC Symbol;Acc:HGNC:26597]
12341	ENSG00000183186.8	15.3359	3.3722	0.673525	5.0068	5.53427e-07	1.21064e-05	C2CD4C	C2 calcium dependent domain containing 4C [Source:HGNC Symbol;Acc:HGNC:29417]
15698	ENSG00000226291.1	0.978268	3.37046	1.99032	1.69342	0.0903747	0.243487		novel transcript
11457	ENSG00000176160.11	0.978195	3.36867	1.64942	2.04234	0.0411182	0.13991	HSF5	heat shock transcription factor 5 [Source:HGNC Symbol;Acc:HGNC:26862]
12690	ENSG00000185436.12	0.978195	3.36867	1.64942	2.04234	0.0411182	0.13991	IFNLR1	interferon lambda receptor 1 [Source:HGNC Symbol;Acc:HGNC:18584]
22780	ENSG00000287061.1	0.978195	3.36867	1.64942	2.04234	0.0411182	0.13991		novel transcript, antisense to BLM
12461	ENSG00000183929.7	4.54126	3.36863	0.85627	3.93407	8.35195e-05	0.000986771	DUSP5P1	dual specificity phosphatase 5 pseudogene 1 [Source:HGNC Symbol;Acc:HGNC:32020]
22479	ENSG00000284946.1	43.3016	3.36142	0.318495	10.5541	4.86353e-26	2.41819e-23		novel protein
18747	ENSG00000252581.1	0.972429	3.36131	1.62051	2.07424	0.0380573	0.132094	RNU6-1098P	RNA, U6 small nuclear 1098, pseudogene [Source:HGNC Symbol;Acc:HGNC:48061]
21670	ENSG00000276292.1	0.974096	3.36093	1.35392	2.48238	0.0130508	0.0600483		novel transcript, antisense to WSB2
16591	ENSG00000231971.6	0.969998	3.35831	1.64845	2.03725	0.041625	0.141004	CT69	cancer/testis associated transcript 69 [Source:HGNC Symbol;Acc:HGNC:37196]
16643	ENSG00000232303.2	2.06387	3.3582	1.30815	2.56714	0.010254	0.0498513	DFFBP1	DNA fragmentation factor subunit beta pseudogene 1 [Source:HGNC Symbol;Acc:HGNC:49815]
15373	ENSG00000224356.5	0.966663	3.35423	1.64811	2.0352	0.0418312	0.141523		novel transcript
20859	ENSG00000270427.1	1.41563	3.35384	1.50501	2.22845	0.0258506	0.0999435	NRBF2P5	nuclear receptor binding factor 2 pseudogene 5 [Source:HGNC Symbol;Acc:HGNC:44683]
23437	ENSG00000290671.1	1.4111	3.35255	1.1676	2.87131	0.00408778	0.0244081	PYY2	peptide YY 2 (pseudogene) [Source:NCBI gene (formerly Entrezgene);Acc:23615]
14792	ENSG00000214189.10	0.965609	3.35204	1.42636	2.35007	0.0187698	0.0788107	ZNF788P	zinc finger family member 788, pseudogene [Source:HGNC Symbol;Acc:HGNC:33112]
7873	ENSG00000150893.11	0.964232	3.34958	1.27622	2.62462	0.0086746	0.0437876	FREM2	FRAS1 related extracellular matrix 2 [Source:HGNC Symbol;Acc:HGNC:25396]
23819	ENSG00000293420.1	0.962565	3.34795	1.27591	2.62398	0.00869098	0.043824		novel transcript
15267	ENSG00000223692.1	1.42907	3.3467	1.45115	2.30625	0.0210968	0.0858039	DIP2A-IT1	DIP2A intronic transcript 1 [Source:HGNC Symbol;Acc:HGNC:41430]
23324	ENSG00000289852.1	0.960134	3.34584	1.61881	2.06685	0.0387486	0.134045		novel transcript
4459	ENSG00000121318.3	0.958467	3.34363	1.22515	2.72916	0.00634967	0.034543	TAS2R10	taste 2 receptor member 10 [Source:HGNC Symbol;Acc:HGNC:14918]
22167	ENSG00000279977.1	0.958467	3.34363	1.22515	2.72916	0.00634967	0.034543		TEC
22846	ENSG00000287403.1	0.956772	3.34182	1.47686	2.26279	0.0236485	0.0938936		novel transcript, antisense to RPTOR
5147	ENSG00000128564.8	532.483	3.34145	0.444738	7.5133	5.76539e-14	5.9309e-12	VGF	VGF nerve growth factor inducible [Source:HGNC Symbol;Acc:HGNC:12684]
7372	ENSG00000145423.5	10.7564	3.33961	0.97693	3.41848	0.00062972	0.0053867	SFRP2	secreted frizzled related protein 2 [Source:HGNC Symbol;Acc:HGNC:10777]
7150	ENSG00000143627.19	0.955132	3.33922	2.48851	1.34185	0.179644	0.382714	PKLR	pyruvate kinase L/R [Source:HGNC Symbol;Acc:HGNC:9020]
13975	ENSG00000200355.1	0.955132	3.33922	2.48851	1.34185	0.179644	0.382714	SNORA72	Small nucleolar RNA SNORA72 [Source:RFAM;Acc:RF00139]
16191	ENSG00000229335.2	0.955132	3.33922	2.48851	1.34185	0.179644	0.382714	DANT1	DXZ4 associated non-coding transcript 1, proximal [Source:HGNC Symbol;Acc:HGNC:50863]
13213	ENSG00000189057.11	284.638	3.33868	0.865772	3.85631	0.000115113	0.00128981	FAM111B	FAM111 trypsin like peptidase B [Source:HGNC Symbol;Acc:HGNC:24200]
10383	ENSG00000169085.14	0.952701	3.33777	1.27389	2.62013	0.00878954	0.0441656	VXN	vexin [Source:HGNC Symbol;Acc:HGNC:28498]
21963	ENSG00000278967.1	0.952701	3.33777	1.27389	2.62013	0.00878954	0.0441656		novel transcript
11396	ENSG00000175697.11	37.2932	3.33728	0.482227	6.92055	4.49884e-12	3.18603e-10	GPR156	G protein-coupled receptor 156 [Source:HGNC Symbol;Acc:HGNC:20844]
18231	ENSG00000246422.2	0.951144	3.33395	2.01612	1.65365	0.0981984	0.258074	DIAPH1-AS1	DIAPH1 antisense RNA 1 [Source:HGNC Symbol;Acc:HGNC:40177]
18529	ENSG00000250073.4	2.04623	3.33043	1.15517	2.88308	0.00393814	0.0236804	ESAM-AS1	ESAM antisense RNA 1 [Source:HGNC Symbol;Acc:HGNC:55558]
14664	ENSG00000213644.2	0.946898	3.32914	1.6534	2.01351	0.0440611	0.147051	SAPCD2P1	suppressor APC domain containing 2 pseudogene 1 [Source:HGNC Symbol;Acc:HGNC:51277]
15979	ENSG00000228043.5	3.6052	3.32884	0.973885	3.41811	0.000630579	0.00538952	SPOPL-DT	SPOPL divergent transcript [Source:HGNC Symbol;Acc:HGNC:55802]
12942	ENSG00000187151.7	0.944504	3.32825	1.34864	2.46786	0.0135923	0.0618845	ANGPTL5	angiopoietin like 5 [Source:HGNC Symbol;Acc:HGNC:19705]
9808	ENSG00000166091.21	0.940406	3.32017	1.74952	1.89776	0.0577276	0.178648	CMTM5	CKLF like MARVEL transmembrane domain containing 5 [Source:HGNC Symbol;Acc:HGNC:19176]
13384	ENSG00000196570.3	0.940406	3.32017	1.74952	1.89776	0.0577276	0.178648	PFN3	profilin 3 [Source:HGNC Symbol;Acc:HGNC:18627]
22063	ENSG00000279393.2	0.938739	3.3187	1.64489	2.01758	0.043635	0.146181		TEC
21649	ENSG00000276093.1	0.938775	3.31851	1.67878	1.97673	0.0480716	0.155951		novel transcript
21941	ENSG00000278861.1	1.97429	3.31816	1.24063	2.67456	0.00748263	0.0391452		novel transcript
12157	ENSG00000181984.11	0.935424	3.31207	2.06758	1.60191	0.109176	0.276259	GOLGA8CP	golgin A8 family member C, pseudogene [Source:HGNC Symbol;Acc:HGNC:32375]
20509	ENSG00000267374.3	70.8936	3.3091	0.646489	5.11857	3.07856e-07	7.27456e-06	MIR924HG	MIR924 host gene [Source:HGNC Symbol;Acc:HGNC:44332]
21804	ENSG00000277610.1	0.930432	3.30374	2.49791	1.3226	0.185969	0.391188	RNVU1-4	RNA, variant U1 small nuclear 4 [Source:HGNC Symbol;Acc:HGNC:48312]
2158	ENSG00000101187.16	10.094	3.30036	0.567692	5.81365	6.11263e-09	2.17737e-07	SLCO4A1	solute carrier organic anion transporter family member 4A1 [Source:HGNC Symbol;Acc:HGNC:10953]
2035	ENSG00000100473.18	31.9889	3.28287	0.454932	7.21619	5.34636e-13	4.54079e-11	COCH	cochlin [Source:HGNC Symbol;Acc:HGNC:2180]
14524	ENSG00000213145.10	2.74035	3.27957	0.996351	3.29158	0.000996278	0.00784984	CRIP1	cysteine rich protein 1 [Source:HGNC Symbol;Acc:HGNC:2360]
20104	ENSG00000262648.1	1.37168	3.27916	1.27059	2.58082	0.00985662	0.0482936	PHB1P15	PHB1 pseudogene 15 [Source:HGNC Symbol;Acc:HGNC:39294]
15785	ENSG00000226816.3	5.04506	3.26996	0.889073	3.67794	0.000235123	0.00234985		novel transcript
23116	ENSG00000289027.1	1.34001	3.2697	1.57734	2.07292	0.0381797	0.132371		novel protein
3722	ENSG00000114631.11	441.527	3.269	0.307881	10.6177	2.46464e-26	1.30714e-23	PODXL2	podocalyxin like 2 [Source:HGNC Symbol;Acc:HGNC:17936]
19788	ENSG00000260423.3	1.90826	3.26224	1.13321	2.87877	0.00399225	0.0239454	LINC02367	long intergenic non-protein coding RNA 2367 [Source:HGNC Symbol;Acc:HGNC:53290]
18563	ENSG00000250302.3	0.907244	3.26173	2.5132	1.29784	0.194343	0.401788	LINC01618	long intergenic non-protein coding RNA 1618 [Source:HGNC Symbol;Acc:HGNC:27195]
3865	ENSG00000115616.3	3.40893	3.26076	0.947457	3.44159	0.000578307	0.00500705	SLC9A2	solute carrier family 9 member A2 [Source:HGNC Symbol;Acc:HGNC:11072]
6281	ENSG00000137142.5	5.07729	3.25912	0.805267	4.04726	5.18215e-05	0.000659039	IGFBPL1	insulin like growth factor binding protein like 1 [Source:HGNC Symbol;Acc:HGNC:20081]
19141	ENSG00000255750.6	0.904384	3.25606	2.08218	1.56378	0.11787	0.29017		novel transcript, antisense to SSPN
20059	ENSG00000261996.1	1.32361	3.25465	1.42814	2.27894	0.0226707	0.0909802		novel transcript
19673	ENSG00000259884.1	0.901544	3.2519	2.06845	1.57214	0.115918	0.287042	NR4A1AS	NR4A1 antisense RNA [Source:HGNC Symbol;Acc:HGNC:54409]
5417	ENSG00000130876.11	2.82173	3.2517	1.44028	2.25768	0.0239657	0.0947591	SLC7A10	solute carrier family 7 member 10 [Source:HGNC Symbol;Acc:HGNC:11058]
4916	ENSG00000125872.9	2.7377	3.25058	1.02084	3.18423	0.00145141	0.0106321	LRRN4	leucine rich repeat neuronal 4 [Source:HGNC Symbol;Acc:HGNC:16208]
21095	ENSG00000272274.5	1.34107	3.25032	1.47148	2.20887	0.0271836	0.103746	ARGLU1-DT	ARGLU1 divergent transcript [Source:HGNC Symbol;Acc:HGNC:43691]
22755	ENSG00000286912.1	0.901478	3.25013	1.76396	1.84252	0.065399	0.19471		novel transcript
2513	ENSG00000104147.9	14.2919	3.24951	0.668945	4.85766	1.18779e-06	2.39062e-05	OIP5	Opa interacting protein 5 [Source:HGNC Symbol;Acc:HGNC:20300]
14506	ENSG00000213071.12	0.898656	3.24752	2.0174	1.60975	0.107452	0.272958	LPAL2	lipoprotein(a) like 2 (pseudogene) [Source:HGNC Symbol;Acc:HGNC:21210]
16853	ENSG00000233560.2	0.898619	3.24585	1.71328	1.89452	0.0581554	0.179552	KRT8P39	keratin 8 pseudogene 39 [Source:HGNC Symbol;Acc:HGNC:39873]
5997	ENSG00000135451.13	377.854	3.23982	0.424869	7.62545	2.43178e-14	2.74864e-12	TROAP	trophinin associated protein [Source:HGNC Symbol;Acc:HGNC:12327]
317	ENSG00000016391.11	30.9005	3.23944	0.481995	6.72091	1.80595e-11	1.12829e-09	CHDH	choline dehydrogenase [Source:HGNC Symbol;Acc:HGNC:24288]
22781	ENSG00000287064.1	0.892816	3.23758	1.65175	1.96009	0.0499853	0.160602		novel transcript
19062	ENSG00000255085.9	0.893636	3.23732	1.48308	2.18283	0.0290484	0.108919		zinc finger protein 154 (ZNF154) pseudogene
21659	ENSG00000276174.1	0.892398	3.23727	1.71277	1.89007	0.0587483	0.180774		novel transcript, sense intronic to PIK3C3
14343	ENSG00000205853.12	0.887087	3.22991	1.66532	1.93951	0.0524389	0.166313	RFPL3S	RFPL3 antisense [Source:HGNC Symbol;Acc:HGNC:9981]
21257	ENSG00000272980.5	0.885849	3.2262	1.29545	2.49042	0.0127594	0.0589688		novel protein
21103	ENSG00000272311.1	0.884181	3.22608	1.71217	1.8842	0.0595374	0.182309	IFNL4P1	interferon lambda 4 pseudogene 1 [Source:HGNC Symbol;Acc:HGNC:45090]
11123	ENSG00000173702.7	0.884656	3.22567	1.43621	2.24596	0.0247067	0.0970091	MUC13	mucin 13, cell surface associated [Source:HGNC Symbol;Acc:HGNC:7511]
164	ENSG00000007968.7	105.462	3.22531	0.968474	3.3303	0.000867537	0.00699508	E2F2	E2F transcription factor 2 [Source:HGNC Symbol;Acc:HGNC:3114]
19228	ENSG00000256746.5	0.882879	3.22343	1.40334	2.29698	0.0216202	0.0874851	MADD-AS1	MADD antisense RNA 1 [Source:HGNC Symbol;Acc:HGNC:40354]
19349	ENSG00000258010.4	0.881285	3.22214	1.76303	1.82762	0.067607	0.198849		novel transcript, antisense to ARNT2
22111	ENSG00000279640.1	0.880977	3.22069	1.26862	2.53874	0.0111251	0.053177		novel transcript
6347	ENSG00000137561.5	0.877186	3.21659	1.35843	2.36788	0.0178905	0.0760826	TTPA	alpha tocopherol transfer protein [Source:HGNC Symbol;Acc:HGNC:12404]
12090	ENSG00000181322.15	1.8576	3.21606	1.26142	2.54955	0.0107861	0.0519202	NME9	NME/NM23 family member 9 [Source:HGNC Symbol;Acc:HGNC:21343]
23155	ENSG00000289142.1	0.875556	3.21373	2.52249	1.27403	0.202652	0.412698		novel transcript
22772	ENSG00000287011.1	0.873135	3.21158	1.40128	2.29188	0.0219123	0.0884872		novel transcript, antisense to DOCK4
14947	ENSG00000215198.3	0.871859	3.2098	1.43377	2.23871	0.0251745	0.0982321		zinc finger protein pseudogene
21347	ENSG00000273350.1	0.870145	3.20739	1.50019	2.13799	0.032518	0.118016		novel transcript, sense intronic to SEC14L2
21150	ENSG00000272498.1	0.869017	3.20629	1.43323	2.2371	0.0252799	0.0985673		novel transcript, antisense to RFTN1
22844	ENSG00000287401.1	1.29124	3.20553	1.32298	2.42296	0.0153945	0.0680505		novel transcript, antisense to STBD1and FAM47E
22106	ENSG00000279620.1	0.86613	3.20272	1.43269	2.23545	0.0253876	0.0987937		novel transcript
6583	ENSG00000139117.14	21.0708	3.19922	0.725661	4.4087	1.03993e-05	0.000160745	CPNE8	copine 8 [Source:HGNC Symbol;Acc:HGNC:23498]
20475	ENSG00000267255.1	0.863224	3.19728	1.6484	1.93963	0.0524245	0.16629		novel transcript, antisense to CHAF1A
9022	ENSG00000162493.17	20.7595	3.19716	0.682849	4.68209	2.83968e-06	5.14984e-05	PDPN	podoplanin [Source:HGNC Symbol;Acc:HGNC:29602]
14298	ENSG00000205426.11	16.604	3.19492	0.567442	5.63038	1.79813e-08	5.69154e-07	KRT81	keratin 81 [Source:HGNC Symbol;Acc:HGNC:6458]
18934	ENSG00000254331.1	65.3542	3.19376	0.550722	5.79922	6.66261e-09	2.34874e-07	CKS1BP7	CDC28 protein kinase regulatory subunit 1B pseudogene 7 [Source:HGNC Symbol;Acc:HGNC:1999]
16602	ENSG00000232040.4	4.21679	3.19149	0.802599	3.97645	6.99529e-05	0.000851349	SCAND3	SCAN domain containing 3 [Source:HGNC Symbol;Acc:HGNC:13851]
17038	ENSG00000234740.1	1.84316	3.19086	1.06576	2.99396	0.00275381	0.0178788		novel transcript
861	ENSG00000066279.19	1797.08	3.18971	0.681475	4.6806	2.8604e-06	5.17562e-05	ASPM	assembly factor for spindle microtubules [Source:HGNC Symbol;Acc:HGNC:19048]
2849	ENSG00000106327.13	34.3518	3.17589	0.364976	8.70164	3.27109e-18	6.19585e-16	TFR2	transferrin receptor 2 [Source:HGNC Symbol;Acc:HGNC:11762]
6385	ENSG00000137812.21	1099.12	3.16026	0.678295	4.65912	3.17556e-06	5.66851e-05	KNL1	kinetochore scaffold 1 [Source:HGNC Symbol;Acc:HGNC:24054]
22315	ENSG00000281404.2	1.2694	3.15906	1.58517	1.99288	0.0462744	0.151931	LINC01176	long intergenic non-protein coding RNA 1176 [Source:HGNC Symbol;Acc:HGNC:49548]
17919	ENSG00000242338.7	2.60259	3.15556	1.0717	2.94444	0.00323538	0.02028	BMS1P4	BMS1 pseudogene 4 [Source:HGNC Symbol;Acc:HGNC:23652]
18932	ENSG00000254319.6	5.19699	3.15373	0.728589	4.32854	1.50102e-05	0.000223198	LINC03021	long intergenic non-protein coding RNA 3021 [Source:HGNC Symbol;Acc:HGNC:56149]
2136	ENSG00000101057.16	832.707	3.14691	0.894174	3.51935	0.00043261	0.00392723	MYBL2	MYB proto-oncogene like 2 [Source:HGNC Symbol;Acc:HGNC:7548]
9398	ENSG00000164078.15	1.80426	3.13571	1.34567	2.33023	0.0197942	0.0819017	MST1R	macrophage stimulating 1 receptor [Source:HGNC Symbol;Acc:HGNC:7381]
2328	ENSG00000102468.11	1.80712	3.13251	1.42355	2.20049	0.0277721	0.105426	HTR2A	5-hydroxytryptamine receptor 2A [Source:HGNC Symbol;Acc:HGNC:5293]
12813	ENSG00000186185.14	510.95	3.13166	0.61252	5.11274	3.17518e-07	7.46063e-06	KIF18B	kinesin family member 18B [Source:HGNC Symbol;Acc:HGNC:27102]
14454	ENSG00000212135.1	1.77465	3.12839	1.16435	2.68681	0.00721372	0.0381313	SNORD67	small nucleolar RNA, C/D box 67 [Source:HGNC Symbol;Acc:HGNC:32728]
15584	ENSG00000225611.3	1.79852	3.12605	1.47925	2.11327	0.0345775	0.123371	CCDC13-AS2	CCDC13 antisense RNA 2 [Source:HGNC Symbol;Acc:HGNC:53019]
10791	ENSG00000171587.15	0.824781	3.12407	2.5528	1.22378	0.221035	0.436054	DSCAM	DS cell adhesion molecule [Source:HGNC Symbol;Acc:HGNC:3039]
18234	ENSG00000246465.1	0.824772	3.12404	2.54969	1.22526	0.220476	0.435405		novel transcript LOC100506705
19444	ENSG00000258725.2	1.74251	3.12181	1.27258	2.45313	0.0141621	0.0638686	PRC1-AS1	PRC1 antisense RNA 1 [Source:HGNC Symbol;Acc:HGNC:48587]
16723	ENSG00000232732.11	1.74402	3.12176	1.06495	2.93136	0.0033748	0.0209472		novel transcript
17263	ENSG00000236024.1	1.7689	3.11066	1.13362	2.744	0.00606953	0.0333154	PRRX2-AS1	PRRX2 antisense RNA 1 [Source:HGNC Symbol;Acc:HGNC:50684]
21786	ENSG00000277425.1	1.74812	3.10888	1.11931	2.7775	0.0054779	0.0308338		novel transcript
15402	ENSG00000224540.1	0.813203	3.10241	1.71788	1.80595	0.0709255	0.20555	TFDP1P1	TFDP1 pseudogene 1 [Source:HGNC Symbol;Acc:HGNC:11750]
22296	ENSG00000281016.1	0.81324	3.10224	1.68341	1.84283	0.065354	0.194603		novel transcript, antisense to ZNF721
22921	ENSG00000287824.1	0.81324	3.10224	1.68341	1.84283	0.065354	0.194603		novel transcript
23220	ENSG00000289357.1	26.3979	3.10092	0.527376	5.87991	4.10479e-09	1.537e-07		novel transcript
4448	ENSG00000121152.10	635.582	3.0995	0.527613	5.87456	4.23965e-09	1.57853e-07	NCAPH	non-SMC condensin I complex subunit H [Source:HGNC Symbol;Acc:HGNC:1112]
8227	ENSG00000154451.15	11.0576	3.09708	0.56978	5.43557	5.46211e-08	1.55559e-06	GBP5	guanylate binding protein 5 [Source:HGNC Symbol;Acc:HGNC:19895]
7381	ENSG00000145506.14	33.7018	3.09478	0.916304	3.37746	0.000731595	0.00607524	NKD2	NKD inhibitor of WNT signaling pathway 2 [Source:HGNC Symbol;Acc:HGNC:17046]
22958	ENSG00000288054.1	0.807475	3.09377	1.68291	1.83835	0.0660107	0.195909		novel transcript, antisense to PDE7B
13992	ENSG00000201581.1	0.807166	3.09223	1.49275	2.0715	0.038312	0.132765	RN7SKP78	RN7SK pseudogene 78 [Source:HGNC Symbol;Acc:HGNC:45802]
17330	ENSG00000236461.1	0.805044	3.09006	1.68265	1.83643	0.0662946	0.196496		novel transcript
20221	ENSG00000264301.1	0.805044	3.09006	1.68265	1.83643	0.0662946	0.196496	LINC01444	long intergenic non-protein coding RNA 1444 [Source:HGNC Symbol;Acc:HGNC:50769]
21778	ENSG00000277367.1	0.804642	3.08978	1.7508	1.76478	0.0776002	0.218723	NEK2P1	NEK2 pseudogene 1 [Source:HGNC Symbol;Acc:HGNC:19272]
20457	ENSG00000267190.1	1.19324	3.08879	1.16719	2.64635	0.00813659	0.0416801	TYMSP2	thymidylate synthetase pseudogene 2 [Source:HGNC Symbol;Acc:HGNC:52352]
3486	ENSG00000112238.12	0.803376	3.08621	1.31353	2.34955	0.018796	0.0788653	PRDM13	PR/SET domain 13 [Source:HGNC Symbol;Acc:HGNC:13998]
4446	ENSG00000121101.16	0.803376	3.08621	1.31353	2.34955	0.018796	0.0788653	TEX14	testis expressed 14, intercellular bridge forming factor [Source:HGNC Symbol;Acc:HGNC:11737]
19766	ENSG00000260302.3	0.803376	3.08621	1.31353	2.34955	0.018796	0.0788653	LINC01882	long intergenic non-protein coding RNA 1882 [Source:HGNC Symbol;Acc:HGNC:52701]
16702	ENSG00000232627.1	0.801709	3.0854	1.77589	1.73738	0.0823201	0.228129		ribosomal protein L31 (RPL31) pseudogene
21507	ENSG00000274737.1	0.801672	3.08536	1.78256	1.73086	0.0834771	0.230639		novel transcript, sense intronic to HDAC7
7264	ENSG00000144476.6	4.20128	3.08446	0.993049	3.10605	0.00189605	0.0131825	ACKR3	atypical chemokine receptor 3 [Source:HGNC Symbol;Acc:HGNC:23692]
16059	ENSG00000228485.1	1.20697	3.08231	1.19035	2.58943	0.00961362	0.047346	GRK5-IT1	GRK5 intronic transcript 1 [Source:HGNC Symbol;Acc:HGNC:49478]
13715	ENSG00000198088.10	1.18404	3.08125	1.15689	2.6634	0.00773549	0.0401213	NUP62CL	nucleoporin 62 C-terminal like [Source:HGNC Symbol;Acc:HGNC:25960]
19290	ENSG00000257432.1	0.799167	3.08114	1.33943	2.30033	0.0214296	0.0869499		NIMA-related kinase 2 (NEK2) pseudogene
18808	ENSG00000253471.1	0.797647	3.07936	1.37798	2.23469	0.0254377	0.0989241		novel transcript
23305	ENSG00000289690.1	0.797537	3.07913	1.50494	2.04601	0.0407554	0.139018		novel transcript
18446	ENSG00000249266.1	1.20709	3.07816	1.35861	2.26566	0.0234723	0.0933494	MTHFD2P6	methylenetetrahydrofolate dehydrogenase (NADP+ dependent) 2, methenyltetrahydrofolate cyclohydrolase pseudogene 6 [Source:HGNC Symbol;Acc:HGNC:48864]
15770	ENSG00000226750.1	0.796519	3.07791	1.33898	2.29869	0.0215223	0.0871926		pseudogene similar to part of excision repair cross-complementing rodent repair deficiency, complementation group 3 (xeroderma pigmentosum group B complementing) (ERCC3)
8620	ENSG00000158578.21	0.79598	3.07628	2.56309	1.20022	0.230053	0.445917	ALAS2	5'-aminolevulinate synthase 2 [Source:HGNC Symbol;Acc:HGNC:397]
9310	ENSG00000163762.7	0.795943	3.07622	2.55998	1.20166	0.229496	0.445078	TM4SF18	transmembrane 4 L six family member 18 [Source:HGNC Symbol;Acc:HGNC:25181]
10822	ENSG00000171804.11	0.795943	3.07622	2.55998	1.20166	0.229496	0.445078	WDR87	WD repeat domain 87 [Source:HGNC Symbol;Acc:HGNC:29934]
15157	ENSG00000221662.1	0.795943	3.07622	2.55998	1.20166	0.229496	0.445078	MIR1290	microRNA 1290 [Source:HGNC Symbol;Acc:HGNC:35283]
16459	ENSG00000231063.1	0.795943	3.07622	2.55998	1.20166	0.229496	0.445078	RPL6P6	ribosomal protein L6 pseudogene 6 [Source:HGNC Symbol;Acc:HGNC:36673]
17883	ENSG00000242021.2	0.795943	3.07622	2.55998	1.20166	0.229496	0.445078		novel transcript
18119	ENSG00000244411.4	0.795943	3.07622	2.55998	1.20166	0.229496	0.445078	KRTAP5-7	keratin associated protein 5-7 [Source:HGNC Symbol;Acc:HGNC:23602]
18753	ENSG00000252917.1	0.795943	3.07622	2.55998	1.20166	0.229496	0.445078	SNORA74	Small nucleolar RNA SNORA74 [Source:RFAM;Acc:RF00090]
20316	ENSG00000265828.1	0.795906	3.07616	2.56312	1.20016	0.230077	0.445917	MIR3939	microRNA 3939 [Source:HGNC Symbol;Acc:HGNC:38931]
23089	ENSG00000288948.1	0.795906	3.07616	2.56312	1.20016	0.230077	0.445917		novel transcript, sense intronic to MAP4K4
19068	ENSG00000255133.2	0.79518	3.07543	1.68178	1.82867	0.0674493	0.198637	LINC02721	long intergenic non-protein coding RNA 2721 [Source:HGNC Symbol;Acc:HGNC:54238]
19801	ENSG00000260493.1	0.79518	3.07543	1.68178	1.82867	0.0674493	0.198637	E2F5-DT	E2F5 divergent transcript [Source:HGNC Symbol;Acc:HGNC:55393]
13995	ENSG00000202078.1	2.40986	3.07354	1.03704	2.96376	0.00303907	0.0193157	Y_RNA	Y RNA [Source:RFAM;Acc:RF00019]
21746	ENSG00000277058.3	0.791279	3.07116	1.37698	2.23036	0.0257238	0.0996118	HNRNPCL3	heterogeneous nuclear ribonucleoprotein C like 3 [Source:HGNC Symbol;Acc:HGNC:51235]
1569	ENSG00000088386.17	0.791845	3.07035	1.77561	1.72918	0.0837765	0.230985	SLC15A1	solute carrier family 15 member 1 [Source:HGNC Symbol;Acc:HGNC:10920]
11889	ENSG00000179455.10	0.791845	3.07035	1.77561	1.72918	0.0837765	0.230985	MKRN3	makorin ring finger protein 3 [Source:HGNC Symbol;Acc:HGNC:7114]
12370	ENSG00000183423.12	0.791845	3.07035	1.77561	1.72918	0.0837765	0.230985	LRIT3	leucine rich repeat, Ig-like and transmembrane domains 3 [Source:HGNC Symbol;Acc:HGNC:24783]
12918	ENSG00000186960.14	0.791845	3.07035	1.77561	1.72918	0.0837765	0.230985	LINC01551	long intergenic non-protein coding RNA 1551 [Source:HGNC Symbol;Acc:HGNC:19828]
19053	ENSG00000255020.1	0.789414	3.06888	1.36447	2.24913	0.0245041	0.0964405	TDH-AS1	TDH antisense RNA 1 [Source:HGNC Symbol;Acc:HGNC:55510]
19863	ENSG00000260862.1	0.789377	3.06782	1.48989	2.05909	0.0394857	0.135905		novel transcript
19200	ENSG00000256377.6	0.789685	3.06628	2.06856	1.48232	0.138255	0.323074	MRPS35-DT	MRPS35 divergent transcript [Source:HGNC Symbol;Acc:HGNC:55490]
23164	ENSG00000289171.1	1.72832	3.06624	1.42802	2.14719	0.031778	0.116215		novel transcript, sense intronic to RBBP6
18111	ENSG00000244327.1	0.787747	3.06446	1.68119	1.82279	0.0683349	0.200133		novel transcript, sense overlapping to ATR
10753	ENSG00000171320.15	300.755	3.06444	0.60295	5.08242	3.7266e-07	8.57658e-06	ESCO2	establishment of sister chromatid cohesion N-acetyltransferase 2 [Source:HGNC Symbol;Acc:HGNC:27230]
16229	ENSG00000229677.1	0.787526	3.06281	2.05014	1.49395	0.135189	0.318375	RPL17P28	ribosomal protein L17 pseudogene 28 [Source:HGNC Symbol;Acc:HGNC:36055]
13268	ENSG00000196081.10	26.632	3.06071	0.423279	7.23095	4.79636e-13	4.13952e-11	ZNF724	zinc finger protein 724 [Source:HGNC Symbol;Acc:HGNC:32460]
8803	ENSG00000160307.10	0.785316	3.06019	1.77531	1.72375	0.0847535	0.233018	S100B	S100 calcium binding protein B [Source:HGNC Symbol;Acc:HGNC:10500]
16682	ENSG00000232519.2	0.785316	3.06019	1.77531	1.72375	0.0847535	0.233018		novel transcript, antisense to MSTO1
15848	ENSG00000227163.2	0.785205	3.05999	1.78213	1.71704	0.0859717	0.234974		pseudogene similar to part of ATP synthase, H+ transporting, mitochondrial F0 complex, subunit c (subunit 9), isoform 1 (ATP5G1)
20877	ENSG00000270612.1	0.785325	3.05912	2.06277	1.48302	0.138069	0.322927		small nuclear ribonucleoprotein polypeptide E (SNRPE) pseudogene
3265	ENSG00000110324.12	0.783648	3.05829	1.68083	1.81951	0.0688338	0.201125	IL10RA	interleukin 10 receptor subunit alpha [Source:HGNC Symbol;Acc:HGNC:5964]
19213	ENSG00000256588.1	0.783648	3.05829	1.68083	1.81951	0.0688338	0.201125		novel transcript
6192	ENSG00000136634.7	1.71923	3.05631	1.14304	2.67385	0.00749849	0.039211	IL10	interleukin 10 [Source:HGNC Symbol;Acc:HGNC:5962]
23352	ENSG00000289985.1	0.77966	3.05147	1.78203	1.71236	0.0868307	0.236634		novel transcript
13994	ENSG00000201806.1	0.77955	3.05134	1.77526	1.71882	0.0856472	0.234598	RNU4-8P	RNA, U4 small nuclear 8, pseudogene [Source:HGNC Symbol;Acc:HGNC:10195]
15567	ENSG00000225493.1	0.77955	3.05134	1.77526	1.71882	0.0856472	0.234598	LINC01107	long intergenic non-protein coding RNA 1107 [Source:HGNC Symbol;Acc:HGNC:49229]
22100	ENSG00000279587.1	0.77955	3.05134	1.77526	1.71882	0.0856472	0.234598		TEC
4646	ENSG00000123485.12	1128.42	3.05084	0.616899	4.94544	7.59704e-07	1.59605e-05	HJURP	Holliday junction recognition protein [Source:HGNC Symbol;Acc:HGNC:25444]
9694	ENSG00000165480.16	546.228	3.04809	0.577845	5.27493	1.32804e-07	3.44138e-06	SKA3	spindle and kinetochore associated complex subunit 3 [Source:HGNC Symbol;Acc:HGNC:20262]
2614	ENSG00000104889.7	2.41678	3.047	1.0482	2.90689	0.00365046	0.0222761	RNASEH2A	ribonuclease H2 subunit A [Source:HGNC Symbol;Acc:HGNC:18518]
5491	ENSG00000131471.7	2.26823	3.0434	1.03218	2.94851	0.00319312	0.0200689	AOC3	amine oxidase copper containing 3 [Source:HGNC Symbol;Acc:HGNC:550]
14052	ENSG00000203907.10	1.65563	3.04299	1.06351	2.86128	0.00421929	0.0250741	OOEP	oocyte expressed protein [Source:HGNC Symbol;Acc:HGNC:21382]
5353	ENSG00000130545.16	0.775452	3.04119	2.56752	1.18449	0.236221	0.452605	CRB3	crumbs cell polarity complex component 3 [Source:HGNC Symbol;Acc:HGNC:20237]
8342	ENSG00000155849.16	0.775452	3.04119	2.56752	1.18449	0.236221	0.452605	ELMO1	engulfment and cell motility 1 [Source:HGNC Symbol;Acc:HGNC:16286]
9421	ENSG00000164120.14	0.775452	3.04119	2.56752	1.18449	0.236221	0.452605	HPGD	15-hydroxyprostaglandin dehydrogenase [Source:HGNC Symbol;Acc:HGNC:5154]
12279	ENSG00000182836.11	0.775452	3.04119	2.56752	1.18449	0.236221	0.452605	PLCXD3	phosphatidylinositol specific phospholipase C X domain containing 3 [Source:HGNC Symbol;Acc:HGNC:31822]
21550	ENSG00000275178.1	0.775452	3.04119	2.56752	1.18449	0.236221	0.452605		novel transcript, antisense to MBP
22887	ENSG00000287642.3	0.775452	3.04119	2.56752	1.18449	0.236221	0.452605		novel transcript, antisense to FHDC1
18965	ENSG00000254485.5	0.775341	3.04099	2.57066	1.18296	0.236824	0.453433		novel transcript, antisense to THUMPD3
15561	ENSG00000225465.10	28.3455	3.02779	0.316506	9.56632	1.10779e-21	3.83167e-19	RFPL1S	RFPL1 antisense RNA 1 [Source:HGNC Symbol;Acc:HGNC:9978]
1276	ENSG00000078900.16	3.8558	3.02677	1.16642	2.59493	0.00946103	0.0467101	TP73	tumor protein p73 [Source:HGNC Symbol;Acc:HGNC:12003]
8266	ENSG00000154839.10	314.977	3.02093	0.603601	5.00484	5.5908e-07	1.22077e-05	SKA1	spindle and kinetochore associated complex subunit 1 [Source:HGNC Symbol;Acc:HGNC:28109]
5699	ENSG00000133101.10	6.79991	3.01382	1.03245	2.91908	0.00351063	0.0216162	CCNA1	cyclin A1 [Source:HGNC Symbol;Acc:HGNC:1577]
6466	ENSG00000138207.15	3.20248	3.01367	0.951378	3.16769	0.00153657	0.0111228	RBP4	retinol binding protein 4 [Source:HGNC Symbol;Acc:HGNC:9922]
7705	ENSG00000148773.14	3055.41	3.00525	0.659301	4.55823	5.1586e-06	8.6518e-05	MKI67	marker of proliferation Ki-67 [Source:HGNC Symbol;Acc:HGNC:7107]
2485	ENSG00000103740.10	1.15279	3.00355	1.51363	1.98434	0.047218	0.154201	ACSBG1	acyl-CoA synthetase bubblegum family member 1 [Source:HGNC Symbol;Acc:HGNC:29567]
23639	ENSG00000291155.1	1.15571	3.00104	1.40735	2.13241	0.0329734	0.119252	CT75	cancer/testis associated transcript 75 [Source:HGNC Symbol;Acc:HGNC:37174]
5215	ENSG00000129195.16	713.614	2.99887	0.533442	5.62174	1.89044e-08	5.96073e-07	PIMREG	PICALM interacting mitotic regulator [Source:HGNC Symbol;Acc:HGNC:25483]
5198	ENSG00000129009.13	12.6485	2.99828	0.543841	5.51315	3.52476e-08	1.0489e-06	ISLR	immunoglobulin superfamily containing leucine rich repeat [Source:HGNC Symbol;Acc:HGNC:6133]
4146	ENSG00000118193.12	672.259	2.99594	0.584909	5.12207	3.02202e-07	7.16221e-06	KIF14	kinesin family member 14 [Source:HGNC Symbol;Acc:HGNC:19181]
13172	ENSG00000188820.13	15.075	2.99108	0.565632	5.28802	1.23646e-07	3.22156e-06	CALHM6	calcium homeostasis modulator family member 6 [Source:HGNC Symbol;Acc:HGNC:33391]
8181	ENSG00000154016.14	1.13829	2.98755	1.59895	1.86844	0.0617006	0.187016	GRAP	GRB2 related adaptor protein [Source:HGNC Symbol;Acc:HGNC:4562]
5883	ENSG00000134690.11	1034.32	2.98744	0.584079	5.11478	3.14103e-07	7.4075e-06	CDCA8	cell division cycle associated 8 [Source:HGNC Symbol;Acc:HGNC:14629]
6561	ENSG00000138778.14	2221.26	2.98409	0.669747	4.45554	8.36806e-06	0.000132523	CENPE	centromere protein E [Source:HGNC Symbol;Acc:HGNC:1856]
20676	ENSG00000268746.1	1.1344	2.98219	1.28023	2.32941	0.0198374	0.082052		novel transcript
20277	ENSG00000265413.1	1.59621	2.98094	1.34532	2.21578	0.0267066	0.10239		novel transcript, sense intronic to PTPRM
19285	ENSG00000257331.1	1.13295	2.98041	1.20009	2.48349	0.0130104	0.0599353	RACGAP1P1	Rac GTPase activating protein 1 pseudogene 1 [Source:HGNC Symbol;Acc:HGNC:24689]
8452	ENSG00000156970.13	884.46	2.9786	0.652758	4.56311	5.04023e-06	8.48907e-05	BUB1B	BUB1 mitotic checkpoint serine/threonine kinase B [Source:HGNC Symbol;Acc:HGNC:1149]
19113	ENSG00000255445.1	1.59386	2.97818	1.23032	2.42066	0.0154922	0.0683684		aminoacyl tRNA synthetase complex-interacting multifunctional protein 2 (AIMP2) pseudogene
8268	ENSG00000154856.13	21.7738	2.97761	0.873734	3.40791	0.000654627	0.005552	APCDD1	APC down-regulated 1 [Source:HGNC Symbol;Acc:HGNC:15718]
21656	ENSG00000276166.1	3.10613	2.97281	0.978845	3.03706	0.00238899	0.0159626		novel transcript, antisense to KIFC3
4116	ENSG00000117650.13	450.241	2.97196	0.595286	4.99248	5.96082e-07	1.2886e-05	NEK2	NIMA related kinase 2 [Source:HGNC Symbol;Acc:HGNC:7745]
3572	ENSG00000112984.12	1307.48	2.97149	0.657884	4.51674	6.27989e-06	0.000102725	KIF20A	kinesin family member 20A [Source:HGNC Symbol;Acc:HGNC:9787]
9534	ENSG00000164627.18	4.49919	2.971	0.736907	4.03171	5.5372e-05	0.000696998	KIF6	kinesin family member 6 [Source:HGNC Symbol;Acc:HGNC:21202]
3018	ENSG00000108001.16	23.8134	2.96638	0.433639	6.84066	7.8829e-12	5.42171e-10	EBF3	EBF transcription factor 3 [Source:HGNC Symbol;Acc:HGNC:19087]
17417	ENSG00000236896.1	1.62668	2.96447	1.24079	2.38918	0.0168858	0.0729804		novel transcript
605	ENSG00000051341.15	400.762	2.96251	0.649315	4.56252	5.05431e-06	8.50678e-05	POLQ	DNA polymerase theta [Source:HGNC Symbol;Acc:HGNC:9186]
669	ENSG00000056487.17	1.56983	2.96109	1.09042	2.71555	0.00661654	0.0356457	PHF21B	PHD finger protein 21B [Source:HGNC Symbol;Acc:HGNC:25161]
1681	ENSG00000090889.12	1030.1	2.96074	0.563759	5.25179	1.5063e-07	3.85309e-06	KIF4A	kinesin family member 4A [Source:HGNC Symbol;Acc:HGNC:13339]
10471	ENSG00000169607.13	804.968	2.95936	0.577128	5.12773	2.93253e-07	6.99177e-06	CKAP2L	cytoskeleton associated protein 2 like [Source:HGNC Symbol;Acc:HGNC:26877]
6462	ENSG00000138182.15	1327.05	2.95782	0.551294	5.36524	8.08434e-08	2.20579e-06	KIF20B	kinesin family member 20B [Source:HGNC Symbol;Acc:HGNC:7212]
11082	ENSG00000173421.17	25.966	2.95759	0.346876	8.52637	1.5101e-17	2.63067e-15	IHO1	interactor of HORMAD1 1 [Source:HGNC Symbol;Acc:HGNC:27945]
8229	ENSG00000154479.13	2.14316	2.95732	1.14378	2.58556	0.00972202	0.0477674	CFAP210	cilia and flagella associated protein 210 [Source:HGNC Symbol;Acc:HGNC:25064]
4074	ENSG00000117399.14	1951.87	2.95677	0.541579	5.45953	4.77397e-08	1.38351e-06	CDC20	cell division cycle 20 [Source:HGNC Symbol;Acc:HGNC:1723]
10249	ENSG00000168298.7	7.81126	2.95473	0.6581	4.4898	7.1291e-06	0.000115039	H1-4	H1.4 linker histone, cluster member [Source:HGNC Symbol;Acc:HGNC:4718]
12271	ENSG00000182782.8	2.11237	2.95246	1.33053	2.21901	0.0264859	0.101763	HCAR2	hydroxycarboxylic acid receptor 2 [Source:HGNC Symbol;Acc:HGNC:24827]
20078	ENSG00000262202.4	1.60917	2.95204	1.16763	2.52823	0.0114639	0.0544288		novel transcript
256	ENSG00000011426.11	6568.19	2.95173	0.625698	4.71751	2.38751e-06	4.39324e-05	ANLN	anillin, actin binding protein [Source:HGNC Symbol;Acc:HGNC:14082]
11789	ENSG00000178752.16	296.611	2.94809	0.448676	6.57064	5.00997e-11	2.86048e-09	ERFE	erythroferrone [Source:HGNC Symbol;Acc:HGNC:26727]
10834	ENSG00000171848.16	4116.4	2.94295	0.649211	4.53312	5.81186e-06	9.61899e-05	RRM2	ribonucleotide reductase regulatory subunit M2 [Source:HGNC Symbol;Acc:HGNC:10452]
9401	ENSG00000164082.15	2.9179	2.94254	0.95318	3.08707	0.00202139	0.0139348	GRM2	glutamate metabotropic receptor 2 [Source:HGNC Symbol;Acc:HGNC:4594]
2214	ENSG00000101447.15	842.66	2.93845	0.531034	5.53345	3.13993e-08	9.41427e-07	FAM83D	family with sequence similarity 83 member D [Source:HGNC Symbol;Acc:HGNC:16122]
28	ENSG00000002933.9	7.07915	2.93664	1.28652	2.28263	0.0224523	0.0902401	TMEM176A	transmembrane protein 176A [Source:HGNC Symbol;Acc:HGNC:24930]
16943	ENSG00000234129.10	8.85369	2.93415	0.537837	5.45547	4.88438e-08	1.41298e-06	HCCS-DT	HCCS divergent transcript [Source:HGNC Symbol;Acc:HGNC:55698]
7314	ENSG00000144834.14	13.9799	2.92691	0.685543	4.26948	1.9593e-05	0.000280955	TAGLN3	transgelin 3 [Source:HGNC Symbol;Acc:HGNC:29868]
23821	ENSG00000293423.1	2.88549	2.92575	0.89635	3.26407	0.00109825	0.00848793	ABCA17P	ATP binding cassette subfamily A member 17, pseudogene [Source:HGNC Symbol;Acc:HGNC:32972]
9963	ENSG00000166851.15	1732.42	2.92394	0.538042	5.43441	5.49778e-08	1.56389e-06	PLK1	polo like kinase 1 [Source:HGNC Symbol;Acc:HGNC:9077]
18969	ENSG00000254510.3	19.7478	2.92277	0.713358	4.0972	4.18181e-05	0.000545969		novel transcript
3043	ENSG00000108342.13	540.803	2.91602	0.660073	4.41773	9.9743e-06	0.000154877	CSF3	colony stimulating factor 3 [Source:HGNC Symbol;Acc:HGNC:2438]
22584	ENSG00000285948.1	4.55876	2.91193	0.832813	3.4965	0.000471397	0.00420103		novel transcript, antisense to ARHGAP11A
11824	ENSG00000179008.9	27.4164	2.91102	0.723906	4.02127	5.78856e-05	0.000724055	C14orf39	chromosome 14 open reading frame 39 [Source:HGNC Symbol;Acc:HGNC:19849]
12638	ENSG00000185130.6	2.86506	2.911	0.900252	3.23354	0.00122267	0.0092836	H2BC13	H2B clustered histone 13 [Source:HGNC Symbol;Acc:HGNC:4748]
455	ENSG00000035499.13	309.438	2.90829	0.58642	4.9594	7.07105e-07	1.49874e-05	DEPDC1B	DEP domain containing 1B [Source:HGNC Symbol;Acc:HGNC:24902]
10760	ENSG00000171388.12	17.1141	2.90603	0.660951	4.39674	1.0989e-05	0.000169312	APLN	apelin [Source:HGNC Symbol;Acc:HGNC:16665]
1751	ENSG00000092853.14	734.282	2.90363	0.869854	3.33806	0.000843649	0.00683917	CLSPN	claspin [Source:HGNC Symbol;Acc:HGNC:19715]
5269	ENSG00000129810.15	165.201	2.90109	0.597718	4.85361	1.21231e-06	2.43135e-05	SGO1	shugoshin 1 [Source:HGNC Symbol;Acc:HGNC:25088]
15000	ENSG00000215784.6	125.895	2.89427	0.306622	9.4392	3.75635e-21	1.17959e-18	FAM72D	family with sequence similarity 72 member D [Source:HGNC Symbol;Acc:HGNC:33593]
15052	ENSG00000217825.2	1.50949	2.89317	1.2964	2.23169	0.0256352	0.0993683		novel transcript
16689	ENSG00000232546.1	1.50758	2.8914	1.26381	2.28785	0.0221465	0.0892366		pseudogene similar to part of general transcription factor II, i (GTF2I)
7351	ENSG00000145248.7	38.4663	2.89097	0.807489	3.5802	0.000343333	0.00322979	SLC10A4	solute carrier family 10 member 4 [Source:HGNC Symbol;Acc:HGNC:22980]
12907	ENSG00000186871.7	379.885	2.89015	0.55713	5.18756	2.13066e-07	5.24772e-06	ERCC6L	ERCC excision repair 6 like, spindle assembly checkpoint helicase [Source:HGNC Symbol;Acc:HGNC:20794]
11882	ENSG00000179399.16	74.2825	2.88927	0.450261	6.41687	1.39103e-10	7.15483e-09	GPC5	glypican 5 [Source:HGNC Symbol;Acc:HGNC:4453]
6857	ENSG00000141314.13	11.0026	2.88845	0.931043	3.10238	0.00191969	0.0133213	RHBDL3	rhomboid like 3 [Source:HGNC Symbol;Acc:HGNC:16502]
15208	ENSG00000222032.2	4.55567	2.88795	1.36257	2.11948	0.0340495	0.122016		novel protein (LOC728009)
2832	ENSG00000106123.13	11.2354	2.88693	0.853411	3.38281	0.000717489	0.00597682	EPHB6	EPH receptor B6 [Source:HGNC Symbol;Acc:HGNC:3396]
6989	ENSG00000142513.6	1.50235	2.88667	1.145	2.52111	0.0116984	0.0552029	ACP4	acid phosphatase 4 [Source:HGNC Symbol;Acc:HGNC:14376]
5520	ENSG00000131747.15	7190.33	2.88657	0.644487	4.47886	7.50433e-06	0.000120039	TOP2A	DNA topoisomerase II alpha [Source:HGNC Symbol;Acc:HGNC:11989]
7788	ENSG00000149564.12	21.8997	2.88393	0.656858	4.39049	1.13098e-05	0.000173581	ESAM	endothelial cell adhesion molecule [Source:HGNC Symbol;Acc:HGNC:17474]
8530	ENSG00000157766.19	31.5557	2.88111	0.605945	4.75474	1.98702e-06	3.75473e-05	ACAN	aggrecan [Source:HGNC Symbol;Acc:HGNC:319]
15291	ENSG00000223834.5	1.54255	2.87954	1.08119	2.66329	0.00773798	0.0401213		novel transcript
22558	ENSG00000285812.1	1.49183	2.87913	1.17533	2.44963	0.0143004	0.0642979		novel transcript, antisense to C1orf159
5001	ENSG00000126787.13	1724.2	2.87864	0.683537	4.21139	2.53801e-05	0.000353603	DLGAP5	DLG associated protein 5 [Source:HGNC Symbol;Acc:HGNC:16864]
20449	ENSG00000267128.2	1.04259	2.87784	1.36888	2.10233	0.035524	0.125639	RNF157-AS1	RNF157 antisense RNA 1 [Source:HGNC Symbol;Acc:HGNC:44127]
22956	ENSG00000288032.1	1.49134	2.8775	1.54223	1.86581	0.0620681	0.187865		novel transcript, sense intronic to GMPS
10004	ENSG00000167080.9	4.2643	2.87742	1.03138	2.78989	0.0052726	0.0298898	B4GALNT2	beta-1,4-N-acetyl-galactosaminyltransferase 2 [Source:HGNC Symbol;Acc:HGNC:24136]
11469	ENSG00000176244.7	24.8447	2.87697	0.583442	4.93103	8.17971e-07	1.70943e-05	ACBD7	acyl-CoA binding domain containing 7 [Source:HGNC Symbol;Acc:HGNC:17715]
7014	ENSG00000142731.11	637.532	2.87638	0.609514	4.71914	2.36842e-06	4.36485e-05	PLK4	polo like kinase 4 [Source:HGNC Symbol;Acc:HGNC:11397]
3609	ENSG00000113368.12	1816.91	2.8752	0.46153	6.22971	4.67311e-10	2.14478e-08	LMNB1	lamin B1 [Source:HGNC Symbol;Acc:HGNC:6637]
367	ENSG00000023445.17	219.301	2.87491	0.418041	6.87711	6.10776e-12	4.26221e-10	BIRC3	baculoviral IAP repeat containing 3 [Source:HGNC Symbol;Acc:HGNC:591]
10482	ENSG00000169679.15	1383.74	2.87486	0.587194	4.89592	9.78468e-07	2.01311e-05	BUB1	BUB1 mitotic checkpoint serine/threonine kinase [Source:HGNC Symbol;Acc:HGNC:1148]
20700	ENSG00000269091.6	1.50714	2.87472	1.14787	2.50439	0.0122662	0.0571649		novel transcript, antisense to ZNF473
5297	ENSG00000130173.14	1.05881	2.87272	1.48527	1.93414	0.0530961	0.167729	ANGPTL8	angiopoietin like 8 [Source:HGNC Symbol;Acc:HGNC:24933]
16185	ENSG00000229267.3	10.0044	2.86732	0.546235	5.24923	1.52733e-07	3.90271e-06	SNHG31	small nucleolar RNA host gene 31 [Source:HGNC Symbol;Acc:HGNC:54196]
1149	ENSG00000075218.19	942.487	2.86657	0.613426	4.67305	2.96756e-06	5.34923e-05	GTSE1	G2 and S-phase expressed 1 [Source:HGNC Symbol;Acc:HGNC:13698]
20573	ENSG00000267673.7	1.02977	2.86355	1.36648	2.09556	0.0361211	0.127317	FDX2	ferredoxin 2 [Source:HGNC Symbol;Acc:HGNC:30546]
6358	ENSG00000137673.9	2.92421	2.86284	0.937271	3.05445	0.00225476	0.0152529	MMP7	matrix metallopeptidase 7 [Source:HGNC Symbol;Acc:HGNC:7174]
9201	ENSG00000163357.11	1.05052	2.86263	1.21517	2.35574	0.0184857	0.0778781	DCST1	DC-STAMP domain containing 1 [Source:HGNC Symbol;Acc:HGNC:26539]
3660	ENSG00000113810.16	2340.75	2.86212	0.440253	6.50109	7.97411e-11	4.35492e-09	SMC4	structural maintenance of chromosomes 4 [Source:HGNC Symbol;Acc:HGNC:14013]
13674	ENSG00000197935.7	23.2218	2.86109	0.372728	7.67609	1.64019e-14	1.89106e-12	ZNF311	zinc finger protein 311 [Source:HGNC Symbol;Acc:HGNC:13847]
19134	ENSG00000255624.6	1.49297	2.86087	1.33791	2.13832	0.0324908	0.117954	C10orf88B	C10orf88B (pseudogene) [Source:HGNC Symbol;Acc:HGNC:44080]
20333	ENSG00000266088.6	3.61566	2.85381	0.935256	3.05137	0.00227803	0.0153798		novel transcript
12123	ENSG00000181656.7	13.4015	2.85233	0.613227	4.65135	3.29769e-06	5.84715e-05	GPR88	G protein-coupled receptor 88 [Source:HGNC Symbol;Acc:HGNC:4539]
3215	ENSG00000109805.10	1593.61	2.84771	0.67348	4.22835	2.35409e-05	0.000331265	NCAPG	non-SMC condensin I complex subunit G [Source:HGNC Symbol;Acc:HGNC:24304]
18007	ENSG00000243368.2	1.03887	2.8477	1.7372	1.63924	0.101162	0.263	MCCC1-AS1	MCCC1 antisense RNA 1 [Source:HGNC Symbol;Acc:HGNC:40366]
15739	ENSG00000226532.1	50.3065	2.84659	1.04067	2.73535	0.00623144	0.0340164		pseudogene similar to part of ribosomal protein, large, P1 (RPLP1)
23844	ENSG00000293484.1	5.64829	2.84242	0.678611	4.18858	2.80702e-05	0.000385679	TEX14BP	testis expressed 14B, pseudogene [Source:HGNC Symbol;Acc:HGNC:51268]
7066	ENSG00000143228.13	954.337	2.83701	0.822592	3.44887	0.000562946	0.00489981	NUF2	NUF2 component of NDC80 kinetochore complex [Source:HGNC Symbol;Acc:HGNC:14621]
6930	ENSG00000141738.14	2.88432	2.83559	1.04926	2.70246	0.00688294	0.0367573	GRB7	growth factor receptor bound protein 7 [Source:HGNC Symbol;Acc:HGNC:4567]
17507	ENSG00000237649.8	1159.56	2.83146	0.662068	4.27669	1.89694e-05	0.000273549	KIFC1	kinesin family member C1 [Source:HGNC Symbol;Acc:HGNC:6389]
13537	ENSG00000197291.9	3.97179	2.8269	0.759713	3.72101	0.000198428	0.00203948	RAMP2-AS1	RAMP2 antisense RNA 1 [Source:HGNC Symbol;Acc:HGNC:44358]
23207	ENSG00000289304.2	2.46189	2.82578	1.38279	2.04353	0.0409997	0.139626		novel transcript
7031	ENSG00000142945.13	1363.57	2.82221	0.54989	5.13231	2.86204e-07	6.8511e-06	KIF2C	kinesin family member 2C [Source:HGNC Symbol;Acc:HGNC:6393]
6688	ENSG00000139865.17	8.04654	2.82211	0.72789	3.87711	0.000105703	0.00120301	TTC6	tetratricopeptide repeat domain 6 [Source:HGNC Symbol;Acc:HGNC:19739]
22634	ENSG00000286223.1	2.11611	2.8148	1.14311	2.4624	0.013801	0.0625949		novel transcript, antisense to NOP58
6461	ENSG00000138180.16	1644.39	2.81004	0.657143	4.27614	1.90161e-05	0.000274057	CEP55	centrosomal protein 55 [Source:HGNC Symbol;Acc:HGNC:1161]
6456	ENSG00000138160.7	1631.78	2.80947	0.56915	4.93626	7.96366e-07	1.66866e-05	KIF11	kinesin family member 11 [Source:HGNC Symbol;Acc:HGNC:6388]
14750	ENSG00000213967.12	24.4714	2.80467	0.361187	7.76516	8.15446e-15	9.9293e-13	ZNF726	zinc finger protein 726 [Source:HGNC Symbol;Acc:HGNC:32462]
7366	ENSG00000145386.11	2048.14	2.80337	0.625659	4.48068	7.44073e-06	0.000119152	CCNA2	cyclin A2 [Source:HGNC Symbol;Acc:HGNC:1578]
3350	ENSG00000111247.15	641.599	2.80316	0.546839	5.12612	2.95774e-07	7.03081e-06	RAD51AP1	RAD51 associated protein 1 [Source:HGNC Symbol;Acc:HGNC:16956]
16869	ENSG00000233672.9	1.47627	2.80162	1.19791	2.33877	0.0193475	0.0804718	RNASEH2B-AS1	RNASEH2B antisense RNA 1 [Source:HGNC Symbol;Acc:HGNC:39967]
20185	ENSG00000263786.1	4.84319	2.80088	0.828515	3.38061	0.000723264	0.00601849		novel transcript, sense intronic to HN1
8811	ENSG00000160352.16	158.891	2.80031	0.32009	8.74852	2.16168e-18	4.36294e-16	ZNF714	zinc finger protein 714 [Source:HGNC Symbol;Acc:HGNC:27124]
22578	ENSG00000285906.2	1.46271	2.7971	1.09692	2.54995	0.0107738	0.0518823		Novel transcript, antisense to HRH1
3399	ENSG00000111665.12	670.161	2.79613	0.439957	6.35546	2.07807e-10	1.03108e-08	CDCA3	cell division cycle associated 3 [Source:HGNC Symbol;Acc:HGNC:14624]
18387	ENSG00000248774.1	2.59307	2.79577	0.951687	2.9377	0.00330653	0.0206202		novel transcript
14061	ENSG00000203995.11	112.732	2.79354	0.285916	9.77051	1.50692e-22	5.80066e-20	ZYG11A	zyg-11 family member A, cell cycle regulator [Source:HGNC Symbol;Acc:HGNC:32058]
17612	ENSG00000238178.7	1.41465	2.79253	1.86726	1.49552	0.134778	0.317662	MAGEB17-AS1	MAGEB17 antisense RNA 1 [Source:HGNC Symbol;Acc:HGNC:56739]
633	ENSG00000054219.11	1.40975	2.79031	1.11167	2.51001	0.0120729	0.0564962	LY75	lymphocyte antigen 75 [Source:HGNC Symbol;Acc:HGNC:6729]
2638	ENSG00000105011.9	493.602	2.78994	0.571112	4.8851	1.03375e-06	2.11409e-05	ASF1B	anti-silencing function 1B histone chaperone [Source:HGNC Symbol;Acc:HGNC:20996]
22504	ENSG00000285278.1	1.41065	2.78876	1.59801	1.74514	0.0809602	0.225355	TFAP2A-AS2	TFAP2A antisense RNA 2 [Source:NCBI gene (formerly Entrezgene);Acc:109729173]
15892	ENSG00000227470.1	1.45083	2.7886	1.13192	2.46359	0.0137552	0.0624464	RPL39P16	ribosomal protein L39 pseudogene 16 [Source:HGNC Symbol;Acc:HGNC:35912]
22338	ENSG00000282304.1	6.34386	2.78709	0.702598	3.96683	7.28343e-05	0.000880579		novel transcript
5163	ENSG00000128617.3	1.44962	2.78506	1.49296	1.86546	0.0621165	0.18794	OPN1SW	opsin 1, short wave sensitive [Source:HGNC Symbol;Acc:HGNC:1012]
22173	ENSG00000280018.4	10.9009	2.78427	0.587177	4.74179	2.11839e-06	3.97464e-05		novel transcript
23301	ENSG00000289631.1	1.44552	2.7822	1.33221	2.08841	0.036761	0.128982		novel transcript
643	ENSG00000054690.14	4.07015	2.7802	0.923665	3.00996	0.00261281	0.0171689	PLEKHH1	pleckstrin homology, MyTH4 and FERM domain containing H1 [Source:HGNC Symbol;Acc:HGNC:17733]
6428	ENSG00000138030.14	26.63	2.78007	0.33104	8.39799	4.54184e-17	6.99326e-15	KHK	ketohexokinase [Source:HGNC Symbol;Acc:HGNC:6315]
11762	ENSG00000178556.8	1.41654	2.77667	1.25308	2.21588	0.0266997	0.10238	CKS1BP6	CDC28 protein kinase regulatory subunit 1B pseudogene 6 [Source:HGNC Symbol;Acc:HGNC:24608]
12453	ENSG00000183856.11	1195.96	2.77607	0.425803	6.51963	7.04824e-11	3.89383e-09	IQGAP3	IQ motif containing GTPase activating protein 3 [Source:HGNC Symbol;Acc:HGNC:20669]
11823	ENSG00000178999.13	757.463	2.77438	0.512857	5.40965	6.31467e-08	1.77719e-06	AURKB	aurora kinase B [Source:HGNC Symbol;Acc:HGNC:11390]
19307	ENSG00000257591.6	0.972859	2.77074	1.82719	1.51639	0.12942	0.309431	ZNF625	zinc finger protein 625 [Source:HGNC Symbol;Acc:HGNC:30571]
4123	ENSG00000117724.15	3375.25	2.76909	0.570405	4.85461	1.20626e-06	2.42124e-05	CENPF	centromere protein F [Source:HGNC Symbol;Acc:HGNC:1857]
3786	ENSG00000115163.15	322.87	2.76804	0.572976	4.83098	1.35861e-06	2.68639e-05	CENPA	centromere protein A [Source:HGNC Symbol;Acc:HGNC:1851]
3198	ENSG00000109674.4	255.531	2.76472	0.517441	5.34306	9.13911e-08	2.45624e-06	NEIL3	nei like DNA glycosylase 3 [Source:HGNC Symbol;Acc:HGNC:24573]
7248	ENSG00000144354.15	460.313	2.76374	0.46081	5.99756	2.00307e-09	8.07523e-08	CDCA7	cell division cycle associated 7 [Source:HGNC Symbol;Acc:HGNC:14628]
9465	ENSG00000164283.13	43.5589	2.76138	0.522776	5.28214	1.27681e-07	3.31944e-06	ESM1	endothelial cell specific molecule 1 [Source:HGNC Symbol;Acc:HGNC:3466]
664	ENSG00000055955.17	2.76685	2.76068	1.01569	2.71805	0.00656685	0.035426	ITIH4	inter-alpha-trypsin inhibitor heavy chain 4 [Source:HGNC Symbol;Acc:HGNC:6169]
13932	ENSG00000198901.14	51.3757	2.75953	0.309315	8.92141	4.60374e-19	1.05647e-16	PRC1	protein regulator of cytokinesis 1 [Source:HGNC Symbol;Acc:HGNC:9341]
8788	ENSG00000160224.17	0.988767	2.75931	1.41618	1.94841	0.0513653	0.163758	AIRE	autoimmune regulator [Source:HGNC Symbol;Acc:HGNC:360]
10474	ENSG00000169618.7	0.96634	2.75929	1.50182	1.83729	0.0661668	0.196215	PROKR1	prokineticin receptor 1 [Source:HGNC Symbol;Acc:HGNC:4524]
22037	ENSG00000279277.2	0.987873	2.75923	1.4961	1.84428	0.0651423	0.194156		novel transcript
16804	ENSG00000233229.1	0.985871	2.75547	1.38996	1.9824	0.047434	0.154653	CNOT7P1	CCR4-NOT transcription complex subunit 7 pseudogene 1 [Source:HGNC Symbol;Acc:HGNC:44248]
10115	ENSG00000167654.18	0.985009	2.75546	1.48219	1.85904	0.063021	0.189879	ATCAY	ATCAY kinesin light chain interacting caytaxin [Source:HGNC Symbol;Acc:HGNC:779]
6004	ENSG00000135476.12	563.606	2.75216	0.423719	6.49524	8.28992e-11	4.49653e-09	ESPL1	extra spindle pole bodies like 1, separase [Source:HGNC Symbol;Acc:HGNC:16856]
12559	ENSG00000184661.14	688.324	2.7505	0.518936	5.30026	1.15635e-07	3.04271e-06	CDCA2	cell division cycle associated 2 [Source:HGNC Symbol;Acc:HGNC:14623]
18290	ENSG00000247728.2	0.979787	2.749	1.52475	1.80292	0.071401	0.206589	ARHGAP11B-DT	ARHGAP11B divergent transcript [Source:HGNC Symbol;Acc:HGNC:55586]
10232	ENSG00000168243.11	39.5594	2.74541	0.612623	4.4814	7.41536e-06	0.000118935	GNG4	G protein subunit gamma 4 [Source:HGNC Symbol;Acc:HGNC:4407]
21420	ENSG00000273951.1	0.956445	2.74469	1.23473	2.2229	0.0262227	0.100989		novel transcript, sense intronic to CHD6
22676	ENSG00000286456.3	10.4104	2.744	0.592125	4.63417	3.5838e-06	6.2706e-05		novel transcript
16317	ENSG00000230299.1	3.32793	2.7419	0.840426	3.26251	0.0011043	0.00852641	SNRPEP11	SNRPE pseudogene 11 [Source:HGNC Symbol;Acc:HGNC:54746]
18012	ENSG00000243415.2	0.973911	2.74039	1.2308	2.2265	0.0259805	0.100368		novel transcript, antisense to PLOD2
20342	ENSG00000266235.1	6.29678	2.74005	0.781624	3.50559	0.000455598	0.00409253	MIR3176	microRNA 3176 [Source:HGNC Symbol;Acc:HGNC:38345]
12670	ENSG00000185306.13	12.6139	2.73947	0.649468	4.21803	2.46451e-05	0.000345176	C12orf56	chromosome 12 open reading frame 56 [Source:HGNC Symbol;Acc:HGNC:26967]
2978	ENSG00000107719.10	50.5659	2.73771	0.528128	5.1838	2.17406e-07	5.34908e-06	PALD1	phosphatase domain containing paladin 1 [Source:HGNC Symbol;Acc:HGNC:23530]
8965	ENSG00000162063.13	494.339	2.73754	0.40106	6.82577	8.74551e-12	5.94645e-10	CCNF	cyclin F [Source:HGNC Symbol;Acc:HGNC:1591]
18506	ENSG00000249867.6	0.970581	2.73725	1.81878	1.50499	0.132327	0.313803	LINC02742	long intergenic non-protein coding RNA 2742 [Source:HGNC Symbol;Acc:HGNC:54259]
1799	ENSG00000095752.7	3979.14	2.73654	0.957286	2.85865	0.00425454	0.0252396	IL11	interleukin 11 [Source:HGNC Symbol;Acc:HGNC:5966]
14462	ENSG00000212452.1	1.92139	2.73654	1.04982	2.60668	0.00914256	0.0454481	SNORD69	small nucleolar RNA, C/D box 69 [Source:HGNC Symbol;Acc:HGNC:32730]
13893	ENSG00000198826.11	1032.56	2.73454	0.525201	5.20667	1.92263e-07	4.77975e-06	ARHGAP11A	Rho GTPase activating protein 11A [Source:HGNC Symbol;Acc:HGNC:15783]
7390	ENSG00000145642.12	2.04114	2.73429	1.26045	2.16929	0.0300604	0.111522	SHISAL2B	shisa like 2B [Source:HGNC Symbol;Acc:HGNC:34236]
21513	ENSG00000274769.1	0.945845	2.73368	1.26508	2.16088	0.0307045	0.113436		novel transcript
16228	ENSG00000229676.3	34.8164	2.73354	0.301594	9.06364	1.26169e-19	3.13661e-17	ZNF492	zinc finger protein 492 [Source:HGNC Symbol;Acc:HGNC:23707]
5133	ENSG00000128383.14	36.3922	2.73173	0.479508	5.69695	1.2197e-08	4.0486e-07	APOBEC3A	apolipoprotein B mRNA editing enzyme catalytic subunit 3A [Source:HGNC Symbol;Acc:HGNC:17343]
19949	ENSG00000261279.7	0.969173	2.73159	1.22871	2.22315	0.026206	0.100967	ULK4P1	ULK4 pseudogene 1 [Source:HGNC Symbol;Acc:HGNC:15775]
5124	ENSG00000128298.18	93.2382	2.72828	0.257053	10.6137	2.57415e-26	1.33554e-23	BAIAP2L2	BAR/IMD domain containing adaptor protein 2 like 2 [Source:HGNC Symbol;Acc:HGNC:26203]
19579	ENSG00000259407.1	0.963613	2.72794	1.58214	1.72421	0.0846694	0.232855		novel transcript, antisense to AKAP13
6482	ENSG00000138376.11	310.643	2.72669	0.460555	5.92045	3.21065e-09	1.23989e-07	BARD1	BRCA1 associated RING domain 1 [Source:HGNC Symbol;Acc:HGNC:952]
7541	ENSG00000147117.8	0.959059	2.72436	1.28198	2.12513	0.0335761	0.120736	ZNF157	zinc finger protein 157 [Source:HGNC Symbol;Acc:HGNC:12942]
22735	ENSG00000286813.1	1.35821	2.72154	1.34031	2.03052	0.0423034	0.142824		novel transcript, sense intronic to ST20-MTHFSand MTHFS
1824	ENSG00000097046.13	365.449	2.71445	0.210586	12.8899	5.12771e-38	8.74128e-35	CDC7	cell division cycle 7 [Source:HGNC Symbol;Acc:HGNC:1745]
20359	ENSG00000266392.1	1.93095	2.71261	1.0514	2.57999	0.00988038	0.0483902	MIR4740	microRNA 4740 [Source:HGNC Symbol;Acc:HGNC:41711]
21542	ENSG00000275092.1	2.31511	2.71214	1.29286	2.09778	0.0359242	0.126717		novel transcript, sense intronic to MAPK8IP3
21447	ENSG00000274253.6	3.08726	2.71203	0.824848	3.28792	0.00100931	0.00792836		novel transcript, sense overlapping NIPA1
22875	ENSG00000287580.1	1.34827	2.71083	1.16087	2.33517	0.0195346	0.0810807		novel transcript, antisense to ZNF138
9746	ENSG00000165730.16	6.54	2.7096	0.787325	3.44152	0.000578445	0.00500705	STOX1	storkhead box 1 [Source:HGNC Symbol;Acc:HGNC:23508]
15372	ENSG00000224341.1	0.928531	2.70776	1.825	1.4837	0.137888	0.322725	AKR7A2P2	AKR7A2P pseudogene 1 [Source:HGNC Symbol;Acc:HGNC:55059]
3549	ENSG00000112742.10	1294.01	2.70605	0.861527	3.14099	0.00168377	0.0119705	TTK	TTK protein kinase [Source:HGNC Symbol;Acc:HGNC:12401]
19152	ENSG00000255893.1	3.24075	2.70598	0.91525	2.95654	0.0031111	0.0196688		novel transcript
23746	ENSG00000293172.1	1.34046	2.70468	1.13762	2.3775	0.0174304	0.0746311		novel transcript
8437	ENSG00000156802.13	1662.85	2.70404	0.533938	5.06434	4.09827e-07	9.35079e-06	ATAD2	ATPase family AAA domain containing 2 [Source:HGNC Symbol;Acc:HGNC:30123]
19693	ENSG00000259977.1	1.37991	2.70181	1.23175	2.19348	0.028273	0.106792		novel transcript
875	ENSG00000066735.16	4.92859	2.70157	0.677636	3.98677	6.698e-05	0.000821452	KIF26A	kinesin family member 26A [Source:HGNC Symbol;Acc:HGNC:20226]
1640	ENSG00000089820.17	67.93	2.70087	0.500423	5.39718	6.76972e-08	1.88525e-06	ARHGAP4	Rho GTPase activating protein 4 [Source:HGNC Symbol;Acc:HGNC:674]
11342	ENSG00000175305.18	123.106	2.70004	0.468292	5.76572	8.13121e-09	2.78421e-07	CCNE2	cyclin E2 [Source:HGNC Symbol;Acc:HGNC:1590]
10898	ENSG00000172247.4	28.2987	2.69892	0.395025	6.83228	8.35757e-12	5.69891e-10	C1QTNF4	C1q and TNF related 4 [Source:HGNC Symbol;Acc:HGNC:14346]
4601	ENSG00000123080.12	596.407	2.69849	0.538176	5.01414	5.32715e-07	1.17286e-05	CDKN2C	cyclin dependent kinase inhibitor 2C [Source:HGNC Symbol;Acc:HGNC:1789]
18266	ENSG00000247151.7	5.22065	2.69841	0.811442	3.32545	0.000882759	0.00710075	CSTF3-DT	CSTF3 divergent transcript [Source:HGNC Symbol;Acc:HGNC:27882]
64	ENSG00000005001.10	1.37369	2.69715	1.14868	2.34805	0.0188722	0.0790877	PRSS22	serine protease 22 [Source:HGNC Symbol;Acc:HGNC:14368]
21597	ENSG00000275591.5	61.7783	2.6971	0.262025	10.2933	7.5527e-25	3.53437e-22	XKR5	XK related 5 [Source:HGNC Symbol;Acc:HGNC:20782]
22706	ENSG00000286623.1	1.3738	2.6968	1.19573	2.25536	0.0241107	0.0952068		novel transcript, antisense to C2orf81
9320	ENSG00000163808.17	514.715	2.69551	0.486163	5.54446	2.94864e-08	8.90787e-07	KIF15	kinesin family member 15 [Source:HGNC Symbol;Acc:HGNC:17273]
7219	ENSG00000144063.4	60.3185	2.69373	0.373848	7.20543	5.7859e-13	4.86219e-11	MALL	mal, T cell differentiation protein like [Source:HGNC Symbol;Acc:HGNC:6818]
22420	ENSG00000284052.1	4.22793	2.69323	0.874081	3.08121	0.00206161	0.0141671		novel transcript
379	ENSG00000024526.17	1067.17	2.69285	0.644235	4.17992	2.91613e-05	0.000398605	DEPDC1	DEP domain containing 1 [Source:HGNC Symbol;Acc:HGNC:22949]
19405	ENSG00000258461.5	1.97724	2.69227	1.19572	2.25158	0.0243487	0.0960031		novel transcript
11913	ENSG00000179750.16	514.586	2.68993	0.472606	5.69171	1.25775e-08	4.15754e-07	APOBEC3B	apolipoprotein B mRNA editing enzyme catalytic subunit 3B [Source:HGNC Symbol;Acc:HGNC:17352]
13998	ENSG00000202337.1	1.96815	2.68589	1.19917	2.23979	0.0251048	0.0980927	RNU6-8	RNA, U6 small nuclear 8 [Source:HGNC Symbol;Acc:HGNC:34285]
6258	ENSG00000136982.6	359.881	2.68358	0.56725	4.73087	2.23561e-06	4.15538e-05	DSCC1	DNA replication and sister chromatid cohesion 1 [Source:HGNC Symbol;Acc:HGNC:24453]
5354	ENSG00000130558.20	6.5941	2.67649	0.683975	3.91314	9.11029e-05	0.001066	OLFM1	olfactomedin 1 [Source:HGNC Symbol;Acc:HGNC:17187]
1566	ENSG00000088325.16	2789.97	2.67362	0.508014	5.2629	1.41804e-07	3.64687e-06	TPX2	TPX2 microtubule nucleation factor [Source:HGNC Symbol;Acc:HGNC:1249]
11611	ENSG00000177398.19	2.45021	2.67005	1.23699	2.15851	0.0308884	0.113868	UMODL1	uromodulin like 1 [Source:HGNC Symbol;Acc:HGNC:12560]
4645	ENSG00000123473.17	614.79	2.66696	0.459477	5.80433	6.46225e-09	2.28148e-07	STIL	STIL centriolar assembly protein [Source:HGNC Symbol;Acc:HGNC:10879]
13759	ENSG00000198300.14	4.8659	2.66313	0.651068	4.09041	4.30615e-05	0.000560057	PEG3	paternally expressed 3 [Source:HGNC Symbol;Acc:HGNC:8826]
7706	ENSG00000148798.11	687.289	2.66046	0.204111	13.0344	7.79924e-39	1.55114e-35	INA	internexin neuronal intermediate filament protein alpha [Source:HGNC Symbol;Acc:HGNC:6057]
9696	ENSG00000165490.13	311.522	2.65795	0.518829	5.12299	3.00734e-07	7.1416e-06	DDIAS	DNA damage induced apoptosis suppressor [Source:HGNC Symbol;Acc:HGNC:26351]
12025	ENSG00000180767.11	3.422	2.6575	0.918375	2.8937	0.00380731	0.0230695	CHST13	carbohydrate sulfotransferase 13 [Source:HGNC Symbol;Acc:HGNC:21755]
20003	ENSG00000261560.1	2.897	2.65636	0.902254	2.94413	0.00323861	0.0202815		novel transcript, sense intronic to GSPT1
13539	ENSG00000197299.13	242.232	2.65511	0.461335	5.75527	8.65033e-09	2.94927e-07	BLM	BLM RecQ like helicase [Source:HGNC Symbol;Acc:HGNC:1058]
2627	ENSG00000104953.20	5.20459	2.65119	0.785373	3.37571	0.000736251	0.00610541	TLE6	TLE family member 6, subcortical maternal complex member [Source:HGNC Symbol;Acc:HGNC:30788]
18200	ENSG00000245711.2	2.88954	2.647	0.878202	3.01411	0.00257733	0.0170107	NADK2-AS1	NADK2 antisense RNA 1 [Source:HGNC Symbol;Acc:HGNC:41143]
3525	ENSG00000112559.15	1.2959	2.64626	1.87256	1.41318	0.157603	0.352319	MDFI	MyoD family inhibitor [Source:HGNC Symbol;Acc:HGNC:6967]
9656	ENSG00000165244.7	239.921	2.64604	0.591776	4.47136	7.77231e-06	0.000123745	ZNF367	zinc finger protein 367 [Source:HGNC Symbol;Acc:HGNC:18320]
1195	ENSG00000076382.17	1264.57	2.6446	0.592152	4.46608	7.96646e-06	0.000126499	SPAG5	sperm associated antigen 5 [Source:HGNC Symbol;Acc:HGNC:13452]
16497	ENSG00000231305.4	3.20412	2.63955	0.988217	2.67102	0.0075621	0.0394426	IFT122P3	IFT122 pseudogene 3 [Source:HGNC Symbol;Acc:HGNC:56389]
5393	ENSG00000130762.15	11.2389	2.63912	0.594414	4.43986	9.00159e-06	0.00014171	ARHGEF16	Rho guanine nucleotide exchange factor 16 [Source:HGNC Symbol;Acc:HGNC:15515]
20307	ENSG00000265752.3	0.918106	2.63527	1.82868	1.44107	0.149564	0.34034	LINC02958	long intergenic non-protein coding RNA 2958 [Source:HGNC Symbol;Acc:HGNC:55981]
22053	ENSG00000279345.1	4.73991	2.6343	0.767747	3.43121	0.000600901	0.00517542		novel transcript, antisense to BRD1
1483	ENSG00000085840.13	242.823	2.63219	0.57588	4.57073	4.86027e-06	8.22079e-05	ORC1	origin recognition complex subunit 1 [Source:HGNC Symbol;Acc:HGNC:8487]
15137	ENSG00000220517.2	1.28438	2.63086	1.50717	1.74556	0.0808868	0.225177	ASS1P1	argininosuccinate synthetase 1 pseudogene 1 [Source:HGNC Symbol;Acc:HGNC:759]
13707	ENSG00000198056.16	219.897	2.62985	0.36102	7.2845	3.22866e-13	2.88597e-11	PRIM1	DNA primase subunit 1 [Source:HGNC Symbol;Acc:HGNC:9369]
6656	ENSG00000139618.19	426.477	2.62941	0.387798	6.78037	1.19865e-11	7.7948e-10	BRCA2	BRCA2 DNA repair associated [Source:HGNC Symbol;Acc:HGNC:1101]
12451	ENSG00000183850.14	22.2652	2.62678	0.4849	5.41716	6.05522e-08	1.7082e-06	ZNF730	zinc finger protein 730 [Source:HGNC Symbol;Acc:HGNC:32470]
10706	ENSG00000171094.18	6.08655	2.62544	1.24783	2.104	0.0353781	0.125235	ALK	ALK receptor tyrosine kinase [Source:HGNC Symbol;Acc:HGNC:427]
12441	ENSG00000183798.5	6.12331	2.62423	0.722756	3.63086	0.000282478	0.00273716	EMILIN3	elastin microfibril interfacer 3 [Source:HGNC Symbol;Acc:HGNC:16123]
15606	ENSG00000225770.1	1.78794	2.62345	1.30366	2.01237	0.0441808	0.147265	RPS29P3	ribosomal protein S29 pseudogene 3 [Source:HGNC Symbol;Acc:HGNC:31363]
10950	ENSG00000172572.7	20.0791	2.62265	1.27752	2.05293	0.0400797	0.137321	PDE3A	phosphodiesterase 3A [Source:HGNC Symbol;Acc:HGNC:8778]
8273	ENSG00000154920.15	128.258	2.61962	0.44609	5.87241	4.29513e-09	1.59421e-07	EME1	essential meiotic structure-specific endonuclease 1 [Source:HGNC Symbol;Acc:HGNC:24965]
4594	ENSG00000122966.18	810.282	2.61479	0.509498	5.13209	2.86545e-07	6.85238e-06	CIT	citron rho-interacting serine/threonine kinase [Source:HGNC Symbol;Acc:HGNC:1985]
17837	ENSG00000241472.8	24.0903	2.61238	0.363859	7.17966	6.98838e-13	5.81131e-11	PTPRG-AS1	PTPRG antisense RNA 1 [Source:HGNC Symbol;Acc:HGNC:44638]
21715	ENSG00000276718.1	0.878071	2.61198	1.50946	1.73041	0.0835574	0.230763	VAMP1-AS1	VAMP1 antisense RNA 1 [Source:HGNC Symbol;Acc:HGNC:56361]
21496	ENSG00000274649.1	0.904599	2.61172	1.34829	1.93706	0.0527375	0.167083		NIMA-related kinase 2 (NEK2) pseudogene
20539	ENSG00000267518.1	1.31254	2.60919	1.1709	2.22836	0.0258562	0.0999488		high mobility group nucleosomal binding domain 2 (HMGN2) pseudogene
2721	ENSG00000105538.10	96.0894	2.60902	0.241045	10.8238	2.65512e-27	1.58418e-24	RASIP1	Ras interacting protein 1 [Source:HGNC Symbol;Acc:HGNC:24716]
23205	ENSG00000289297.2	1.3078	2.60882	1.20455	2.1658	0.0303264	0.112247		novel transcript
7766	ENSG00000149418.11	1.26464	2.60805	1.11972	2.3292	0.0198486	0.0820841	ST14	ST14 transmembrane serine protease matriptase [Source:HGNC Symbol;Acc:HGNC:11344]
23504	ENSG00000290885.1	1.30367	2.60517	1.19282	2.18404	0.0289593	0.108704		novel transcript
8722	ENSG00000159712.10	1.26052	2.60515	1.19745	2.17559	0.0295862	0.110398	ANKRD18CP	ankyrin repeat domain 18C, pseudogene [Source:HGNC Symbol;Acc:HGNC:43601]
15246	ENSG00000223519.9	0.872316	2.60454	1.79063	1.45454	0.145797	0.334936	KIF28P	kinesin family member 28, pseudogene [Source:HGNC Symbol;Acc:HGNC:49205]
17254	ENSG00000235978.8	0.89387	2.60453	1.78204	1.46155	0.143866	0.331836		novel transcript, antisense to ITPR1
13552	ENSG00000197360.9	2.49632	2.60215	1.09953	2.36661	0.0179518	0.076221	ZNF98	zinc finger protein 98 [Source:HGNC Symbol;Acc:HGNC:13174]
22632	ENSG00000286216.1	0.890655	2.59945	1.24485	2.08816	0.0367831	0.129022		novel transcript
1338	ENSG00000080986.13	910.223	2.59832	0.63829	4.07075	4.68627e-05	0.000603901	NDC80	NDC80 kinetochore complex component [Source:HGNC Symbol;Acc:HGNC:16909]
6383	ENSG00000137807.16	2192.26	2.59719	0.507574	5.11686	3.10658e-07	7.3335e-06	KIF23	kinesin family member 23 [Source:HGNC Symbol;Acc:HGNC:6392]
720	ENSG00000060558.4	1.29453	2.59573	1.59052	1.632	0.10268	0.265212	GNA15	G protein subunit alpha 15 [Source:HGNC Symbol;Acc:HGNC:4383]
20317	ENSG00000265907.2	0.888099	2.59549	2.15168	1.20626	0.227718	0.443242		novel transcript, antisense to LPIN2
3408	ENSG00000111679.17	0.865798	2.59482	1.50724	1.72157	0.0851471	0.233604	PTPN6	protein tyrosine phosphatase non-receptor type 6 [Source:HGNC Symbol;Acc:HGNC:9658]
15490	ENSG00000225077.3	5.49899	2.59343	0.68234	3.80079	0.000144235	0.00155269	ICMT-DT	ICMT divergent transcript [Source:HGNC Symbol;Acc:HGNC:28620]
20308	ENSG00000265763.4	4.68055	2.59299	0.730728	3.5485	0.00038743	0.00357279	ZNF488	zinc finger protein 488 [Source:HGNC Symbol;Acc:HGNC:23535]
14725	ENSG00000213871.3	0.864586	2.59262	1.8381	1.41049	0.158395	0.353423	TAF9BP1	TATA-box binding protein associated factor 9b pseudogene 1 [Source:HGNC Symbol;Acc:HGNC:30687]
1065	ENSG00000072571.20	1568.36	2.59239	0.82233	3.1525	0.00161881	0.0116176	HMMR	hyaluronan mediated motility receptor [Source:HGNC Symbol;Acc:HGNC:5012]
22938	ENSG00000287918.2	1.24734	2.59225	1.37925	1.87946	0.0601821	0.18372		novel transcript, antisense to VMA21
23287	ENSG00000289585.2	1.29768	2.59136	1.37146	1.8895	0.0588252	0.180941		novel transcript
5568	ENSG00000132204.14	0.8625	2.59005	1.59945	1.61935	0.105373	0.269398	LINC00470	long intergenic non-protein coding RNA 470 [Source:HGNC Symbol;Acc:HGNC:1225]
5048	ENSG00000127423.11	65.9736	2.5882	0.517474	5.00161	5.68533e-07	1.24027e-05	AUNIP	aurora kinase A and ninein interacting protein [Source:HGNC Symbol;Acc:HGNC:28363]
20893	ENSG00000270781.1	1.24135	2.58527	1.48071	1.74596	0.0808172	0.225036		ribosomal protein L37 (RPL37) pseudogene
21757	ENSG00000277157.2	1.74647	2.58229	1.03049	2.50589	0.0122145	0.0569691	H4C4	H4 clustered histone 4 [Source:HGNC Symbol;Acc:HGNC:4782]
10588	ENSG00000170312.17	2639.15	2.58201	0.869382	2.96993	0.00297863	0.0190024	CDK1	cyclin dependent kinase 1 [Source:HGNC Symbol;Acc:HGNC:1722]
14549	ENSG00000213232.2	0.877927	2.58195	1.49892	1.72254	0.0849711	0.23339	PPP1R2P10	protein phosphatase 1 regulatory inhibitor subunit 2 pseudogene 10 [Source:HGNC Symbol;Acc:HGNC:42008]
2639	ENSG00000105048.18	6.81904	2.58142	0.867745	2.97487	0.00293116	0.0187698	TNNT1	troponin T1, slow skeletal type [Source:HGNC Symbol;Acc:HGNC:11948]
17113	ENSG00000235151.1	0.855934	2.58041	1.59193	1.62093	0.105032	0.269017		novel transcript
23354	ENSG00000289989.1	1.2798	2.58039	1.46045	1.76685	0.0772529	0.21814		novel transcript, antisense to RHOBTB1
22109	ENSG00000279633.1	1.23671	2.58033	1.46698	1.75894	0.0785877	0.220448		TEC
10512	ENSG00000169856.9	1.23504	2.57972	1.37696	1.87349	0.0610013	0.18546	ONECUT1	one cut homeobox 1 [Source:HGNC Symbol;Acc:HGNC:8138]
8017	ENSG00000152253.9	295.41	2.57873	0.841431	3.06469	0.00217894	0.014824	SPC25	SPC25 component of NDC80 kinetochore complex [Source:HGNC Symbol;Acc:HGNC:24031]
10740	ENSG00000171241.9	1524.24	2.57658	0.560961	4.59316	4.36594e-06	7.50163e-05	SHCBP1	SHC binding and spindle associated 1 [Source:HGNC Symbol;Acc:HGNC:29547]
11301	ENSG00000175063.17	1329.99	2.57489	0.61217	4.20618	2.59729e-05	0.000359761	UBE2C	ubiquitin conjugating enzyme E2 C [Source:HGNC Symbol;Acc:HGNC:15937]
5947	ENSG00000135114.14	352.767	2.57381	0.561414	4.58451	4.55056e-06	7.77382e-05	OASL	2'-5'-oligoadenylate synthetase like [Source:HGNC Symbol;Acc:HGNC:8090]
19515	ENSG00000259091.1	2.45666	2.57171	0.926439	2.77591	0.00550473	0.0309532	LINC00517	long intergenic non-protein coding RNA 517 [Source:HGNC Symbol;Acc:HGNC:19831]
12880	ENSG00000186642.16	8.45638	2.57066	0.535045	4.80456	1.55093e-06	3.01666e-05	PDE2A	phosphodiesterase 2A [Source:HGNC Symbol;Acc:HGNC:8777]
5013	ENSG00000126878.13	6.44046	2.56829	0.696995	3.68481	0.000228877	0.00229801	AIF1L	allograft inflammatory factor 1 like [Source:HGNC Symbol;Acc:HGNC:28904]
14486	ENSG00000213005.3	4.16323	2.5631	0.808002	3.17214	0.00151319	0.0109902	PTTG3P	pituitary tumor-transforming 3, pseudogene [Source:HGNC Symbol;Acc:HGNC:13422]
23627	ENSG00000291139.1	67.7334	2.56291	0.20089	12.7578	2.82011e-37	4.20655e-34	DPY19L2P2	DPY19L2 pseudogene 2 [Source:HGNC Symbol;Acc:HGNC:21764]
18691	ENSG00000251363.3	0.867828	2.56199	2.16789	1.18179	0.23729	0.453961	LINC02315	long intergenic non-protein coding RNA 2315 [Source:HGNC Symbol;Acc:HGNC:53234]
23185	ENSG00000289229.1	0.871683	2.56169	2.15156	1.19062	0.233802	0.450191		novel transcript
18284	ENSG00000247624.6	0.84607	2.56163	2.16498	1.18321	0.236725	0.453316	CPEB2-DT	CPEB2 divergent transcript [Source:HGNC Symbol;Acc:HGNC:49082]
8939	ENSG00000161800.13	1962.76	2.55481	0.542865	4.70616	2.52421e-06	4.62695e-05	RACGAP1	Rac GTPase activating protein 1 [Source:HGNC Symbol;Acc:HGNC:9804]
16993	ENSG00000234424.2	1.7571	2.55347	1.3141	1.94313	0.0520005	0.165428		kinesin family member 27 (KIF27) pseudogene
3344	ENSG00000111206.13	1227.15	2.55296	0.402511	6.34259	2.25931e-10	1.11177e-08	FOXM1	forkhead box M1 [Source:HGNC Symbol;Acc:HGNC:3818]
5795	ENSG00000134057.15	2776.56	2.55296	0.559032	4.56675	4.95333e-06	8.36633e-05	CCNB1	cyclin B1 [Source:HGNC Symbol;Acc:HGNC:1579]
14888	ENSG00000214826.5	119.633	2.55284	0.309696	8.24305	1.67879e-16	2.48857e-14	DDX12P	DEAD/H-box helicase 12, pseudogene [Source:HGNC Symbol;Acc:HGNC:2737]
1743	ENSG00000092470.12	383.633	2.55153	0.453103	5.63125	1.78907e-08	5.67792e-07	WDR76	WD repeat domain 76 [Source:HGNC Symbol;Acc:HGNC:25773]
15692	ENSG00000226251.8	1.67093	2.5507	1.17109	2.17805	0.0294025	0.109936	LINC02608	long intergenic non-protein coding RNA 2608 [Source:HGNC Symbol;Acc:HGNC:54052]
10449	ENSG00000169436.18	4.15418	2.54918	0.745404	3.41987	0.00062652	0.00536125	COL22A1	collagen type XXII alpha 1 chain [Source:HGNC Symbol;Acc:HGNC:22989]
16393	ENSG00000230650.1	2.08211	2.54848	1.44313	1.76593	0.0774073	0.218446		zinc finger protein 532 (ZNF532) pseudogene
8401	ENSG00000156414.20	30.1987	2.54833	1.32816	1.91869	0.0550239	0.172268	TDRD9	tudor domain containing 9 [Source:HGNC Symbol;Acc:HGNC:20122]
7525	ENSG00000146918.20	1442.26	2.54651	0.382608	6.65565	2.82049e-11	1.69985e-09	NCAPG2	non-SMC condensin II complex subunit G2 [Source:HGNC Symbol;Acc:HGNC:21904]
7843	ENSG00000150510.17	10.0874	2.54227	0.493698	5.14943	2.61274e-07	6.3113e-06	FAM124A	family with sequence similarity 124 member A [Source:HGNC Symbol;Acc:HGNC:26413]
18099	ENSG00000244218.3	5.15825	2.54204	0.686722	3.7017	0.000214162	0.00217405	RN7SL81P	RNA, 7SL, cytoplasmic 81, pseudogene [Source:HGNC Symbol;Acc:HGNC:46097]
17484	ENSG00000237461.3	1.2565	2.53896	1.8671	1.35984	0.17388	0.375345		novel transcript
9234	ENSG00000163507.15	916.061	2.53783	0.422745	6.00322	1.93445e-09	7.82501e-08	CIP2A	cellular inhibitor of PP2A [Source:HGNC Symbol;Acc:HGNC:29302]
819	ENSG00000065328.17	387.07	2.53591	0.6843	3.70584	0.000210692	0.00214247	MCM10	minichromosome maintenance 10 replication initiation factor [Source:HGNC Symbol;Acc:HGNC:18043]
7981	ENSG00000151882.11	37.8205	2.53533	0.337865	7.50399	6.19045e-14	6.28687e-12	CCL28	C-C motif chemokine ligand 28 [Source:HGNC Symbol;Acc:HGNC:17700]
16452	ENSG00000231007.5	13.0057	2.53518	0.600649	4.22073	2.43514e-05	0.000341563	CDC20P1	cell division cycle 20 pseudogene 1 [Source:HGNC Symbol;Acc:HGNC:29487]
297	ENSG00000013810.21	2027.55	2.53311	0.373811	6.77646	1.23158e-11	7.98717e-10	TACC3	transforming acidic coiled-coil containing protein 3 [Source:HGNC Symbol;Acc:HGNC:11524]
12749	ENSG00000185760.18	142.06	2.53307	0.489362	5.17626	2.26372e-07	5.54113e-06	KCNQ5	potassium voltage-gated channel subfamily Q member 5 [Source:HGNC Symbol;Acc:HGNC:6299]
8596	ENSG00000158402.21	319.938	2.53261	0.572248	4.42573	9.61183e-06	0.000150478	CDC25C	cell division cycle 25C [Source:HGNC Symbol;Acc:HGNC:1727]
9775	ENSG00000165905.18	2.40439	2.52855	0.983875	2.56999	0.0101701	0.0495448	LARGE2	LARGE xylosyl- and glucuronyltransferase 2 [Source:HGNC Symbol;Acc:HGNC:16522]
6776	ENSG00000140534.14	226.806	2.52763	0.355862	7.10284	1.22216e-12	9.56331e-11	TICRR	TOPBP1 interacting checkpoint and replication regulator [Source:HGNC Symbol;Acc:HGNC:28704]
13513	ENSG00000197153.5	2.36222	2.52606	0.94158	2.68278	0.00730122	0.0384405	H3C12	H3 clustered histone 12 [Source:HGNC Symbol;Acc:HGNC:4774]
17494	ENSG00000237522.1	1.6516	2.52493	1.05994	2.38214	0.0172126	0.0739505	NONOP2	non-POU domain containing, octamer-binding pseudogene 2 [Source:HGNC Symbol;Acc:HGNC:42032]
17816	ENSG00000241278.1	1.63796	2.52355	1.13154	2.23019	0.025735	0.0996256	ENPP7P4	ectonucleotide pyrophosphatase/phosphodiesterase 7 pseudogene 4 [Source:HGNC Symbol;Acc:HGNC:48687]
1836	ENSG00000099282.10	3.32408	2.52092	0.780668	3.22919	0.00124142	0.0094056	TSPAN15	tetraspanin 15 [Source:HGNC Symbol;Acc:HGNC:23298]
6619	ENSG00000139292.13	2.07386	2.52066	1.29362	1.94854	0.0513509	0.163755	LGR5	leucine rich repeat containing G protein-coupled receptor 5 [Source:HGNC Symbol;Acc:HGNC:4504]
20643	ENSG00000268234.1	1.2222	2.52019	1.41437	1.78184	0.0747748	0.213262	FKBP4P6	FKBP prolyl isomerase 4 pseudogene 6 [Source:HGNC Symbol;Acc:HGNC:50375]
10209	ENSG00000168078.10	1201.71	2.51985	0.847394	2.97365	0.00294278	0.0188192	PBK	PDZ binding kinase [Source:HGNC Symbol;Acc:HGNC:18282]
17934	ENSG00000242540.3	4.61439	2.51892	0.643743	3.91292	9.1186e-05	0.00106626		novel transcript
626	ENSG00000053747.17	126.127	2.5188	0.559184	4.50441	6.65563e-06	0.00010813	LAMA3	laminin subunit alpha 3 [Source:HGNC Symbol;Acc:HGNC:6483]
11781	ENSG00000178718.7	424.723	2.51609	0.277419	9.06964	1.19409e-19	3.03172e-17	RPP25	ribonuclease P and MRP subunit p25 [Source:HGNC Symbol;Acc:HGNC:30361]
9945	ENSG00000166796.12	4.9378	2.51584	0.955433	2.63319	0.00845871	0.0429522	LDHC	lactate dehydrogenase C [Source:HGNC Symbol;Acc:HGNC:6544]
8446	ENSG00000156876.10	168.814	2.51467	0.431974	5.82135	5.83746e-09	2.10448e-07	SASS6	SAS-6 centriolar assembly protein [Source:HGNC Symbol;Acc:HGNC:25403]
5245	ENSG00000129514.8	2.41027	2.51216	1.3826	1.81698	0.0692197	0.201957	FOXA1	forkhead box A1 [Source:HGNC Symbol;Acc:HGNC:5021]
5709	ENSG00000133119.13	707.488	2.51117	0.391318	6.41721	1.38793e-10	7.15429e-09	RFC3	replication factor C subunit 3 [Source:HGNC Symbol;Acc:HGNC:9971]
17854	ENSG00000241634.1	16.4541	2.51024	0.635794	3.9482	7.87403e-05	0.000939866	RPL13P8	ribosomal protein L13 pseudogene 8 [Source:HGNC Symbol;Acc:HGNC:35513]
18179	ENSG00000245293.5	6.21528	2.50975	0.679306	3.69457	0.000220255	0.00222361	CYP2U1-AS1	CYP2U1 and SGMS2 antisense RNA 1 [Source:HGNC Symbol;Acc:HGNC:54817]
15925	ENSG00000227638.2	1.66347	2.50956	1.18181	2.12348	0.0337134	0.121102	HNRNPA1P14	heterogeneous nuclear ribonucleoprotein A1 pseudogene 14 [Source:HGNC Symbol;Acc:HGNC:39132]
22876	ENSG00000287581.1	1.23347	2.50915	1.40305	1.78836	0.0737184	0.211132		novel transcript, antisense to TRIO
14395	ENSG00000206992.1	1.23436	2.50864	1.25389	2.00068	0.0454272	0.150155	RNU6-574P	RNA, U6 small nuclear 574, pseudogene [Source:HGNC Symbol;Acc:HGNC:47537]
4825	ENSG00000125337.21	1.24189	2.50805	1.25281	2.00194	0.0452912	0.149938	KIF25	kinesin family member 25 [Source:HGNC Symbol;Acc:HGNC:6390]
21053	ENSG00000272078.1	1.66663	2.5077	1.09771	2.28449	0.0223427	0.089845		novel transcript, antisense to CASZ1
4412	ENSG00000120802.14	2837.74	2.50664	0.36843	6.80358	1.02052e-11	6.80325e-10	TMPO	thymopoietin [Source:HGNC Symbol;Acc:HGNC:11875]
23277	ENSG00000289546.1	2.99705	2.50582	1.02597	2.4424	0.0145899	0.0652838		novel transcript, sense intronic to C21orf33and AGPAT3
6477	ENSG00000138346.16	261.675	2.50458	0.331245	7.56112	3.99609e-14	4.2387e-12	DNA2	DNA replication helicase/nuclease 2 [Source:HGNC Symbol;Acc:HGNC:2939]
20780	ENSG00000269927.1	2.38728	2.50349	1.29	1.94069	0.0522953	0.165968		novel transcript
22734	ENSG00000286810.1	1.18294	2.5001	1.16465	2.14665	0.0318213	0.116283		novel transcript
21745	ENSG00000277027.1	3.52107	2.49883	1.0265	2.43433	0.0149193	0.0664671	RMRP	RNA component of mitochondrial RNA processing endoribonuclease [Source:HGNC Symbol;Acc:HGNC:10031]
22531	ENSG00000285664.2	1.18127	2.49872	1.14796	2.17666	0.029506	0.110202		novel transcript, antisense to FERMT2
18011	ENSG00000243414.6	1.2268	2.49762	1.42169	1.7568	0.0789525	0.221229	TICAM2	TIR domain containing adaptor molecule 2 [Source:HGNC Symbol;Acc:HGNC:21354]
17442	ENSG00000237115.2	1.1796	2.49757	1.33319	1.87338	0.0610156	0.185479		T-cell activation leucine repeat-rich protein (TA-LRRP) pseudogene
10147	ENSG00000167780.12	1.17874	2.49648	1.38252	1.80575	0.0709581	0.205593	SOAT2	sterol O-acyltransferase 2 [Source:HGNC Symbol;Acc:HGNC:11178]
19784	ENSG00000260398.1	1.17572	2.49369	1.27804	1.95118	0.0510361	0.163034		novel transcript, overlapping to PKIA
12780	ENSG00000185942.13	1.176	2.4932	1.87986	1.32627	0.184749	0.389851	NKAIN3	sodium/potassium transporting ATPase interacting 3 [Source:HGNC Symbol;Acc:HGNC:26829]
11640	ENSG00000177602.5	137.629	2.48946	0.257339	9.67387	3.89388e-22	1.38704e-19	HASPIN	histone H3 associated protein kinase [Source:HGNC Symbol;Acc:HGNC:19682]
3112	ENSG00000108813.12	0.83445	2.48934	2.17079	1.14675	0.251487	0.469638	DLX4	distal-less homeobox 4 [Source:HGNC Symbol;Acc:HGNC:2917]
2877	ENSG00000106538.10	793.394	2.48924	0.536086	4.64336	3.42786e-06	6.0287e-05	RARRES2	retinoic acid receptor responder 2 [Source:HGNC Symbol;Acc:HGNC:9868]
19423	ENSG00000258599.2	1.22216	2.48916	1.24887	1.99314	0.0462461	0.151859		coiled-coil domain containing 107 (CCDC107) pseudogene
4591	ENSG00000122952.17	1175.87	2.48906	0.519093	4.79502	1.62659e-06	3.14842e-05	ZWINT	ZW10 interacting kinetochore protein [Source:HGNC Symbol;Acc:HGNC:13195]
13135	ENSG00000188610.12	132.926	2.48759	0.392695	6.33466	2.37864e-10	1.16329e-08	FAM72B	family with sequence similarity 72 member B [Source:HGNC Symbol;Acc:HGNC:24805]
7499	ENSG00000146670.10	994.737	2.48735	0.543323	4.57803	4.69383e-06	7.99512e-05	CDCA5	cell division cycle associated 5 [Source:HGNC Symbol;Acc:HGNC:14626]
7990	ENSG00000151962.8	5.03915	2.4873	0.848535	2.93128	0.00337564	0.0209472	RBM46	RNA binding motif protein 46 [Source:HGNC Symbol;Acc:HGNC:28401]
15645	ENSG00000225978.3	3.27998	2.48677	0.794293	3.13079	0.00174335	0.0123011	HAR1A	highly accelerated region 1A [Source:HGNC Symbol;Acc:HGNC:33117]
21473	ENSG00000274432.1	2.36001	2.48576	1.11657	2.22624	0.0259983	0.100401	U2	U2 spliceosomal RNA [Source:RFAM;Acc:RF00004]
22878	ENSG00000287593.1	1.16773	2.4849	1.38049	1.80001	0.0718584	0.207523		novel transcript, antisense to ADTRP
15939	ENSG00000227764.2	1.21643	2.48465	1.19255	2.08348	0.0372073	0.130089	NTRAS	non-coding transcript regulating alternative splicing [Source:HGNC Symbol;Acc:HGNC:52478]
11783	ENSG00000178723.7	1.19356	2.48408	1.56727	1.58498	0.112971	0.282086	GLULP4	glutamate-ammonia ligase pseudogene 4 [Source:HGNC Symbol;Acc:HGNC:4345]
22637	ENSG00000286237.1	0.835661	2.48231	1.83935	1.34956	0.177157	0.37974	ARMCX5-GPRASP2	ARMCX5-GPRASP2 readthrough [Source:HGNC Symbol;Acc:HGNC:42000]
1172	ENSG00000075702.19	635.015	2.48143	0.468171	5.30027	1.15632e-07	3.04271e-06	WDR62	WD repeat domain 62 [Source:HGNC Symbol;Acc:HGNC:24502]
16031	ENSG00000228323.2	1.16165	2.47874	1.34837	1.83833	0.0660144	0.195909	MYADM-AS1	MYADM antisense RNA 1 [Source:HGNC Symbol;Acc:HGNC:40384]
14291	ENSG00000205362.11	9.50165	2.47743	0.491231	5.04331	4.57553e-07	1.02728e-05	MT1A	metallothionein 1A [Source:HGNC Symbol;Acc:HGNC:7393]
12193	ENSG00000182223.7	2.60563	2.47708	0.913024	2.71305	0.00666669	0.0358592	ZAR1	zygote arrest 1 [Source:HGNC Symbol;Acc:HGNC:20436]
8192	ENSG00000154118.13	1.20143	2.47557	1.32395	1.86984	0.0615058	0.186566	JPH3	junctophilin 3 [Source:HGNC Symbol;Acc:HGNC:14203]
13121	ENSG00000188517.17	5.40258	2.47536	0.705497	3.50867	0.00045035	0.00405433	COL25A1	collagen type XXV alpha 1 chain [Source:HGNC Symbol;Acc:HGNC:18603]
22944	ENSG00000287957.1	1.73035	2.47099	1.10084	2.24465	0.0247903	0.0971973		novel transcript, antisense to RIC8B
12930	ENSG00000187068.3	52.007	2.47047	0.324622	7.61031	2.73438e-14	3.01244e-12	C3orf70	chromosome 3 open reading frame 70 [Source:HGNC Symbol;Acc:HGNC:33731]
19768	ENSG00000260310.1	0.804245	2.47045	1.56363	1.57995	0.114119	0.284001		novel transcript, sense intronic to EMP2
11464	ENSG00000176208.9	179.524	2.46694	0.388633	6.34774	2.18499e-10	1.07742e-08	ATAD5	ATPase family AAA domain containing 5 [Source:HGNC Symbol;Acc:HGNC:25752]
20583	ENSG00000267736.2	1.72639	2.46542	1.10178	2.23767	0.0252428	0.0984548	HMGB2P1	high mobility group box 2 pseudogene 1 [Source:HGNC Symbol;Acc:HGNC:39174]
12905	ENSG00000186867.11	6.63754	2.46481	0.707539	3.48363	0.000494658	0.0043854	QRFPR	pyroglutamylated RFamide peptide receptor [Source:HGNC Symbol;Acc:HGNC:15565]
14053	ENSG00000203910.9	0.824839	2.46271	1.55419	1.58456	0.113066	0.282205	C1orf146	chromosome 1 open reading frame 146 [Source:HGNC Symbol;Acc:HGNC:24032]
14527	ENSG00000213160.10	110.95	2.45983	0.30432	8.08303	6.31755e-16	8.76597e-14	KLHL23	kelch like family member 23 [Source:HGNC Symbol;Acc:HGNC:27506]
18736	ENSG00000252010.1	0.817222	2.45767	1.6164	1.52046	0.128396	0.307699	SCARNA5	small Cajal body-specific RNA 5 [Source:HGNC Symbol;Acc:HGNC:32561]
16050	ENSG00000228409.9	0.797267	2.45753	1.30865	1.87791	0.060394	0.184092	CCT6P1	chaperonin containing TCP1 subunit 6 pseudogene 1 [Source:HGNC Symbol;Acc:HGNC:33094]
13211	ENSG00000189052.7	5.36304	2.45658	0.659283	3.72613	0.000194441	0.00200541	CGB5	chorionic gonadotropin subunit beta 5 [Source:HGNC Symbol;Acc:HGNC:16452]
9152	ENSG00000163072.16	24.2607	2.4547	0.415434	5.90876	3.44701e-09	1.32474e-07	NOSTRIN	nitric oxide synthase trafficking [Source:HGNC Symbol;Acc:HGNC:20203]
21711	ENSG00000276672.1	21.9536	2.45469	0.737449	3.32862	0.000872767	0.00703223		novel transcript, sense intronic to RFC3
15802	ENSG00000226944.1	4.57167	2.45367	0.709211	3.45972	0.000540736	0.00474631	RNF207-AS1	RNF207 antisense RNA 1 [Source:HGNC Symbol;Acc:HGNC:41286]
21212	ENSG00000272789.1	0.79274	2.45346	1.808	1.357	0.174781	0.37649		novel transcript, antisense to MYO7B
6787	ENSG00000140600.17	2.92855	2.45242	1.24629	1.96778	0.0490931	0.158418	SH3GL3	SH3 domain containing GRB2 like 3, endophilin A3 [Source:HGNC Symbol;Acc:HGNC:10832]
9245	ENSG00000163535.18	1284.3	2.45232	0.558901	4.38775	1.14527e-05	0.000175324	SGO2	shugoshin 2 [Source:HGNC Symbol;Acc:HGNC:30812]
7271	ENSG00000144554.13	493.668	2.45159	0.533977	4.59119	4.40727e-06	7.55632e-05	FANCD2	FA complementation group D2 [Source:HGNC Symbol;Acc:HGNC:3585]
7216	ENSG00000144045.14	3.28135	2.44747	0.849248	2.88193	0.00395253	0.0237431	DQX1	DEAQ-box RNA dependent ATPase 1 [Source:HGNC Symbol;Acc:HGNC:20410]
12955	ENSG00000187242.6	0.788643	2.44666	1.39666	1.75179	0.0798093	0.223245	KRT12	keratin 12 [Source:HGNC Symbol;Acc:HGNC:6414]
8257	ENSG00000154760.14	82.4546	2.44557	0.430451	5.68142	1.33581e-08	4.37919e-07	SLFN13	schlafen family member 13 [Source:HGNC Symbol;Acc:HGNC:26481]
11575	ENSG00000177098.9	98.0556	2.44537	0.490653	4.98391	6.23128e-07	1.33858e-05	SCN4B	sodium voltage-gated channel beta subunit 4 [Source:HGNC Symbol;Acc:HGNC:10592]
23419	ENSG00000290551.1	0.808836	2.44493	1.30289	1.87654	0.0605814	0.184488		novel transcript
10392	ENSG00000169129.16	18.2283	2.44363	0.802648	3.04445	0.00233103	0.0156843	AFAP1L2	actin filament associated protein 1 like 2 [Source:HGNC Symbol;Acc:HGNC:25901]
8070	ENSG00000152760.10	12.7223	2.44241	0.625486	3.90482	9.42973e-05	0.00109673	DYNLT5	dynein light chain Tctex-type family member 5 [Source:HGNC Symbol;Acc:HGNC:26882]
4450	ENSG00000121211.8	0.806045	2.44107	1.36311	1.79081	0.0733239	0.210451	MND1	meiotic nuclear divisions 1 [Source:HGNC Symbol;Acc:HGNC:24839]
6680	ENSG00000139734.19	970.718	2.44045	0.389215	6.27019	3.60614e-10	1.70087e-08	DIAPH3	diaphanous related formin 3 [Source:HGNC Symbol;Acc:HGNC:15480]
14902	ENSG00000214922.9	0.8064	2.44018	1.84042	1.32588	0.184878	0.389952	HLA-F-AS1	HLA-F antisense RNA 1 [Source:HGNC Symbol;Acc:HGNC:26645]
3165	ENSG00000109255.11	2.05004	2.43751	0.974649	2.50091	0.0123876	0.0575738	NMU	neuromedin U [Source:HGNC Symbol;Acc:HGNC:7859]
22534	ENSG00000285672.1	0.80308	2.43687	1.38984	1.75335	0.079542	0.222602		novel transcript
21114	ENSG00000272347.1	2.34646	2.4356	1.47733	1.64866	0.0992183	0.259641		novel transcript
19762	ENSG00000260288.6	0.805923	2.43502	1.41581	1.71988	0.0854539	0.234257		novel transcript
20778	ENSG00000269924.1	0.780875	2.43467	1.5603	1.56038	0.118669	0.291338		novel transcript, sense intronic to KIAA0146
14563	ENSG00000213277.3	2.02621	2.43315	1.00778	2.41437	0.0157627	0.0692292	MARCKSL1P1	MARCKS like 1 pseudogene 1 [Source:HGNC Symbol;Acc:HGNC:45239]
19230	ENSG00000256751.6	2.14624	2.43274	1.01129	2.4056	0.0161461	0.0704981	PLBD1-AS1	PLBD1 antisense RNA 1 [Source:HGNC Symbol;Acc:HGNC:51143]
22379	ENSG00000283122.1	0.778731	2.43163	1.52839	1.59097	0.111617	0.279963	HYMAI	hydatidiform mole associated and imprinted [Source:HGNC Symbol;Acc:HGNC:5326]
16667	ENSG00000232445.2	12.9435	2.42965	0.45716	5.31466	1.06857e-07	2.83676e-06	EMSLR	E2F1 mRNA stabilizing lncRNA [Source:HGNC Symbol;Acc:HGNC:54408]
11987	ENSG00000180385.11	4.16159	2.42956	0.881439	2.75636	0.0058449	0.0323953	EMC3-AS1	EMC3 antisense RNA 1 [Source:HGNC Symbol;Acc:HGNC:49223]
7964	ENSG00000151725.12	881.542	2.42909	0.494546	4.91176	9.02628e-07	1.86998e-05	CENPU	centromere protein U [Source:HGNC Symbol;Acc:HGNC:21348]
13036	ENSG00000187959.9	0.778233	2.42882	1.82616	1.33001	0.183513	0.388033	CPSF4L	cleavage and polyadenylation specific factor 4 like [Source:HGNC Symbol;Acc:HGNC:33632]
18764	ENSG00000253173.3	8.38113	2.42735	0.61723	3.93265	8.40145e-05	0.000991637	H2AZP2	H2A.Z histone pseudogene 2 [Source:HGNC Symbol;Acc:HGNC:32279]
4	ENSG00000000460.17	262.288	2.42665	0.362172	6.70026	2.0805e-11	1.27972e-09	FIRRM	FIGNL1 interacting regulator of recombination and mitosis [Source:HGNC Symbol;Acc:HGNC:25565]
17669	ENSG00000239473.1	0.776461	2.4258	1.8501	1.31117	0.189799	0.396131	RPL7P38	ribosomal protein L7 pseudogene 38 [Source:HGNC Symbol;Acc:HGNC:36731]
9414	ENSG00000164109.14	1915.33	2.42569	0.60927	3.9813	6.85384e-05	0.000837981	MAD2L1	mitotic arrest deficient 2 like 1 [Source:HGNC Symbol;Acc:HGNC:6763]
2892	ENSG00000106633.18	18.4668	2.42471	0.405782	5.9754	2.29533e-09	9.1606e-08	GCK	glucokinase [Source:HGNC Symbol;Acc:HGNC:4195]
4324	ENSG00000119969.16	543.355	2.42448	0.501439	4.83504	1.33116e-06	2.64085e-05	HELLS	helicase, lymphoid specific [Source:HGNC Symbol;Acc:HGNC:4861]
18425	ENSG00000249096.7	0.794999	2.42061	1.84014	1.31545	0.188358	0.394356	LINC02362	long intergenic non-protein coding RNA 2362 [Source:HGNC Symbol;Acc:HGNC:53284]
8684	ENSG00000159251.10	129.651	2.41948	1.24707	1.94013	0.0523644	0.166143	ACTC1	actin alpha cardiac muscle 1 [Source:HGNC Symbol;Acc:HGNC:143]
5918	ENSG00000134940.14	4.51853	2.41945	0.747378	3.23724	0.0012069	0.00918197	ACRV1	acrosomal vesicle protein 1 [Source:HGNC Symbol;Acc:HGNC:127]
15626	ENSG00000225891.2	2.06989	2.4169	0.98552	2.45241	0.0141904	0.0639481	DHDDS-AS1	DHDDS antisense RNA 1 [Source:HGNC Symbol;Acc:HGNC:40925]
6773	ENSG00000140525.20	1102.5	2.41676	0.436114	5.54157	2.99778e-08	9.04489e-07	FANCI	FA complementation group I [Source:HGNC Symbol;Acc:HGNC:25568]
18207	ENSG00000245857.4	4.69606	2.41517	0.634874	3.80416	0.000142283	0.00153598	GS1-24F4.2	uncharacterized LOC100652791 [Source:NCBI gene (formerly Entrezgene);Acc:100652791]
21701	ENSG00000276592.1	1.62684	2.41482	1.07378	2.24889	0.0245193	0.0964843	PHB1P6	PHB1 pseudogene 6 [Source:HGNC Symbol;Acc:HGNC:39285]
18835	ENSG00000253636.1	3.72462	2.41453	0.851979	2.83402	0.00459663	0.0268486		novel transcript
14586	ENSG00000213347.11	288.736	2.41286	0.452994	5.32647	1.00141e-07	2.67036e-06	MXD3	MAX dimerization protein 3 [Source:HGNC Symbol;Acc:HGNC:14008]
8098	ENSG00000153044.10	342.656	2.41222	0.343502	7.02243	2.18041e-12	1.64157e-10	CENPH	centromere protein H [Source:HGNC Symbol;Acc:HGNC:17268]
912	ENSG00000067840.13	16.0889	2.41142	0.641989	3.75616	0.000172538	0.00181081	PDZD4	PDZ domain containing 4 [Source:HGNC Symbol;Acc:HGNC:21167]
13601	ENSG00000197584.13	1.17207	2.40832	1.59387	1.51099	0.130792	0.311526	KCNMB2	potassium calcium-activated channel subfamily M regulatory beta subunit 2 [Source:HGNC Symbol;Acc:HGNC:6286]
13387	ENSG00000196584.4	172.964	2.40743	0.422466	5.69851	1.20856e-08	4.01721e-07	XRCC2	X-ray repair cross complementing 2 [Source:HGNC Symbol;Acc:HGNC:12829]
18186	ENSG00000245534.7	1.17218	2.40707	1.46258	1.64578	0.09981	0.260677	RORA-AS1	RORA antisense RNA 1 [Source:HGNC Symbol;Acc:HGNC:51410]
1633	ENSG00000089685.15	1943.47	2.40477	0.530124	4.53625	5.72628e-06	9.50372e-05	BIRC5	baculoviral IAP repeat containing 5 [Source:HGNC Symbol;Acc:HGNC:593]
3456	ENSG00000112029.10	635.545	2.40421	0.284273	8.45741	2.73386e-17	4.46892e-15	FBXO5	F-box protein 5 [Source:HGNC Symbol;Acc:HGNC:13584]
6027	ENSG00000135625.8	1.1625	2.40409	1.37937	1.7429	0.0813517	0.226313	EGR4	early growth response 4 [Source:HGNC Symbol;Acc:HGNC:3241]
17790	ENSG00000240890.2	2.76734	2.40339	0.864343	2.7806	0.0054259	0.0306133	G2E3P1	G2E3 pseudogene 1 [Source:HGNC Symbol;Acc:HGNC:56525]
1759	ENSG00000093009.11	530.226	2.40078	0.466616	5.14509	2.67399e-07	6.42953e-06	CDC45	cell division cycle 45 [Source:HGNC Symbol;Acc:HGNC:1739]
17701	ENSG00000239911.4	1.1543	2.3948	1.37767	1.73831	0.0821569	0.227862	PRKAG2-AS1	PRKAG2 antisense RNA 1 [Source:HGNC Symbol;Acc:HGNC:40468]
20468	ENSG00000267226.2	1.15778	2.39465	1.40266	1.70721	0.0877825	0.238439	MALT1-AS1	MALT1 antisense RNA 1 [Source:HGNC Symbol;Acc:HGNC:55306]
9410	ENSG00000164104.12	2878.41	2.39196	0.334581	7.14912	8.7333e-13	7.06539e-11	HMGB2	high mobility group box 2 [Source:HGNC Symbol;Acc:HGNC:5000]
531	ENSG00000046653.15	23.5795	2.39128	0.628881	3.80243	0.000143282	0.00154314	GPM6B	glycoprotein M6B [Source:HGNC Symbol;Acc:HGNC:4461]
15922	ENSG00000227624.2	1.69423	2.39107	1.61376	1.48168	0.138427	0.323384	SNRPEP3	SNRPE pseudogene 3 [Source:HGNC Symbol;Acc:HGNC:43445]
22617	ENSG00000286116.1	1.15185	2.39098	1.24706	1.91729	0.055201	0.172641		FAS antisense RNA 1
2047	ENSG00000100526.21	560.623	2.39073	0.850546	2.81081	0.00494162	0.0284322	CDKN3	cyclin dependent kinase inhibitor 3 [Source:HGNC Symbol;Acc:HGNC:1791]
9581	ENSG00000164879.7	1.10955	2.39072	1.17932	2.02721	0.0426412	0.143557	CA3	carbonic anhydrase 3 [Source:HGNC Symbol;Acc:HGNC:1374]
934	ENSG00000068489.13	1575.23	2.38979	0.350641	6.81549	9.39443e-12	6.33355e-10	PRR11	proline rich 11 [Source:HGNC Symbol;Acc:HGNC:25619]
8502	ENSG00000157456.8	985.138	2.38959	0.514215	4.64705	3.36711e-06	5.94375e-05	CCNB2	cyclin B2 [Source:HGNC Symbol;Acc:HGNC:1580]
4477	ENSG00000121621.7	942.323	2.38767	0.43356	5.50712	3.64749e-08	1.08272e-06	KIF18A	kinesin family member 18A [Source:HGNC Symbol;Acc:HGNC:29441]
6311	ENSG00000137310.13	879.008	2.38488	0.581703	4.09982	4.13477e-05	0.00054031	TCF19	transcription factor 19 [Source:HGNC Symbol;Acc:HGNC:11629]
14464	ENSG00000212493.1	1.10255	2.38426	1.16141	2.05291	0.0400812	0.137321	SNORD19	small nucleolar RNA, C/D box 19 [Source:HGNC Symbol;Acc:HGNC:32717]
5739	ENSG00000133401.16	44.9269	2.38392	0.608403	3.91833	8.91645e-05	0.00104519	PDZD2	PDZ domain containing 2 [Source:HGNC Symbol;Acc:HGNC:18486]
20260	ENSG00000265112.1	2.74958	2.38278	1.0094	2.3606	0.0182456	0.0771057	MIR3153	microRNA 3153 [Source:HGNC Symbol;Acc:HGNC:38289]
12879	ENSG00000186638.17	166.645	2.38268	0.503456	4.73265	2.2161e-06	4.1273e-05	KIF24	kinesin family member 24 [Source:HGNC Symbol;Acc:HGNC:19916]
17175	ENSG00000235489.4	90.1134	2.3808	0.391469	6.0817	1.18919e-09	4.99667e-08	DBF4P1	DBF4 zinc finger pseudogene 1 [Source:HGNC Symbol;Acc:HGNC:45059]
18945	ENSG00000254397.1	1.14122	2.38035	1.28854	1.84732	0.0647009	0.193357		novel transcript
3446	ENSG00000111886.11	1.09801	2.38031	1.23191	1.9322	0.0533343	0.168325	GABRR2	gamma-aminobutyric acid type A receptor subunit rho2 [Source:HGNC Symbol;Acc:HGNC:4091]
13980	ENSG00000200674.1	1.1411	2.38023	1.28852	1.84726	0.0647095	0.193359	RN7SKP160	RN7SK pseudogene 160 [Source:HGNC Symbol;Acc:HGNC:45884]
21642	ENSG00000276043.5	1641.56	2.37974	0.37363	6.36924	1.89971e-10	9.50491e-09	UHRF1	ubiquitin like with PHD and ring finger domains 1 [Source:HGNC Symbol;Acc:HGNC:12556]
14359	ENSG00000206075.14	1.13944	2.37771	1.86924	1.27202	0.203368	0.413633	SERPINB5	serpin family B member 5 [Source:HGNC Symbol;Acc:HGNC:8949]
19219	ENSG00000256663.1	524.514	2.37732	0.417345	5.6963	1.22432e-08	4.05829e-07		ubiquitin-like with PHD and ring finger domains 1 (UHRF1) pseudogene
18063	ENSG00000243902.6	1.13697	2.37659	1.18159	2.01135	0.0442884	0.147583	ELFN2	extracellular leucine rich repeat and fibronectin type III domain containing 2 [Source:NCBI gene (formerly Entrezgene);Acc:114794]
22795	ENSG00000287142.1	1.09398	2.37612	1.26082	1.88459	0.0594852	0.182243		novel transcript, antisense to PRKD1
4174	ENSG00000118513.21	9.00577	2.37487	0.738649	3.21516	0.00130372	0.00977521	MYB	MYB proto-oncogene, transcription factor [Source:HGNC Symbol;Acc:HGNC:7545]
15305	ENSG00000223923.2	1.66459	2.37441	1.3401	1.77182	0.0764241	0.216671	TNS1-AS1	TNS1 antisense RNA 1 [Source:HGNC Symbol;Acc:HGNC:40589]
3843	ENSG00000115468.13	13.4903	2.37237	0.548643	4.32407	1.53174e-05	0.000226778	EFHD1	EF-hand domain family member D1 [Source:HGNC Symbol;Acc:HGNC:29556]
14112	ENSG00000204287.14	1.13093	2.37074	1.19801	1.97889	0.0478278	0.155427	HLA-DRA	major histocompatibility complex, class II, DR alpha [Source:HGNC Symbol;Acc:HGNC:4947]
604	ENSG00000051180.17	257.82	2.36796	0.542872	4.36191	1.28929e-05	0.000194871	RAD51	RAD51 recombinase [Source:HGNC Symbol;Acc:HGNC:9817]
19573	ENSG00000259381.2	1.08568	2.36712	1.29218	1.83188	0.0669687	0.197782		WD repeat domain 12 (WDR12) pseudogene
13380	ENSG00000196550.11	79.0642	2.36569	0.392806	6.02256	1.71683e-09	7.02812e-08	FAM72A	family with sequence similarity 72 member A [Source:HGNC Symbol;Acc:HGNC:24044]
23235	ENSG00000289407.1	2.53511	2.3636	0.877584	2.6933	0.00707483	0.0375301		novel transcript, antisense to NASP
6114	ENSG00000136122.18	198.107	2.3632	0.306957	7.6988	1.37346e-14	1.60681e-12	BORA	BORA aurora kinase A activator [Source:HGNC Symbol;Acc:HGNC:24724]
22438	ENSG00000284512.1	2.33566	2.36297	1.2343	1.91442	0.0555666	0.173399		novel protein
1029	ENSG00000071539.14	879.364	2.36014	0.574425	4.1087	3.9789e-05	0.000522622	TRIP13	thyroid hormone receptor interactor 13 [Source:HGNC Symbol;Acc:HGNC:12307]
13197	ENSG00000188992.12	1.62	2.35903	1.16862	2.01864	0.0435246	0.145872	LIPI	lipase I [Source:HGNC Symbol;Acc:HGNC:18821]
7442	ENSG00000146054.18	59.8197	2.35757	0.395038	5.96795	2.40259e-09	9.49343e-08	TRIM7	tripartite motif containing 7 [Source:HGNC Symbol;Acc:HGNC:16278]
10543	ENSG00000169994.20	7.4928	2.35314	0.608349	3.86807	0.000109699	0.00124256	MYO7B	myosin VIIB [Source:HGNC Symbol;Acc:HGNC:7607]
2074	ENSG00000100629.17	180.761	2.35314	0.50082	4.69857	2.61991e-06	4.78398e-05	CEP128	centrosomal protein 128 [Source:HGNC Symbol;Acc:HGNC:20359]
19414	ENSG00000258526.8	4.10694	2.35282	0.666782	3.52862	0.000417739	0.00381299		novel transcript
6196	ENSG00000136689.20	2.69441	2.35228	0.947913	2.48154	0.0130816	0.0600972	IL1RN	interleukin 1 receptor antagonist [Source:HGNC Symbol;Acc:HGNC:6000]
14493	ENSG00000213030.6	1.62554	2.35003	1.31727	1.78402	0.0744198	0.212478	CGB8	chorionic gonadotropin subunit beta 8 [Source:HGNC Symbol;Acc:HGNC:16453]
2318	ENSG00000102384.14	647.736	2.3492	0.462346	5.08104	3.75369e-07	8.63059e-06	CENPI	centromere protein I [Source:HGNC Symbol;Acc:HGNC:3968]
1300	ENSG00000079616.14	1069.06	2.34542	0.431767	5.43214	5.56828e-08	1.58205e-06	KIF22	kinesin family member 22 [Source:HGNC Symbol;Acc:HGNC:6391]
11209	ENSG00000174371.17	354.992	2.34358	0.585716	4.00122	6.30174e-05	0.000777247	EXO1	exonuclease 1 [Source:HGNC Symbol;Acc:HGNC:3511]
1489	ENSG00000085999.13	208.161	2.34325	0.585499	4.00214	6.27731e-05	0.000775838	RAD54L	RAD54 like [Source:HGNC Symbol;Acc:HGNC:9826]
18347	ENSG00000248476.1	4.44658	2.34215	0.745122	3.14332	0.00167044	0.0118937	BACH1-IT1	BACH1 intronic transcript 1 [Source:HGNC Symbol;Acc:HGNC:40006]
5507	ENSG00000131650.15	11.3132	2.33866	0.734278	3.18498	0.00144764	0.0106143	KREMEN2	kringle containing transmembrane protein 2 [Source:HGNC Symbol;Acc:HGNC:18797]
16756	ENSG00000232901.1	2.48091	2.33797	1.05586	2.21429	0.0268089	0.1027	CYCSP10	CYCS pseudogene 10 [Source:HGNC Symbol;Acc:HGNC:24384]
5708	ENSG00000133116.8	13.3125	2.335	1.41177	1.65395	0.0981378	0.257947	KL	klotho [Source:HGNC Symbol;Acc:HGNC:6344]
19163	ENSG00000256001.3	2.12693	2.33201	0.952805	2.44752	0.0143842	0.0646019		novel transcript
21682	ENSG00000276408.1	1.54907	2.33179	1.1201	2.08177	0.0373636	0.130368		novel transcript
2037	ENSG00000100479.14	242.019	2.33071	0.575697	4.04851	5.15454e-05	0.000656412	POLE2	DNA polymerase epsilon 2, accessory subunit [Source:HGNC Symbol;Acc:HGNC:9178]
8936	ENSG00000161692.18	329.199	2.32931	0.350131	6.65266	2.87842e-11	1.72604e-09	DBF4B	DBF4 zinc finger B [Source:HGNC Symbol;Acc:HGNC:17883]
8944	ENSG00000161888.12	275.12	2.32786	0.489674	4.75389	1.99538e-06	3.75862e-05	SPC24	SPC24 component of NDC80 kinetochore complex [Source:HGNC Symbol;Acc:HGNC:26913]
16821	ENSG00000233321.4	15.8084	2.32645	0.594508	3.91324	9.10669e-05	0.001066	LINC02669	long intergenic non-protein coding RNA 2669 [Source:HGNC Symbol;Acc:HGNC:54155]
12160	ENSG00000182010.11	128.788	2.32299	0.355194	6.54006	6.14946e-11	3.44514e-09	RTKN2	rhotekin 2 [Source:HGNC Symbol;Acc:HGNC:19364]
12696	ENSG00000185480.12	288.029	2.32226	0.450401	5.15598	2.52306e-07	6.13192e-06	PARPBP	PARP1 binding protein [Source:HGNC Symbol;Acc:HGNC:26074]
20169	ENSG00000263513.6	81.6899	2.32224	0.408116	5.69014	1.26936e-08	4.18333e-07	FAM72C	family with sequence similarity 72 member C [Source:HGNC Symbol;Acc:HGNC:30602]
7120	ENSG00000143476.18	510.112	2.32006	0.615387	3.77009	0.000163192	0.00172792	DTL	denticleless E3 ubiquitin protein ligase homolog [Source:HGNC Symbol;Acc:HGNC:30288]
661	ENSG00000055813.6	3.73485	2.31912	0.931955	2.48845	0.0128302	0.0592503	CCDC85A	coiled-coil domain containing 85A [Source:HGNC Symbol;Acc:HGNC:29400]
12531	ENSG00000184445.12	816.582	2.31776	0.333998	6.93944	3.93644e-12	2.82124e-10	KNTC1	kinetochore associated 1 [Source:HGNC Symbol;Acc:HGNC:17255]
10697	ENSG00000171004.19	14.4347	2.31756	0.769262	3.0127	0.00258935	0.0170696	HS6ST2	heparan sulfate 6-O-sulfotransferase 2 [Source:HGNC Symbol;Acc:HGNC:19133]
12326	ENSG00000183092.18	6.78469	2.31559	0.619588	3.73731	0.000186001	0.00193233	BEGAIN	brain enriched guanylate kinase associated [Source:HGNC Symbol;Acc:HGNC:24163]
20191	ENSG00000263847.1	2.00923	2.31287	0.977324	2.36654	0.0179553	0.0762223		novel transcript, antisense to NDUFV2
18368	ENSG00000248610.1	3.03781	2.31266	0.819746	2.82119	0.00478463	0.0277228	HSPA8P4	heat shock protein family A (Hsp70) member 8 pseudogene 4 [Source:HGNC Symbol;Acc:HGNC:44919]
12875	ENSG00000186603.7	81.0849	2.31245	0.316548	7.3052	2.76848e-13	2.48393e-11	HPDL	4-hydroxyphenylpyruvate dioxygenase like [Source:HGNC Symbol;Acc:HGNC:28242]
76	ENSG00000005189.20	122.569	2.31209	0.367124	6.29784	3.01816e-10	1.442e-08	REXO5	RNA exonuclease 5 [Source:HGNC Symbol;Acc:HGNC:24661]
11619	ENSG00000177447.6	2.00174	2.31032	1.05747	2.18477	0.028906	0.108572	CBX3P1	CBX3 pseudogene 1 [Source:HGNC Symbol;Acc:HGNC:33950]
12519	ENSG00000184368.16	66.2966	2.3078	0.316864	7.28326	3.2586e-13	2.90186e-11	MAP7D2	MAP7 domain containing 2 [Source:HGNC Symbol;Acc:HGNC:25899]
17128	ENSG00000235251.2	1.52054	2.30284	1.59312	1.44549	0.148321	0.338637		pseudogene similar to part of SUMO-1 activating enzyme subunit 2 (UBA2)
21003	ENSG00000271781.1	4.21902	2.30228	0.84733	2.71711	0.00658557	0.0355109		novel transcript, antisense to TPPP
17157	ENSG00000235400.1	1.51104	2.29988	1.24706	1.84425	0.0651473	0.194156		SKI-interacting protein (SNW1) pseudogene
20534	ENSG00000267500.1	6.64356	2.29988	0.702996	3.27154	0.00106965	0.00830729	ZNF887P	zinc finger protein 887, pseudogene [Source:HGNC Symbol;Acc:HGNC:38700]
4623	ENSG00000123219.13	622.346	2.29517	0.547717	4.19042	2.78433e-05	0.000383444	CENPK	centromere protein K [Source:HGNC Symbol;Acc:HGNC:29479]
14733	ENSG00000213904.11	14.9484	2.29411	0.449976	5.09829	3.42729e-07	7.97228e-06	LIPE-AS1	LIPE antisense RNA 1 [Source:HGNC Symbol;Acc:HGNC:48589]
23755	ENSG00000293193.1	2.10233	2.29402	1.23522	1.85717	0.0632869	0.190491		novel transcript
10540	ENSG00000169989.3	3.61828	2.29231	0.91729	2.499	0.0124545	0.057806	TIGD4	tigger transposable element derived 4 [Source:HGNC Symbol;Acc:HGNC:18335]
6962	ENSG00000142185.18	2.88001	2.29103	1.05358	2.17452	0.0296661	0.110575	TRPM2	transient receptor potential cation channel subfamily M member 2 [Source:HGNC Symbol;Acc:HGNC:12339]
6111	ENSG00000136108.15	1894.31	2.28937	0.389882	5.87195	4.30707e-09	1.59616e-07	CKAP2	cytoskeleton associated protein 2 [Source:HGNC Symbol;Acc:HGNC:1990]
13043	ENSG00000188001.10	2.13328	2.28915	1.1346	2.01758	0.0436351	0.146181	TPRG1	tumor protein p63 regulated 1 [Source:HGNC Symbol;Acc:HGNC:24759]
21435	ENSG00000274105.1	2.75537	2.28896	0.928708	2.46467	0.0137138	0.0622795		novel transcript, sense intronic to YARS2
11432	ENSG00000175985.10	1.41441	2.28877	1.34408	1.70285	0.0885952	0.240104	PLEKHD1	pleckstrin homology and coiled-coil domain containing D1 [Source:HGNC Symbol;Acc:HGNC:20148]
16722	ENSG00000232729.8	1.95776	2.28815	1.23327	1.85534	0.0635474	0.19101	GTF2I-AS1	GTF2I antisense RNA 1 [Source:HGNC Symbol;Acc:HGNC:55572]
18612	ENSG00000250645.1	2.32525	2.28721	1.18547	1.92937	0.0536849	0.169141		family with sequence similarity 136, member A (FAM136A) pseudogene
13575	ENSG00000197472.15	17.4245	2.28405	0.454118	5.02964	4.91407e-07	1.093e-05	ZNF695	zinc finger protein 695 [Source:HGNC Symbol;Acc:HGNC:30954]
14077	ENSG00000204128.6	5.83878	2.28348	0.751572	3.03827	0.00237943	0.0159247	C2orf72	chromosome 2 open reading frame 72 [Source:HGNC Symbol;Acc:HGNC:27418]
23848	ENSG00000293492.1	5.70402	2.28251	0.803907	2.83927	0.00452168	0.026482	NUDT16L2P	nudix hydrolase 16 like 2, pseudogene [Source:HGNC Symbol;Acc:HGNC:27189]
6530	ENSG00000138658.16	210.051	2.28029	0.370574	6.15341	7.58333e-10	3.36401e-08	ZGRF1	zinc finger GRF-type containing 1 [Source:HGNC Symbol;Acc:HGNC:25654]
17261	ENSG00000236018.2	2.92759	2.27846	0.937653	2.42996	0.0151004	0.0670609		UBX domain protein 2B (UBXN2B) pseudogene
266	ENSG00000012048.26	692.401	2.27584	0.370465	6.14321	8.08724e-10	3.56765e-08	BRCA1	BRCA1 DNA repair associated [Source:HGNC Symbol;Acc:HGNC:1100]
5490	ENSG00000131470.15	172.425	2.27533	0.304163	7.48062	7.39747e-14	7.35617e-12	PSMC3IP	PSMC3 interacting protein [Source:HGNC Symbol;Acc:HGNC:17928]
13008	ENSG00000187741.16	605.772	2.27503	0.386077	5.89269	3.7996e-09	1.44627e-07	FANCA	FA complementation group A [Source:HGNC Symbol;Acc:HGNC:3582]
8114	ENSG00000153162.9	27.7441	2.27474	0.817304	2.78322	0.00538221	0.0304316	BMP6	bone morphogenetic protein 6 [Source:HGNC Symbol;Acc:HGNC:1073]
21702	ENSG00000276596.1	1.07787	2.27463	1.40975	1.61349	0.106637	0.271728	U2	U2 spliceosomal RNA [Source:RFAM;Acc:RF00004]
2183	ENSG00000101306.11	6.79134	2.27429	0.547943	4.1506	3.3161e-05	0.000443621	MYLK2	myosin light chain kinase 2 [Source:HGNC Symbol;Acc:HGNC:16243]
6573	ENSG00000138823.14	3.69547	2.27427	0.841887	2.7014	0.00690487	0.0368579	MTTP	microsomal triglyceride transfer protein [Source:HGNC Symbol;Acc:HGNC:7467]
20689	ENSG00000268942.2	245.817	2.27266	0.423742	5.36332	8.1705e-08	2.22346e-06	CKS1BP3	CDC28 protein kinase regulatory subunit 1B pseudogene 3 [Source:HGNC Symbol;Acc:HGNC:24233]
19259	ENSG00000257167.3	88.9091	2.27252	0.536822	4.23329	2.30295e-05	0.000325413	TMPO-AS1	TMPO antisense RNA 1 [Source:HGNC Symbol;Acc:HGNC:44158]
23448	ENSG00000290700.1	1.39939	2.26946	1.25972	1.80155	0.0716159	0.206973		novel transcript
20891	ENSG00000270761.2	1.38491	2.26662	1.47615	1.53549	0.124663	0.301775	CD2AP-DT	CD2AP divergent transcript [Source:HGNC Symbol;Acc:HGNC:55263]
4179	ENSG00000118557.16	2.86793	2.26597	0.79165	2.86234	0.00420527	0.0250095	PMFBP1	polyamine modulated factor 1 binding protein 1 [Source:HGNC Symbol;Acc:HGNC:17728]
4049	ENSG00000117148.8	4.17441	2.26536	0.781121	2.90013	0.00373002	0.0226631	ACTL8	actin like 8 [Source:HGNC Symbol;Acc:HGNC:24018]
19527	ENSG00000259144.2	1.43425	2.26518	1.64649	1.37577	0.168894	0.368264	RANBP20P	RAN binding protein 20 pseudogene [Source:HGNC Symbol;Acc:HGNC:19734]
1550	ENSG00000087586.18	1313.31	2.26506	0.482537	4.69406	2.6783e-06	4.88313e-05	AURKA	aurora kinase A [Source:HGNC Symbol;Acc:HGNC:11393]
14220	ENSG00000204850.4	1.06928	2.26339	1.2833	1.76372	0.0777787	0.219051		novel transcript, antisense to PPP5D1
1897	ENSG00000099998.19	131.158	2.2618	0.711691	3.17807	0.0014826	0.0108085	GGT5	gamma-glutamyltransferase 5 [Source:HGNC Symbol;Acc:HGNC:4260]
22310	ENSG00000281344.1	14.9362	2.26142	0.408497	5.53595	3.09545e-08	9.30429e-07	HELLPAR	HELLP associated long non-coding RNA [Source:HGNC Symbol;Acc:HGNC:43984]
1629	ENSG00000089558.9	1.0753	2.26047	1.18601	1.90596	0.0566558	0.176061	KCNH4	potassium voltage-gated channel subfamily H member 4 [Source:HGNC Symbol;Acc:HGNC:6253]
5635	ENSG00000132622.11	31.401	2.26023	0.30649	7.37456	1.64889e-13	1.51355e-11	HSPA12B	heat shock protein family A (Hsp70) member 12B [Source:HGNC Symbol;Acc:HGNC:16193]
19992	ENSG00000261505.1	1.04845	2.25922	1.18854	1.90084	0.0573234	0.17765		novel transcript, antisense to UBE2I
20088	ENSG00000262402.1	1.42926	2.25698	1.51228	1.49244	0.135585	0.318866	MCUR1P1	MCUR1 pseudogene 1 [Source:HGNC Symbol;Acc:HGNC:1217]
15616	ENSG00000225808.1	1.39313	2.2567	1.15972	1.9459	0.0516663	0.164541	DNAJC19P5	DnaJ heat shock protein family (Hsp40) member C19 pseudogene 5 [Source:HGNC Symbol;Acc:HGNC:45068]
2129	ENSG00000101003.12	502.531	2.2557	0.39078	5.77229	7.82019e-09	2.70488e-07	GINS1	GINS complex subunit 1 [Source:HGNC Symbol;Acc:HGNC:28980]
19470	ENSG00000258884.3	1.06197	2.25518	1.36797	1.64857	0.0992364	0.259641	LINC02321	long intergenic non-protein coding RNA 2321 [Source:HGNC Symbol;Acc:HGNC:53240]
9668	ENSG00000165304.8	1214.06	2.25384	0.374089	6.02487	1.69251e-09	6.94044e-08	MELK	maternal embryonic leucine zipper kinase [Source:HGNC Symbol;Acc:HGNC:16870]
18005	ENSG00000243339.3	1.04274	2.25378	1.20524	1.86999	0.0614856	0.186528	RN7SL738P	RNA, 7SL, cytoplasmic 738, pseudogene [Source:HGNC Symbol;Acc:HGNC:46754]
10897	ENSG00000172244.9	100.257	2.25315	0.338657	6.6532	2.86795e-11	1.7241e-09	C5orf34	chromosome 5 open reading frame 34 [Source:HGNC Symbol;Acc:HGNC:24738]
11835	ENSG00000179059.10	3.4677	2.25299	0.750801	3.00078	0.0026929	0.0175838	ZFP42	ZFP42 zinc finger protein [Source:HGNC Symbol;Acc:HGNC:30949]
2320	ENSG00000102387.16	57.0704	2.25171	0.25624	8.7875	1.52921e-18	3.14621e-16	TAF7L	TATA-box binding protein associated factor 7 like [Source:HGNC Symbol;Acc:HGNC:11548]
13498	ENSG00000197106.7	24.6789	2.25119	0.513964	4.38005	1.1865e-05	0.00018094	SLC6A17	solute carrier family 6 member 17 [Source:HGNC Symbol;Acc:HGNC:31399]
19690	ENSG00000259964.7	1.01434	2.25105	1.19007	1.89153	0.0585535	0.180384	THSD4-AS1	THSD4 antisense RNA 1 [Source:HGNC Symbol;Acc:HGNC:51420]
23432	ENSG00000290613.1	1.03582	2.25077	1.21462	1.85306	0.0638742	0.191727	LPAL2	lipoprotein(a) like 2 (pseudogene) [Source:HGNC Symbol;Acc:HGNC:21210]
17626	ENSG00000238266.3	11.7935	2.25044	0.813321	2.76698	0.0056579	0.0316233	LINC00707	long intergenic non-protein coding RNA 707 [Source:HGNC Symbol;Acc:HGNC:44691]
8880	ENSG00000160963.14	1.52947	2.24866	1.34391	1.67322	0.094284	0.251164	COL26A1	collagen type XXVI alpha 1 chain [Source:HGNC Symbol;Acc:HGNC:18038]
16133	ENSG00000228928.1	1.05943	2.24798	1.29088	1.74144	0.0816069	0.226732	KPNA2P2	karyopherin subunit alpha 2 pseudogene 2 [Source:HGNC Symbol;Acc:HGNC:52872]
20086	ENSG00000262319.1	1.05839	2.24705	1.29075	1.74089	0.0817021	0.226918		novel transcript, antisense to GRAPL
14891	ENSG00000214846.4	1.42467	2.24686	1.206	1.86306	0.0624538	0.188602		ribosomal protein L10a (RPL10A) pseudogene
19165	ENSG00000256021.1	1.01256	2.24682	1.60565	1.39932	0.161717	0.358027	ELOCP31	elongin C pseudogene 31 [Source:HGNC Symbol;Acc:HGNC:49172]
9226	ENSG00000163467.12	3.53003	2.24627	0.865823	2.59438	0.0094763	0.0467662	TSACC	TSSK6 activating cochaperone [Source:HGNC Symbol;Acc:HGNC:30636]
403	ENSG00000027869.12	5.68337	2.24511	0.750311	2.99224	0.00276943	0.0179622	SH2D2A	SH2 domain containing 2A [Source:HGNC Symbol;Acc:HGNC:10821]
19247	ENSG00000256981.1	1.01062	2.24511	1.4317	1.56813	0.11685	0.288629		taste receptor, type 2, member 18 pseudogene
22399	ENSG00000283491.1	1.90983	2.24414	1.00508	2.2328	0.0255621	0.0991816		nucleolin (NCL) pseudogene
15708	ENSG00000226352.2	2.80678	2.24291	0.957058	2.34355	0.0191011	0.0798104	PSPC1-AS2	PSPC1 antisense RNA 2 [Source:HGNC Symbol;Acc:HGNC:52951]
16612	ENSG00000232075.1	1.00868	2.24283	1.41321	1.58705	0.112502	0.281296	MRPL35P2	mitochondrial ribosomal protein L35 pseudogene 2 [Source:HGNC Symbol;Acc:HGNC:29706]
6173	ENSG00000136492.10	482.027	2.24243	0.601036	3.73094	0.000190769	0.00197437	BRIP1	BRCA1 interacting helicase 1 [Source:HGNC Symbol;Acc:HGNC:20473]
15508	ENSG00000225165.3	1.05939	2.24135	1.50304	1.49121	0.135906	0.319208	RTRAFP2	RTRAF pseudogene 2 [Source:HGNC Symbol;Acc:HGNC:54648]
1588	ENSG00000088882.8	480.434	2.23959	0.475578	4.7092	2.48688e-06	4.56202e-05	CPXM1	carboxypeptidase X, M14 family member 1 [Source:HGNC Symbol;Acc:HGNC:15771]
12430	ENSG00000183763.9	193.611	2.23949	0.313722	7.13848	9.43696e-13	7.5578e-11	TRAIP	TRAF interacting protein [Source:HGNC Symbol;Acc:HGNC:30764]
16428	ENSG00000230849.2	3.35643	2.23939	0.820668	2.72874	0.00635761	0.0345549	GOT2P2	GOT2 pseudogene 2 [Source:HGNC Symbol;Acc:HGNC:4435]
12111	ENSG00000181544.16	202.09	2.23881	0.384764	5.81865	5.93231e-09	2.12903e-07	FANCB	FA complementation group B [Source:HGNC Symbol;Acc:HGNC:3583]
18531	ENSG00000250081.1	5.63654	2.23836	0.678669	3.29816	0.000973222	0.00770635		novel transcript
18719	ENSG00000251587.1	1.03022	2.23814	1.38056	1.62119	0.104978	0.268906	LDHAP1	lactate dehydrogenase A pseudogene 1 [Source:HGNC Symbol;Acc:HGNC:6536]
19822	ENSG00000260635.1	1.4666	2.23725	1.15997	1.92871	0.0537665	0.169309		novel transcript, antisense to CDR2
22060	ENSG00000279386.1	2.05165	2.23581	1.39812	1.59915	0.109787	0.277208		TEC
22382	ENSG00000283235.2	4.41211	2.2344	0.826754	2.70261	0.00687969	0.0367564		novel transcript
21968	ENSG00000278985.1	1.95945	2.23419	0.999887	2.23444	0.0254542	0.0989718		novel transcript
11012	ENSG00000172969.8	1.79614	2.23335	1.04287	2.14154	0.0322305	0.117272	FRG2C	FSHD region gene 2 family member C [Source:HGNC Symbol;Acc:HGNC:33626]
20751	ENSG00000269692.1	1.82767	2.23217	1.19095	1.87427	0.060893	0.185201	FKBP4P2	FKBP prolyl isomerase 4 pseudogene 2 [Source:HGNC Symbol;Acc:HGNC:50371]
10161	ENSG00000167900.12	1567.57	2.23213	0.495189	4.50764	6.5552e-06	0.000106789	TK1	thymidine kinase 1 [Source:HGNC Symbol;Acc:HGNC:11830]
19742	ENSG00000260230.5	15.4037	2.2305	0.583734	3.82109	0.000132863	0.00145312	FRRS1L	ferric chelate reductase 1 like [Source:HGNC Symbol;Acc:HGNC:1362]
836	ENSG00000065618.21	5.78924	2.23024	0.72941	3.05759	0.00223124	0.0151152	COL17A1	collagen type XVII alpha 1 chain [Source:HGNC Symbol;Acc:HGNC:2194]
3562	ENSG00000112877.8	79.3947	2.22467	0.416338	5.34342	9.12094e-08	2.45412e-06	CEP72	centrosomal protein 72 [Source:HGNC Symbol;Acc:HGNC:25547]
7900	ENSG00000151164.19	17.8077	2.22423	0.32323	6.88126	5.93259e-12	4.15212e-10	RAD9B	RAD9 checkpoint clamp component B [Source:HGNC Symbol;Acc:HGNC:21700]
21758	ENSG00000277159.1	13.146	2.22402	0.393612	5.65029	1.60176e-08	5.16589e-07		novel transcript
12445	ENSG00000183814.16	299.875	2.22361	0.462018	4.81282	1.48814e-06	2.90638e-05	LIN9	lin-9 DREAM MuvB core complex component [Source:HGNC Symbol;Acc:HGNC:30830]
16894	ENSG00000233828.5	1.72666	2.22148	1.35749	1.63646	0.101743	0.263791	MIR4280HG	MIR4280 host gene [Source:HGNC Symbol;Acc:HGNC:54975]
9139	ENSG00000163006.12	131.546	2.22019	0.382423	5.80559	6.41405e-09	2.26782e-07	CCDC138	coiled-coil domain containing 138 [Source:HGNC Symbol;Acc:HGNC:26531]
10457	ENSG00000169508.7	4.06387	2.21996	0.788711	2.81467	0.00488269	0.028161	GPR183	G protein-coupled receptor 183 [Source:HGNC Symbol;Acc:HGNC:3128]
9057	ENSG00000162639.16	113.398	2.2138	0.18807	11.7712	5.49562e-32	5.24634e-29	HENMT1	HEN methyltransferase 1 [Source:HGNC Symbol;Acc:HGNC:26400]
8511	ENSG00000157542.11	1.35497	2.21341	1.39674	1.58469	0.113036	0.282188	KCNJ6	potassium inwardly rectifying channel subfamily J member 6 [Source:HGNC Symbol;Acc:HGNC:6267]
17344	ENSG00000236530.2	4.85962	2.21281	0.628443	3.52111	0.000429749	0.00391316	KPNA2P1	karyopherin subunit alpha 2 pseudogene 1 [Source:HGNC Symbol;Acc:HGNC:52871]
7593	ENSG00000147536.12	470.982	2.21168	0.374727	5.90211	3.58872e-09	1.37477e-07	GINS4	GINS complex subunit 4 [Source:HGNC Symbol;Acc:HGNC:28226]
20760	ENSG00000269825.3	83.415	2.20649	0.287264	7.68104	1.57797e-14	1.83706e-12		novel zinc finger protein
19600	ENSG00000259495.3	22.1954	2.20594	0.393751	5.60239	2.11422e-08	6.55299e-07	ARNT2-DT	ARNT2 divergent transcript [Source:HGNC Symbol;Acc:HGNC:56077]
21256	ENSG00000272979.1	1.34679	2.20465	1.39114	1.58478	0.113017	0.28217		novel transcript, antisense to MFSD6
9690	ENSG00000165474.8	11.1342	2.20282	0.817778	2.69366	0.00706717	0.0375084	GJB2	gap junction protein beta 2 [Source:HGNC Symbol;Acc:HGNC:4284]
345	ENSG00000020633.19	99.6944	2.20281	1.07482	2.04948	0.0404154	0.138307	RUNX3	RUNX family transcription factor 3 [Source:HGNC Symbol;Acc:HGNC:10473]
11304	ENSG00000175084.13	41.4438	2.20266	0.292434	7.53216	4.99092e-14	5.20146e-12	DES	desmin [Source:HGNC Symbol;Acc:HGNC:2770]
15308	ENSG00000223959.12	3.04754	2.2011	1.09283	2.01412	0.043997	0.14694	AFG3L1P	AFG3 like matrix AAA peptidase subunit 1, pseudogene [Source:HGNC Symbol;Acc:HGNC:314]
23682	ENSG00000291258.1	12.8333	2.19868	0.373496	5.88675	3.93863e-09	1.49205e-07		novel transcript
15906	ENSG00000227518.5	1.94349	2.19694	1.10096	1.99548	0.0459904	0.151352	MIR1302-9HG	MIR1302-9 host gene [Source:HGNC Symbol;Acc:HGNC:55045]
19895	ENSG00000261008.9	7.01518	2.19692	0.593558	3.70128	0.000214515	0.00217663	LINC01572	long intergenic non-protein coding RNA 1572 [Source:HGNC Symbol;Acc:HGNC:51385]
22562	ENSG00000285844.2	8.73306	2.19689	0.759366	2.89306	0.00381506	0.0230929	KCNQ5-DT	KCNQ5 divergent transcript [Source:HGNC Symbol;Acc:HGNC:55469]
3695	ENSG00000114346.14	2112.63	2.19652	0.375715	5.84624	5.028e-09	1.83765e-07	ECT2	epithelial cell transforming 2 [Source:HGNC Symbol;Acc:HGNC:3155]
1262	ENSG00000078399.19	29.8352	2.1948	0.387503	5.66396	1.47916e-08	4.80296e-07	HOXA9	homeobox A9 [Source:HGNC Symbol;Acc:HGNC:5109]
14455	ENSG00000212232.1	27.2979	2.19457	0.440311	4.98413	6.22413e-07	1.33824e-05	SNORD17	small nucleolar RNA, C/D box 17 [Source:HGNC Symbol;Acc:HGNC:32713]
5201	ENSG00000129048.7	14.0514	2.19405	0.624451	3.51357	0.000442123	0.00399838	ACKR4	atypical chemokine receptor 4 [Source:HGNC Symbol;Acc:HGNC:1611]
14858	ENSG00000214578.5	2.51218	2.19228	1.25492	1.74695	0.0806466	0.224692	HMGN2P15	high mobility group nucleosomal binding domain 2 pseudogene 15 [Source:HGNC Symbol;Acc:HGNC:39020]
12241	ENSG00000182575.8	3.81677	2.18706	0.682157	3.2061	0.00134549	0.0100085	NXPH3	neurexophilin 3 [Source:HGNC Symbol;Acc:HGNC:8077]
2580	ENSG00000104738.19	2762.5	2.18701	0.385571	5.67213	1.41033e-08	4.6045e-07	MCM4	minichromosome maintenance complex component 4 [Source:HGNC Symbol;Acc:HGNC:6947]
6280	ENSG00000137135.18	89.0125	2.18684	0.280842	7.78672	6.87697e-15	8.59297e-13	ARHGEF39	Rho guanine nucleotide exchange factor 39 [Source:HGNC Symbol;Acc:HGNC:25909]
23303	ENSG00000289688.1	2.54255	2.18662	1.1148	1.96144	0.0498272	0.160223		novel transcript
17204	ENSG00000235641.5	2.82596	2.18523	0.839882	2.60183	0.00927289	0.0459811	LINC00484	long intergenic non-protein coding RNA 484 [Source:HGNC Symbol;Acc:HGNC:27862]
23239	ENSG00000289421.1	1.46394	2.18143	1.21927	1.78912	0.0735955	0.211008		novel transcript
18639	ENSG00000250979.1	14.498	2.1811	0.492118	4.43206	9.33356e-06	0.000146549		transient receptor potential cation channel, subfamily A, member 1 (TRPA1) pseudogene
17140	ENSG00000235314.1	9.09058	2.18018	0.50794	4.29221	1.76907e-05	0.000256448	LINC00957	long intergenic non-protein coding RNA 957 [Source:HGNC Symbol;Acc:HGNC:22332]
16261	ENSG00000229921.7	3.99635	2.1794	0.848264	2.56924	0.0101921	0.0496012	KIF25-AS1	KIF25 antisense RNA 1 [Source:HGNC Symbol;Acc:HGNC:20953]
16537	ENSG00000231607.15	73.2596	2.17902	0.36655	5.94469	2.76976e-09	1.08011e-07	DLEU2	deleted in lymphocytic leukemia 2 [Source:HGNC Symbol;Acc:HGNC:13748]
8877	ENSG00000160957.15	901.029	2.17865	0.328942	6.62319	3.51533e-11	2.06135e-09	RECQL4	RecQ like helicase 4 [Source:HGNC Symbol;Acc:HGNC:9949]
16067	ENSG00000228507.1	1.37194	2.17486	1.34565	1.61622	0.106047	0.270687	DAP3P2	death associated protein 3 pseudogene 2 [Source:HGNC Symbol;Acc:HGNC:29762]
5068	ENSG00000127586.17	644.161	2.17363	0.354558	6.13052	8.75896e-10	3.79385e-08	CHTF18	chromosome transmission fidelity factor 18 [Source:HGNC Symbol;Acc:HGNC:18435]
16544	ENSG00000231665.1	1.95396	2.17277	1.07629	2.01875	0.0435135	0.145856	OGFOD1P1	2-oxoglutarate and iron dependent oxygenase domain containing 1 pseudogene 1 [Source:HGNC Symbol;Acc:HGNC:39202]
19279	ENSG00000257285.7	8.82037	2.17246	0.585158	3.71261	0.000205131	0.00209574	PRMT5-DT	PRMT5 divergent transcript [Source:HGNC Symbol;Acc:HGNC:55482]
13559	ENSG00000197381.18	471.17	2.17177	0.515811	4.21039	2.54926e-05	0.000354946	ADARB1	adenosine deaminase RNA specific B1 [Source:HGNC Symbol;Acc:HGNC:226]
5917	ENSG00000134917.10	44.3079	2.17164	0.735572	2.95232	0.00315399	0.0198925	ADAMTS8	ADAM metallopeptidase with thrombospondin type 1 motif 8 [Source:HGNC Symbol;Acc:HGNC:224]
8399	ENSG00000156398.13	78.9191	2.17088	0.282739	7.67802	1.6157e-14	1.87186e-12	SFXN2	sideroflexin 2 [Source:HGNC Symbol;Acc:HGNC:16086]
4510	ENSG00000121957.15	442.72	2.17009	0.241748	8.97666	2.79106e-19	6.66114e-17	GPSM2	G protein signaling modulator 2 [Source:HGNC Symbol;Acc:HGNC:29501]
1334	ENSG00000080839.12	504.785	2.16996	0.321934	6.74038	1.57968e-11	1.00804e-09	RBL1	RB transcriptional corepressor like 1 [Source:HGNC Symbol;Acc:HGNC:9893]
19945	ENSG00000261251.1	1.82274	2.16778	1.07286	2.02057	0.0433246	0.145386	EFCAB6-DT	EFCAB6 divergent transcript [Source:HGNC Symbol;Acc:HGNC:55371]
12155	ENSG00000181938.14	165.965	2.16756	0.22698	9.54957	1.30242e-21	4.37795e-19	GINS3	GINS complex subunit 3 [Source:HGNC Symbol;Acc:HGNC:25851]
19232	ENSG00000256779.3	1.32025	2.16717	1.22234	1.77297	0.076234	0.216337	SRSF8BP	serine and arginine rich splicing factor 8B, pseudogene [Source:HGNC Symbol;Acc:HGNC:55910]
5692	ENSG00000133048.13	198.043	2.16703	0.525721	4.122	3.7559e-05	0.000496886	CHI3L1	chitinase 3 like 1 [Source:HGNC Symbol;Acc:HGNC:1932]
9960	ENSG00000166845.15	332.426	2.16496	0.425381	5.08946	3.59079e-07	8.30406e-06	C18orf54	chromosome 18 open reading frame 54 [Source:HGNC Symbol;Acc:HGNC:13796]
1940	ENSG00000100162.15	337.689	2.16305	0.419629	5.15467	2.54077e-07	6.16866e-06	CENPM	centromere protein M [Source:HGNC Symbol;Acc:HGNC:18352]
8577	ENSG00000158164.7	237.118	2.16264	0.630555	3.42973	0.000604172	0.00520115	TMSB15A	thymosin beta 15A [Source:HGNC Symbol;Acc:HGNC:30744]
18300	ENSG00000247877.8	2.23881	2.16189	1.08587	1.99093	0.0464881	0.152485	FAM174A-DT	FAM174A divergent transcript [Source:HGNC Symbol;Acc:HGNC:55584]
17055	ENSG00000234789.1	1.88576	2.16165	1.15628	1.86948	0.0615555	0.186692		novel transcript
9383	ENSG00000164045.12	283.366	2.16159	0.395618	5.46383	4.65968e-08	1.35467e-06	CDC25A	cell division cycle 25A [Source:HGNC Symbol;Acc:HGNC:1725]
4545	ENSG00000122483.18	406.671	2.15983	0.423159	5.10407	3.32434e-07	7.76308e-06	CCDC18	coiled-coil domain containing 18 [Source:HGNC Symbol;Acc:HGNC:30370]
15644	ENSG00000225976.5	317.646	2.1596	0.397616	5.43136	5.5926e-08	1.58707e-06	CKS1BP2	CDC28 protein kinase regulatory subunit 1B pseudogene 2 [Source:HGNC Symbol;Acc:HGNC:24232]
20974	ENSG00000271553.1	1.96999	2.15879	1.08004	1.9988	0.0456299	0.150498		novel transcript
19214	ENSG00000256591.5	3.91112	2.15816	0.845681	2.55198	0.0107112	0.0516536		novel transcript
1684	ENSG00000090932.11	53.8291	2.15758	0.275982	7.81784	5.37364e-15	6.82166e-13	DLL3	delta like canonical Notch ligand 3 [Source:HGNC Symbol;Acc:HGNC:2909]
22608	ENSG00000286064.1	4.3917	2.15509	0.847678	2.54235	0.0110109	0.0527473		aldo-keto reductase family pseudogene
23545	ENSG00000291018.1	1.80906	2.15335	1.30346	1.65203	0.0985283	0.258604		novel transcript
12677	ENSG00000185347.19	263.772	2.15046	0.341843	6.29079	3.15856e-10	1.50164e-08	TEDC1	tubulin epsilon and delta complex 1 [Source:HGNC Symbol;Acc:HGNC:20127]
16684	ENSG00000232530.1	0.960262	2.14848	1.64	1.31005	0.190179	0.396579	LIF-AS1	LIF antisense RNA 1 [Source:HGNC Symbol;Acc:HGNC:53473]
12892	ENSG00000186767.7	203.943	2.14744	0.418631	5.12968	2.90236e-07	6.92678e-06	SPIN4	spindlin family member 4 [Source:HGNC Symbol;Acc:HGNC:27040]
21583	ENSG00000275476.1	1.3452	2.1455	1.16218	1.8461	0.0648782	0.193637		novel transcript, antisense to FAR2
23172	ENSG00000289198.1	1.72013	2.14493	0.99423	2.15737	0.0309765	0.114072		novel transcript
5248	ENSG00000129534.14	755.808	2.14483	0.33396	6.42242	1.34128e-10	6.92878e-09	MIS18BP1	MIS18 binding protein 1 [Source:HGNC Symbol;Acc:HGNC:20190]
9140	ENSG00000163012.4	1.40033	2.14359	1.27053	1.68717	0.0915715	0.245887	ZSWIM2	zinc finger SWIM-type containing 2 [Source:HGNC Symbol;Acc:HGNC:30990]
14399	ENSG00000207088.1	0.978883	2.14183	1.43108	1.49665	0.134484	0.317342	SNORA7B	small nucleolar RNA, H/ACA box 7B [Source:HGNC Symbol;Acc:HGNC:32593]
19277	ENSG00000257279.1	2.10526	2.14151	1.01355	2.11287	0.034612	0.123407		novel transcript
1714	ENSG00000091651.9	552.86	2.14117	0.354329	6.04289	1.51374e-09	6.26118e-08	ORC6	origin recognition complex subunit 6 [Source:HGNC Symbol;Acc:HGNC:17151]
16872	ENSG00000233690.1	1.34522	2.14103	1.13578	1.88506	0.0594214	0.182165	EBAG9P1	EBAG9 pseudogene 1 [Source:HGNC Symbol;Acc:HGNC:45233]
17960	ENSG00000242797.3	1.28402	2.14082	1.89241	1.13127	0.257943	0.476623	GLYCTK-AS1	GLYCTK antisense RNA 1 [Source:HGNC Symbol;Acc:HGNC:41043]
15930	ENSG00000227678.8	1.00556	2.13745	1.38586	1.54233	0.122994	0.29904		novel transcript, antisense to L3MBTL3
5010	ENSG00000126860.12	20.1713	2.13595	0.642488	3.3245	0.000885774	0.00711541	EVI2A	ecotropic viral integration site 2A [Source:HGNC Symbol;Acc:HGNC:3499]
6888	ENSG00000141497.14	1.38242	2.13487	1.10276	1.93593	0.0528762	0.167389	ZMYND15	zinc finger MYND-type containing 15 [Source:HGNC Symbol;Acc:HGNC:20997]
21767	ENSG00000277249.1	0.951119	2.13479	1.57083	1.35902	0.174141	0.375727	MIR6784	microRNA 6784 [Source:HGNC Symbol;Acc:HGNC:49988]
15548	ENSG00000225399.4	5.38412	2.13309	0.767854	2.77798	0.00546972	0.0308024		novel transcript
9046	ENSG00000162607.13	1253.63	2.13305	0.170604	12.503	7.19134e-36	9.53492e-33	USP1	ubiquitin specific peptidase 1 [Source:HGNC Symbol;Acc:HGNC:12607]
13966	ENSG00000199436.1	0.993416	2.13212	1.3866	1.53766	0.124132	0.301044	SNORD9	small nucleolar RNA, C/D box 9 [Source:HGNC Symbol;Acc:HGNC:32705]
11151	ENSG00000173898.16	60.8524	2.13198	0.382098	5.57967	2.4097e-08	7.39203e-07	SPTBN2	spectrin beta, non-erythrocytic 2 [Source:HGNC Symbol;Acc:HGNC:11276]
11740	ENSG00000178343.5	180.557	2.13198	0.592895	3.59588	0.000323294	0.00306545	SHISA3	shisa family member 3 [Source:HGNC Symbol;Acc:HGNC:25159]
22610	ENSG00000286070.2	0.975043	2.13171	1.46585	1.45425	0.145877	0.335028		novel protein
6218	ENSG00000136824.19	1723.83	2.1315	0.363191	5.86881	4.38938e-09	1.62162e-07	SMC2	structural maintenance of chromosomes 2 [Source:HGNC Symbol;Acc:HGNC:14011]
18837	ENSG00000253649.6	0.993559	2.13118	1.29808	1.64179	0.100634	0.262027	PRSS51	serine protease 51 [Source:HGNC Symbol;Acc:HGNC:37321]
5863	ENSG00000134516.20	113.267	2.13054	0.265805	8.01543	1.09753e-15	1.47987e-13	DOCK2	dedicator of cytokinesis 2 [Source:HGNC Symbol;Acc:HGNC:2988]
8947	ENSG00000161912.19	0.991247	2.13045	1.54614	1.37792	0.168228	0.367567	ADCY10P1	ADCY10 pseudogene 1 [Source:HGNC Symbol;Acc:HGNC:44143]
19832	ENSG00000260689.2	3.46806	2.13033	1.03386	2.06055	0.0393457	0.135619	HNRNPA3P11	heterogeneous nuclear ribonucleoprotein A3 pseudogene 11 [Source:HGNC Symbol;Acc:HGNC:48757]
22108	ENSG00000279632.1	0.992665	2.12986	1.27553	1.66979	0.0949607	0.252516		novel transcript
20082	ENSG00000262228.3	2.27702	2.1273	0.91276	2.33063	0.019773	0.0818476		novel transcript
17715	ENSG00000240096.1	0.971716	2.12696	1.40169	1.51742	0.12916	0.309088		ribosomal protein L18a (RPL18A) pseudogene
16399	ENSG00000230695.2	0.946148	2.12696	1.42187	1.49589	0.134682	0.317588	FN1-DT	FN1 divergent transcript [Source:HGNC Symbol;Acc:HGNC:55775]
15614	ENSG00000225805.4	0.945793	2.12674	1.43365	1.48345	0.137955	0.322761	DEFB131B	defensin beta 131B [Source:HGNC Symbol;Acc:HGNC:38058]
15679	ENSG00000226167.1	0.987683	2.12348	1.1993	1.7706	0.0766274	0.217041	AP4B1-AS1	AP4B1 antisense RNA 1 [Source:HGNC Symbol;Acc:HGNC:44114]
20630	ENSG00000268089.3	10.0207	2.1224	0.787068	2.69659	0.00700537	0.037261	GABRQ	gamma-aminobutyric acid type A receptor subunit theta [Source:HGNC Symbol;Acc:HGNC:14454]
7022	ENSG00000142856.17	411.234	2.1207	0.544007	3.8983	9.68716e-05	0.00112339	ITGB3BP	integrin subunit beta 3 binding protein [Source:HGNC Symbol;Acc:HGNC:6157]
15518	ENSG00000225216.6	0.983929	2.12004	1.32965	1.59443	0.110839	0.278891	NRP2-AS1	NRP2 antisense RNA 1 [Source:HGNC Symbol;Acc:HGNC:40415]
22730	ENSG00000286786.1	0.940493	2.11926	1.20389	1.76034	0.0783494	0.219987		novel transcript, antisense to RASGRP1
21627	ENSG00000275894.1	2.91791	2.11792	1.09829	1.92838	0.053808	0.169395		novel transcript, sense intronic to SDC4
18830	ENSG00000253608.2	0.981917	2.11765	1.23435	1.7156	0.086236	0.235455		novel transcript
22452	ENSG00000284664.1	0.981912	2.11758	1.29593	1.63402	0.102254	0.264627		novel transcript
13969	ENSG00000199709.1	0.938804	2.11758	1.30308	1.62505	0.104151	0.267622	RNU4-23P	RNA, U4 small nuclear 23, pseudogene [Source:HGNC Symbol;Acc:HGNC:46959]
17907	ENSG00000242199.1	0.938814	2.11752	1.39346	1.51962	0.128607	0.308095	RPS26P22	ribosomal protein S26 pseudogene 22 [Source:HGNC Symbol;Acc:HGNC:36261]
23719	ENSG00000293029.1	0.93881	2.11742	1.45042	1.45987	0.144326	0.332607	WBP11P1	WBP11 pseudogene 1 [Source:NCBI gene (formerly Entrezgene);Acc:441818]
20212	ENSG00000264207.1	3.85778	2.11724	0.963708	2.19697	0.0280227	0.106073		novel transcript, antisense HIST2H4A
5455	ENSG00000131153.9	331.97	2.11483	0.453289	4.66552	3.07842e-06	5.51574e-05	GINS2	GINS complex subunit 2 [Source:HGNC Symbol;Acc:HGNC:24575]
16398	ENSG00000230683.1	0.98025	2.11477	1.88132	1.12409	0.260976	0.479924	DDTP1	D-dopachrome tautomerase pseudogene 1 [Source:HGNC Symbol;Acc:HGNC:44546]
19205	ENSG00000256443.1	0.98025	2.11477	1.88132	1.12409	0.260976	0.479924		novel transcript
15870	ENSG00000227288.3	9.43037	2.11464	0.664093	3.18425	0.00145128	0.0106321	ARID3BP1	ARID3B pseudogene 1 [Source:HGNC Symbol;Acc:HGNC:54553]
20337	ENSG00000266171.1	0.957711	2.11377	1.44527	1.46254	0.143592	0.331396		novel transcript, antisense to YES1
332	ENSG00000019102.12	3.5486	2.11225	0.774268	2.72805	0.00637092	0.0346115	VSIG2	V-set and immunoglobulin domain containing 2 [Source:HGNC Symbol;Acc:HGNC:17149]
6510	ENSG00000138587.6	86.1921	2.11146	0.352704	5.98649	2.14419e-09	8.58612e-08	MNS1	meiosis specific nuclear structural 1 [Source:HGNC Symbol;Acc:HGNC:29636]
16528	ENSG00000231531.5	0.954352	2.10969	1.38755	1.52045	0.128399	0.307699	HINT1P1	histidine triad nucleotide binding protein 1 pseudogene 1 [Source:HGNC Symbol;Acc:HGNC:18467]
10360	ENSG00000168959.15	0.93306	2.10968	1.46881	1.43633	0.15091	0.342066	GRM5	glutamate metabotropic receptor 5 [Source:HGNC Symbol;Acc:HGNC:4597]
18768	ENSG00000253197.5	0.931747	2.10917	1.30182	1.62017	0.105195	0.269232		novel transcript
18647	ENSG00000251000.1	1.7781	2.1089	1.01009	2.08784	0.0368119	0.129066	GGCTP1	GGCT pseudogene 1 [Source:HGNC Symbol;Acc:HGNC:54609]
14816	ENSG00000214283.4	0.97489	2.10819	1.42179	1.48277	0.138135	0.323016	RAD51AP1P1	RAD51AP1 pseudogene 1 [Source:HGNC Symbol;Acc:HGNC:49646]
19325	ENSG00000257752.1	1.40784	2.10638	1.1518	1.82877	0.0674342	0.198637		transmembrane protein 38A (TMEM38A)
7825	ENSG00000149970.16	6.77181	2.10567	0.63611	3.31023	0.000932181	0.00742571	CNKSR2	connector enhancer of kinase suppressor of Ras 2 [Source:HGNC Symbol;Acc:HGNC:19701]
20219	ENSG00000264281.3	1.27039	2.10468	1.42838	1.47347	0.140624	0.326916		ribosomal protein L41 (RPL41) pseudogene
5064	ENSG00000127564.17	556.252	2.10391	0.623072	3.37668	0.000733664	0.00608819	PKMYT1	protein kinase, membrane associated tyrosine/threonine 1 [Source:HGNC Symbol;Acc:HGNC:29650]
10398	ENSG00000169174.13	6.18431	2.10262	0.750991	2.79979	0.00511354	0.0291993	PCSK9	proprotein convertase subtilisin/kexin type 9 [Source:HGNC Symbol;Acc:HGNC:20001]
17148	ENSG00000235358.2	1.63722	2.10252	1.18918	1.76803	0.0770552	0.217792	SCMH1-DT	SCMH1 divergent transcript [Source:HGNC Symbol;Acc:HGNC:55675]
13915	ENSG00000198865.10	53.3767	2.102	0.495445	4.24265	2.20899e-05	0.000313249	CCDC152	coiled-coil domain containing 152 [Source:HGNC Symbol;Acc:HGNC:34438]
21454	ENSG00000274297.1	0.968849	2.10154	1.32697	1.58372	0.113258	0.282584		novel transcript, sense intronic to UACA
9351	ENSG00000163918.12	480.799	2.10108	0.280099	7.50122	6.32279e-14	6.39405e-12	RFC4	replication factor C subunit 4 [Source:HGNC Symbol;Acc:HGNC:9972]
7932	ENSG00000151468.11	33.8937	2.09998	0.458089	4.58422	4.55693e-06	7.77382e-05	CCDC3	coiled-coil domain containing 3 [Source:HGNC Symbol;Acc:HGNC:23813]
10165	ENSG00000167914.12	0.924863	2.09945	1.39073	1.50961	0.131143	0.311959	GSDMA	gasdermin A [Source:HGNC Symbol;Acc:HGNC:13311]
16811	ENSG00000233251.8	1.34654	2.09832	1.33331	1.57377	0.115542	0.286287		novel transcript, antisense to CCDC85A
12333	ENSG00000183150.8	6.70317	2.09783	0.514814	4.07493	4.60276e-05	0.000594745	GPR19	G protein-coupled receptor 19 [Source:HGNC Symbol;Acc:HGNC:4473]
13548	ENSG00000197332.9	1.42748	2.09779	1.48021	1.41723	0.156417	0.35037		novel transcript
21384	ENSG00000273604.2	63.1263	2.09748	0.333815	6.28338	3.31295e-10	1.56879e-08	EPOP	elongin BC and polycomb repressive complex 2 associated protein [Source:HGNC Symbol;Acc:HGNC:34493]
22737	ENSG00000286828.1	1.75944	2.09725	1.0068	2.08307	0.0372445	0.130162		novel transcript
1182	ENSG00000076003.5	1185.37	2.09702	0.393146	5.33393	9.6107e-08	2.5714e-06	MCM6	minichromosome maintenance complex component 6 [Source:HGNC Symbol;Acc:HGNC:6949]
21846	ENSG00000278002.1	0.950292	2.09684	1.60086	1.30982	0.190257	0.396634		novel transcript
4241	ENSG00000119403.15	1172.57	2.09493	0.180355	11.6156	3.43281e-31	3.03435e-28	PHF19	PHD finger protein 19 [Source:HGNC Symbol;Acc:HGNC:24566]
1721	ENSG00000091972.19	7.56275	2.09411	0.898532	2.33059	0.0197752	0.0818476	CD200	CD200 molecule [Source:HGNC Symbol;Acc:HGNC:7203]
11065	ENSG00000173269.14	5.75798	2.09383	0.573366	3.65182	0.000260392	0.00254798	MMRN2	multimerin 2 [Source:HGNC Symbol;Acc:HGNC:19888]
23818	ENSG00000293414.1	0.971866	2.09298	1.45556	1.43792	0.150456	0.341671	TMEM277P	transmembrane protein 277, pseudogene [Source:HGNC Symbol;Acc:HGNC:25050]
2001	ENSG00000100351.17	0.963856	2.09296	1.45728	1.43621	0.150942	0.342075	GRAP2	GRB2 related adaptor protein 2 [Source:HGNC Symbol;Acc:HGNC:4563]
15687	ENSG00000226237.4	7.05219	2.09217	0.566791	3.69125	0.000223152	0.00225	GAS1RR	GAS1 adjacent regulatory RNA [Source:HGNC Symbol;Acc:HGNC:52261]
16862	ENSG00000233611.4	1.62616	2.09127	1.17502	1.77977	0.0751132	0.214048	GBX2-AS1	GBX2 and ASB18 antisense RNA 1 [Source:HGNC Symbol;Acc:HGNC:55714]
2869	ENSG00000106462.12	629.102	2.09011	0.194519	10.745	6.25549e-27	3.64131e-24	EZH2	enhancer of zeste 2 polycomb repressive complex 2 subunit [Source:HGNC Symbol;Acc:HGNC:3527]
21195	ENSG00000272716.2	2.13548	2.09004	0.88131	2.37151	0.0177154	0.0754817	SLC30A6-DT	SLC30A6 divergent transcript [Source:HGNC Symbol;Acc:HGNC:55203]
9574	ENSG00000164841.5	3.26954	2.08969	0.800794	2.60952	0.0090669	0.0451849	TMEM74	transmembrane protein 74 [Source:HGNC Symbol;Acc:HGNC:26409]
14024	ENSG00000203711.16	1.99463	2.08923	1.20662	1.73148	0.0833664	0.230394	LINC02901	long intergenic non-protein coding RNA 2901 [Source:HGNC Symbol;Acc:HGNC:21179]
20265	ENSG00000265185.6	1.41133	2.08804	1.33929	1.55906	0.118982	0.291843	SNORD3B-1	small nucleolar RNA, C/D box 3B-1 [Source:HGNC Symbol;Acc:HGNC:10168]
19609	ENSG00000259551.1	0.966182	2.08775	1.67133	1.24915	0.211609	0.424433		novel transcript
1086	ENSG00000073111.15	962.136	2.08755	0.307834	6.78144	1.18987e-11	7.7753e-10	MCM2	minichromosome maintenance complex component 2 [Source:HGNC Symbol;Acc:HGNC:6944]
18862	ENSG00000253819.3	1.73784	2.08754	1.13374	1.84129	0.0655789	0.195016	LINC01151	long intergenic non-protein coding RNA 1151 [Source:HGNC Symbol;Acc:HGNC:49471]
19530	ENSG00000259153.4	10.7374	2.08577	0.575209	3.62611	0.000287727	0.00277674	MAP3K9-DT	MAP3K9 divergent transcript [Source:HGNC Symbol;Acc:HGNC:53189]
18198	ENSG00000245685.9	3.04074	2.08492	0.75515	2.76094	0.00576358	0.0320388	FRG1-DT	FRG1 divergent transcript [Source:HGNC Symbol;Acc:HGNC:51590]
20938	ENSG00000271181.1	23.0416	2.08453	0.374338	5.56857	2.56834e-08	7.80842e-07		stathmin-like 3 (STMN3) pseudogene
6005	ENSG00000135480.17	173.473	2.0836	0.463916	4.49133	7.07812e-06	0.000114371	KRT7	keratin 7 [Source:HGNC Symbol;Acc:HGNC:6445]
14827	ENSG00000214357.9	287.262	2.08248	0.182788	11.3929	4.53842e-30	3.73496e-27	NEURL1B	neuralized E3 ubiquitin protein ligase 1B [Source:HGNC Symbol;Acc:HGNC:35422]
7013	ENSG00000142698.15	2.94993	2.08238	0.914443	2.27721	0.0227736	0.0912854	C1orf94	chromosome 1 open reading frame 94 [Source:HGNC Symbol;Acc:HGNC:28250]
23278	ENSG00000289550.1	0.959758	2.08234	1.88025	1.10748	0.268087	0.487108		novel transcript
19401	ENSG00000258445.3	133.38	2.08132	0.705471	2.95026	0.00317508	0.0199991	MAD2L1P1	mitotic arrest deficient 2 like 1 pseudogene 1 [Source:HGNC Symbol;Acc:HGNC:20019]
3424	ENSG00000111788.10	89.0874	2.07994	0.378464	5.49575	3.89057e-08	1.14916e-06	DDX12B	DEAD/H-box helicase 12B (pseudogene) [Source:HGNC Symbol;Acc:HGNC:38668]
7778	ENSG00000149503.13	884.48	2.07967	0.420436	4.94645	7.55779e-07	1.5906e-05	INCENP	inner centromere protein [Source:HGNC Symbol;Acc:HGNC:6058]
11833	ENSG00000179057.14	2.65933	2.07928	0.82498	2.52039	0.0117224	0.0552604	IGSF22	immunoglobulin superfamily member 22 [Source:HGNC Symbol;Acc:HGNC:26750]
17362	ENSG00000236608.1	1.88322	2.07668	1.15186	1.80289	0.071405	0.206589	EIF4A1P6	eukaryotic translation initiation factor 4A1 pseudogene 6 [Source:HGNC Symbol;Acc:HGNC:37925]
22343	ENSG00000282440.1	1.40352	2.07332	1.37281	1.51027	0.130974	0.311798		novel transcript
20966	ENSG00000271503.7	15.0004	2.07148	0.715663	2.89448	0.00379782	0.0230281	CCL5	C-C motif chemokine ligand 5 [Source:HGNC Symbol;Acc:HGNC:10632]
2354	ENSG00000102794.11	5.65847	2.07096	0.727741	2.84575	0.00443076	0.0260711	ACOD1	aconitate decarboxylase 1 [Source:HGNC Symbol;Acc:HGNC:33904]
7421	ENSG00000145861.9	105.184	2.07053	0.406809	5.08968	3.58665e-07	8.30251e-06	C1QTNF2	C1q and TNF related 2 [Source:HGNC Symbol;Acc:HGNC:14325]
20250	ENSG00000264808.2	2.67448	2.07031	0.79732	2.59658	0.0094157	0.0465441		novel transcript, antisense to TAOK1
4238	ENSG00000119397.19	231.565	2.06804	0.13488	15.3324	4.64213e-53	3.69297e-49	CNTRL	centriolin [Source:HGNC Symbol;Acc:HGNC:1858]
14342	ENSG00000205838.15	3.42028	2.06771	0.698481	2.9603	0.00307341	0.0194873	TTC23L	tetratricopeptide repeat domain 23 like [Source:HGNC Symbol;Acc:HGNC:26355]
6426	ENSG00000138028.17	31.5509	2.0666	0.493643	4.18642	2.83386e-05	0.000388695	CGREF1	cell growth regulator with EF-hand domain 1 [Source:HGNC Symbol;Acc:HGNC:16962]
19880	ENSG00000260927.2	2.65006	2.06456	0.867693	2.37937	0.0173423	0.0743205		novel transcript, antisense to CSNK2A2
14755	ENSG00000213988.11	47.2509	2.06383	0.283491	7.28005	3.33692e-13	2.96055e-11	ZNF90	zinc finger protein 90 [Source:HGNC Symbol;Acc:HGNC:13165]
21029	ENSG00000271936.1	38.1862	2.06273	0.350819	5.87975	4.1088e-09	1.537e-07		novel transcript, antisense to ADCY3
9203	ENSG00000163362.11	28.6473	2.05984	0.838976	2.45519	0.0140812	0.0636172	INAVA	innate immunity activator [Source:HGNC Symbol;Acc:HGNC:25599]
23329	ENSG00000289870.1	1.28705	2.05909	1.19275	1.72634	0.0842866	0.232017		novel transcript
4308	ENSG00000119888.11	34.7273	2.0566	0.310145	6.63109	3.33215e-11	1.96844e-09	EPCAM	epithelial cell adhesion molecule [Source:HGNC Symbol;Acc:HGNC:11529]
3789	ENSG00000115194.11	2.51005	2.05647	0.902219	2.27935	0.0226464	0.0909131	SLC30A3	solute carrier family 30 member 3 [Source:HGNC Symbol;Acc:HGNC:11014]
4913	ENSG00000125869.10	7.04681	2.05557	0.572846	3.58835	0.000332777	0.00314412	LAMP5	lysosomal associated membrane protein family member 5 [Source:HGNC Symbol;Acc:HGNC:16097]
5815	ENSG00000134222.16	571.276	2.0553	0.349171	5.88621	3.95147e-09	1.49218e-07	PSRC1	proline and serine rich coiled-coil 1 [Source:HGNC Symbol;Acc:HGNC:24472]
20315	ENSG00000265817.4	57.6874	2.05243	0.220495	9.30829	1.2991e-20	3.781e-18	FSBP	fibrinogen silencer binding protein [Source:HGNC Symbol;Acc:HGNC:43653]
16100	ENSG00000228716.7	638.239	2.05096	0.279789	7.33039	2.29488e-13	2.0825e-11	DHFR	dihydrofolate reductase [Source:HGNC Symbol;Acc:HGNC:2861]
21535	ENSG00000275029.2	4.35686	2.05057	0.721035	2.84392	0.00445623	0.0261887	HMGB1P24	high mobility group box 1 pseudogene 24 [Source:HGNC Symbol;Acc:HGNC:39115]
8563	ENSG00000158077.5	2.37021	2.04686	1.02777	1.99155	0.0464204	0.152285	NLRP14	NLR family pyrin domain containing 14 [Source:HGNC Symbol;Acc:HGNC:22939]
16302	ENSG00000230185.7	1.77787	2.04678	1.03467	1.97818	0.0479079	0.155624	HSDL2-AS1	HSDL2 antisense RNA 1 [Source:HGNC Symbol;Acc:HGNC:31438]
9949	ENSG00000166803.14	347.645	2.04605	0.440421	4.64567	3.38982e-06	5.97058e-05	PCLAF	PCNA clamp associated factor [Source:HGNC Symbol;Acc:HGNC:28961]
8800	ENSG00000160298.18	236.991	2.04555	0.337368	6.06325	1.33401e-09	5.57575e-08	C21orf58	chromosome 21 open reading frame 58 [Source:HGNC Symbol;Acc:HGNC:1300]
1386	ENSG00000082497.12	38.7682	2.04352	0.441864	4.62477	3.75018e-06	6.54253e-05	SERTAD4	SERTA domain containing 4 [Source:HGNC Symbol;Acc:HGNC:25236]
127	ENSG00000006634.8	426.435	2.04164	0.399912	5.10521	3.3043e-07	7.7314e-06	DBF4	DBF4 zinc finger [Source:HGNC Symbol;Acc:HGNC:17364]
9788	ENSG00000165959.12	6.14113	2.04119	0.772038	2.64389	0.00819586	0.0419118	CLMN	calmin [Source:HGNC Symbol;Acc:HGNC:19972]
20612	ENSG00000267909.3	1.84168	2.04098	1.36845	1.49146	0.135842	0.319208	CCDC177	coiled-coil domain containing 177 [Source:HGNC Symbol;Acc:HGNC:23243]
13195	ENSG00000188985.6	501.191	2.04088	0.297078	6.86985	6.42672e-12	4.47172e-10	DHFRP1	dihydrofolate reductase pseudogene 1 [Source:HGNC Symbol;Acc:HGNC:2862]
20417	ENSG00000266984.1	1.25791	2.03729	1.3649	1.49262	0.135536	0.318847	POLR3GP2	RNA polymerase III subunit G pseudogene 2 [Source:HGNC Symbol;Acc:HGNC:50691]
5337	ENSG00000130433.8	4.72158	2.03417	0.961135	2.11643	0.0343087	0.122726	CACNG6	calcium voltage-gated channel auxiliary subunit gamma 6 [Source:HGNC Symbol;Acc:HGNC:13625]
7223	ENSG00000144130.12	1.55467	2.03225	1.30566	1.55649	0.119591	0.292824	NT5DC4	5'-nucleotidase domain containing 4 [Source:HGNC Symbol;Acc:HGNC:27678]
7477	ENSG00000146410.12	150.526	2.03068	0.575494	3.52858	0.00041779	0.00381299	MTFR2	mitochondrial fission regulator 2 [Source:HGNC Symbol;Acc:HGNC:21115]
16359	ENSG00000230499.1	7.11785	2.03045	0.539036	3.76681	0.000165348	0.00174765		novel transcript
13764	ENSG00000198331.11	256.776	2.02952	0.296433	6.84645	7.57041e-12	5.23697e-10	HYLS1	HYLS1 centriolar and ciliogenesis associated [Source:HGNC Symbol;Acc:HGNC:26558]
1441	ENSG00000084628.10	8.78084	2.02663	0.480917	4.2141	2.50773e-05	0.000350202	NKAIN1	sodium/potassium transporting ATPase interacting 1 [Source:HGNC Symbol;Acc:HGNC:25743]
2206	ENSG00000101412.13	632.757	2.02566	0.369858	5.47685	4.32954e-08	1.26784e-06	E2F1	E2F transcription factor 1 [Source:HGNC Symbol;Acc:HGNC:3113]
114	ENSG00000006283.18	15.7984	2.02354	0.47687	4.24337	2.20192e-05	0.000312618	CACNA1G	calcium voltage-gated channel subunit alpha1 G [Source:HGNC Symbol;Acc:HGNC:1394]
17314	ENSG00000236393.2	16.0002	2.02353	0.513401	3.94143	8.09974e-05	0.000962213	LINC03099	long intergenic non-protein coding RNA 3099 [Source:HGNC Symbol;Acc:HGNC:56750]
11047	ENSG00000173207.13	367.434	2.02029	0.527293	3.83144	0.000127395	0.0014037	CKS1B	CDC28 protein kinase regulatory subunit 1B [Source:HGNC Symbol;Acc:HGNC:19083]
9532	ENSG00000164619.10	124.101	2.01973	0.48954	4.12577	3.6949e-05	0.000490175	BMPER	BMP binding endothelial regulator [Source:HGNC Symbol;Acc:HGNC:24154]
10883	ENSG00000172167.8	145.468	2.01971	0.37051	5.45117	5.00393e-08	1.44406e-06	MTBP	MDM2 binding protein [Source:HGNC Symbol;Acc:HGNC:7417]
2598	ENSG00000104848.2	8.95162	2.01912	0.521877	3.86896	0.000109299	0.00123921	KCNA7	potassium voltage-gated channel subfamily A member 7 [Source:HGNC Symbol;Acc:HGNC:6226]
984	ENSG00000070193.5	2.77981	2.01801	2.61375	0.772074	0.440071	0.652858	FGF10	fibroblast growth factor 10 [Source:HGNC Symbol;Acc:HGNC:3666]
23856	ENSG00000293512.1	12.0777	2.01771	0.46698	4.32075	1.555e-05	0.000229519		novel transcript
22978	ENSG00000288548.1	2.42017	2.01724	1.19125	1.69338	0.0903824	0.243487		novel transcript
11030	ENSG00000173083.16	38.7681	2.0167	0.236649	8.52189	1.56972e-17	2.69517e-15	HPSE	heparanase [Source:HGNC Symbol;Acc:HGNC:5164]
5730	ENSG00000133302.13	346.814	2.01545	0.328269	6.13964	8.27076e-10	3.63518e-08	SLF1	SMC5-SMC6 complex localization factor 1 [Source:HGNC Symbol;Acc:HGNC:25408]
579	ENSG00000049540.19	10411	2.01353	1.27225	1.58265	0.113502	0.282908	ELN	elastin [Source:HGNC Symbol;Acc:HGNC:3327]
19865	ENSG00000260874.5	1.56985	2.01333	1.13361	1.77604	0.0757257	0.215254		novel transcript
12448	ENSG00000183831.7	3.90046	2.01329	0.707713	2.84479	0.00444411	0.0261239	ANKRD45	ankyrin repeat domain 45 [Source:HGNC Symbol;Acc:HGNC:24786]
14000	ENSG00000202415.1	1.80848	2.01317	1.04265	1.93082	0.0535052	0.168708	RN7SKP269	RN7SK pseudogene 269 [Source:HGNC Symbol;Acc:HGNC:45993]
12711	ENSG00000185559.16	3.69359	2.01203	1.07197	1.87694	0.0605263	0.184344	DLK1	delta like non-canonical Notch ligand 1 [Source:HGNC Symbol;Acc:HGNC:2907]
7818	ENSG00000149926.14	7.81311	2.00924	0.717072	2.802	0.00507866	0.0290387	TLCD3B	TLC domain containing 3B [Source:HGNC Symbol;Acc:HGNC:25295]
13571	ENSG00000197457.10	717.671	2.00918	0.22987	8.7405	2.32081e-18	4.57755e-16	STMN3	stathmin 3 [Source:HGNC Symbol;Acc:HGNC:15926]
22888	ENSG00000287643.1	3.11828	2.00867	0.814536	2.46603	0.0136622	0.0620832		novel transcript, antisense to PCNX1
6629	ENSG00000139354.11	450.408	2.00737	0.33192	6.04776	1.46873e-09	6.10674e-08	GAS2L3	growth arrest specific 2 like 3 [Source:HGNC Symbol;Acc:HGNC:27475]
11604	ENSG00000177340.5	1.66501	2.00701	1.05854	1.89602	0.057957	0.179148	FLJ13224	uncharacterized LOC79857 [Source:NCBI gene (formerly Entrezgene);Acc:79857]
21126	ENSG00000272398.6	145.023	2.00659	0.302748	6.62794	3.40405e-11	2.00101e-09	CD24	CD24 molecule [Source:HGNC Symbol;Acc:HGNC:1645]
14546	ENSG00000213221.5	3.81564	2.00519	0.700906	2.86086	0.00422494	0.0251015	DNLZ	DNL-type zinc finger [Source:HGNC Symbol;Acc:HGNC:33879]
1232	ENSG00000077522.15	4.09655	2.00478	1.03042	1.94559	0.0517039	0.164617	ACTN2	actinin alpha 2 [Source:HGNC Symbol;Acc:HGNC:164]
3387	ENSG00000111602.12	1167.67	2.00171	0.346046	5.78452	7.27189e-09	2.5299e-07	TIMELESS	timeless circadian regulator [Source:HGNC Symbol;Acc:HGNC:11813]
1977	ENSG00000100297.16	1732.44	2.00168	0.316724	6.31995	2.61655e-10	1.27703e-08	MCM5	minichromosome maintenance complex component 5 [Source:HGNC Symbol;Acc:HGNC:6948]
1165	ENSG00000075461.6	12.8897	2.00049	0.537815	3.71966	0.000199492	0.00204865	CACNG4	calcium voltage-gated channel auxiliary subunit gamma 4 [Source:HGNC Symbol;Acc:HGNC:1408]
8822	ENSG00000160447.7	256.3	1.99953	0.276904	7.22102	5.15977e-13	4.39796e-11	PKN3	protein kinase N3 [Source:HGNC Symbol;Acc:HGNC:17999]
5469	ENSG00000131351.15	249.921	1.99913	0.389944	5.12671	2.94855e-07	7.01595e-06	HAUS8	HAUS augmin like complex subunit 8 [Source:HGNC Symbol;Acc:HGNC:30532]
17031	ENSG00000234695.1	0.929603	1.99636	1.67192	1.19405	0.232457	0.448822	TFPI2-DT	TFPI2 divergent transcript [Source:HGNC Symbol;Acc:HGNC:40581]
18546	ENSG00000250166.4	0.920835	1.99452	1.60857	1.23993	0.215001	0.428385	C2CD5-AS1	C2CD5 antisense RNA 1 [Source:HGNC Symbol;Acc:HGNC:55961]
8166	ENSG00000153898.13	8.57316	1.9943	0.486446	4.09974	4.1362e-05	0.00054031	MCOLN2	mucolipin TRP cation channel 2 [Source:HGNC Symbol;Acc:HGNC:13357]
22945	ENSG00000287966.3	1.31242	1.99424	1.11925	1.78176	0.0747884	0.213275	LARRPM	LINC00240 antisense RNA regulating promoter methylation [Source:HGNC Symbol;Acc:HGNC:56664]
12517	ENSG00000184357.5	8.16202	1.99299	0.749295	2.65981	0.00781836	0.0404319	H1-5	H1.5 linker histone, cluster member [Source:HGNC Symbol;Acc:HGNC:4719]
4444	ENSG00000121075.11	306.806	1.99213	0.368209	5.41033	6.29084e-08	1.77258e-06	TBX4	T-box transcription factor 4 [Source:HGNC Symbol;Acc:HGNC:11603]
22724	ENSG00000286742.1	0.917897	1.98984	1.59568	1.24701	0.212392	0.425453		novel transcript, antisense to CDK6
23007	ENSG00000288728.2	3.55688	1.98945	0.882794	2.25358	0.0242226	0.095569		novel transcript
7820	ENSG00000149929.16	235.199	1.98909	0.394514	5.04187	4.61005e-07	1.03405e-05	HIRIP3	HIRA interacting protein 3 [Source:HGNC Symbol;Acc:HGNC:4917]
2918	ENSG00000106852.16	0.917934	1.98779	1.42987	1.39018	0.164474	0.362082	LHX6	LIM homeobox 6 [Source:HGNC Symbol;Acc:HGNC:21735]
1805	ENSG00000096060.15	237.785	1.98768	0.296103	6.71281	1.90916e-11	1.18656e-09	FKBP5	FKBP prolyl isomerase 5 [Source:HGNC Symbol;Acc:HGNC:3721]
21787	ENSG00000277437.1	2.33965	1.98752	1.02914	1.93124	0.0534529	0.16861
20177	ENSG00000263711.6	0.873631	1.98686	1.49502	1.32898	0.183853	0.388568	LINC02864	long intergenic non-protein coding RNA 2864 [Source:HGNC Symbol;Acc:HGNC:54480]
11729	ENSG00000178226.11	15.5363	1.98661	0.407597	4.87396	1.09385e-06	2.22746e-05	PRSS36	serine protease 36 [Source:HGNC Symbol;Acc:HGNC:26906]
11668	ENSG00000177788.7	122.401	1.98585	0.323625	6.13627	8.44832e-10	3.69281e-08	RAB4A-AS1	RAB4A antisense RNA 1 [Source:HGNC Symbol;Acc:HGNC:55934]
7800	ENSG00000149636.16	583.826	1.98565	0.369599	5.37246	7.76687e-08	2.13799e-06	DSN1	DSN1 component of MIS12 kinetochore complex [Source:HGNC Symbol;Acc:HGNC:16165]
147	ENSG00000007237.19	187.835	1.98563	0.376368	5.27578	1.32192e-07	3.42924e-06	GAS7	growth arrest specific 7 [Source:HGNC Symbol;Acc:HGNC:4169]
18738	ENSG00000252192.1	1.17268	1.98543	1.82857	1.08578	0.277577	0.497415
19004	ENSG00000254694.1	3.78599	1.98451	0.798773	2.48444	0.0129754	0.0598283		novel transcript
14030	ENSG00000203760.9	481.027	1.98428	0.645358	3.07469	0.00210722	0.0143976	CENPW	centromere protein W [Source:HGNC Symbol;Acc:HGNC:21488]
16116	ENSG00000228816.1	1.17844	1.98402	1.57912	1.25641	0.208967	0.420755	AK3P5	AK3 pseudogene 5 [Source:HGNC Symbol;Acc:HGNC:39064]
10525	ENSG00000169918.10	17.6996	1.98328	0.329926	6.01129	1.84056e-09	7.50885e-08	OTUD7A	OTU deubiquitinase 7A [Source:HGNC Symbol;Acc:HGNC:20718]
2914	ENSG00000106804.10	80.6173	1.98258	0.165143	12.0052	3.33567e-33	3.46127e-30	C5	complement C5 [Source:HGNC Symbol;Acc:HGNC:1331]
19487	ENSG00000258965.2	2.47167	1.98152	0.903993	2.19196	0.0283821	0.107077		mitochondrial ribosomal protein S18C (MRPS18C) pseudogene
19309	ENSG00000257616.1	6.87292	1.98038	0.551783	3.58906	0.000331868	0.00313926		DEAD (Asp-Glu-Ala-Asp) box polypeptide 23 (DDX23) pseudogene
22184	ENSG00000280054.1	1.18426	1.97906	1.36714	1.44759	0.147732	0.337764		TEC
15867	ENSG00000227258.7	0.91175	1.97893	1.42866	1.38517	0.166	0.364533	SMIM2-AS1	SMIM2 antisense RNA 1 [Source:HGNC Symbol;Acc:HGNC:42674]
14365	ENSG00000206168.1	2.46616	1.97874	0.908614	2.17776	0.0294241	0.109982	C4orf46P1	C4orf46 pseudogene 1 [Source:HGNC Symbol;Acc:HGNC:55882]
3467	ENSG00000112118.20	1738.89	1.97799	0.343001	5.76673	8.0825e-09	2.7755e-07	MCM3	minichromosome maintenance complex component 3 [Source:HGNC Symbol;Acc:HGNC:6945]
14390	ENSG00000206712.1	1.944	1.9776	1.14779	1.72296	0.0848953	0.233262	RNU6-26P	RNA, U6 small nuclear 26, pseudogene [Source:HGNC Symbol;Acc:HGNC:34252]
4798	ENSG00000124795.17	4726.55	1.97648	0.242109	8.16361	3.25165e-16	4.70327e-14	DEK	DEK proto-oncogene [Source:HGNC Symbol;Acc:HGNC:2768]
18954	ENSG00000254454.2	0.889443	1.97581	1.25113	1.57923	0.114284	0.284321	RCC2P6	regulator of chromosome condensation 2 pseudogene 6 [Source:HGNC Symbol;Acc:HGNC:42382]
15072	ENSG00000218502.3	120.358	1.97434	0.436631	4.52176	6.1328e-06	0.000100595	H2AZP3	H2A.Z histone pseudogene 3 [Source:HGNC Symbol;Acc:HGNC:38013]
19846	ENSG00000260790.1	0.908208	1.97319	1.31046	1.50572	0.13214	0.313515	CDR2-DT	CDR2 divergent transcript [Source:HGNC Symbol;Acc:HGNC:55381]
11215	ENSG00000174442.12	1116.68	1.97304	0.42964	4.5923	4.38381e-06	7.5215e-05	ZWILCH	zwilch kinetochore protein [Source:HGNC Symbol;Acc:HGNC:25468]
23170	ENSG00000289194.1	90.8402	1.97282	0.986896	1.99901	0.0456069	0.150443		novel transcript
8048	ENSG00000152503.10	28.825	1.9723	0.332715	5.92789	3.06858e-09	1.18887e-07	TRIM36	tripartite motif containing 36 [Source:HGNC Symbol;Acc:HGNC:16280]
17736	ENSG00000240373.1	0.863284	1.97214	1.63745	1.2044	0.228437	0.443999	SEC62-AS1	SEC62 antisense RNA 1 [Source:HGNC Symbol;Acc:HGNC:40586]
11731	ENSG00000178233.18	0.863776	1.97194	1.41073	1.39782	0.162167	0.358759	TMEM151B	transmembrane protein 151B [Source:HGNC Symbol;Acc:HGNC:21315]
22926	ENSG00000287853.1	0.906868	1.97189	1.40055	1.40794	0.159148	0.354313		novel transcript
13027	ENSG00000187867.10	7.15944	1.97146	1.05269	1.87278	0.0610986	0.185608	PALM3	paralemmin 3 [Source:HGNC Symbol;Acc:HGNC:33274]
20570	ENSG00000267656.1	0.909391	1.96946	1.28665	1.53068	0.125849	0.303724		mRNA turnover 4 homolog (S. cerevisiae) (MRTO4) pseudogene
10380	ENSG00000169075.7	0.862082	1.96914	1.25348	1.57094	0.116198	0.287495	BRD7P3	bromodomain containing 7 pseudogene 3 [Source:HGNC Symbol;Acc:HGNC:24171]
21934	ENSG00000278816.1	0.861314	1.96877	1.43765	1.36943	0.170864	0.370982		novel transcript
16691	ENSG00000232564.3	1.63364	1.96821	1.26628	1.55432	0.120108	0.293606	MRTFA-AS1	MRTFA antisense RNA 1 [Source:HGNC Symbol;Acc:HGNC:40681]
1343	ENSG00000081051.8	10.2705	1.96784	0.538604	3.65359	0.000258602	0.00253462	AFP	alpha fetoprotein [Source:HGNC Symbol;Acc:HGNC:317]
17232	ENSG00000235852.1	0.903097	1.96671	1.30956	1.50181	0.133146	0.315057		novel transcript
9893	ENSG00000166451.14	807.112	1.96534	0.331227	5.9335	2.96539e-09	1.15452e-07	CENPN	centromere protein N [Source:HGNC Symbol;Acc:HGNC:30873]
15538	ENSG00000225355.1	0.857937	1.96404	1.31711	1.49117	0.135917	0.319208	ARL6IP1P2	ADP ribosylation factor like GTPase 6 interacting protein 1 pseudogene 2 [Source:HGNC Symbol;Acc:HGNC:44971]
11291	ENSG00000174963.18	0.900674	1.96286	1.89037	1.03834	0.29911	0.520227	ZIC4	Zic family member 4 [Source:HGNC Symbol;Acc:HGNC:20393]
22639	ENSG00000286244.1	0.857582	1.96284	1.90725	1.02915	0.30341	0.524306		novel transcript, antisense to STAMBP
19614	ENSG00000259571.2	0.908646	1.9628	1.88735	1.03998	0.298351	0.519324	BLID	BH3-like motif containing, cell death inducer [Source:HGNC Symbol;Acc:HGNC:33495]
20530	ENSG00000267480.1	2.9512	1.9622	0.781023	2.51235	0.011993	0.056255	LINC02979	long intergenic non-protein coding RNA 2979 [Source:HGNC Symbol;Acc:HGNC:56043]
7466	ENSG00000146263.12	435.05	1.96145	0.32904	5.96114	2.50487e-09	9.84865e-08	MMS22L	MMS22 like, DNA repair protein [Source:HGNC Symbol;Acc:HGNC:21475]
21526	ENSG00000274929.1	0.898206	1.96119	1.22798	1.59709	0.110245	0.277925		novel transcript, sense intronic to RCBTB2
15797	ENSG00000226887.8	42.2624	1.96005	1.19065	1.64619	0.0997237	0.26048	ERVMER34-1	endogenous retrovirus group MER34 member 1, envelope [Source:HGNC Symbol;Acc:HGNC:42970]
19591	ENSG00000259453.1	0.85557	1.95986	1.65813	1.18197	0.237217	0.453941		novel transcript, sense intronic to AKAP13
19637	ENSG00000259699.2	0.89862	1.95939	1.85105	1.05853	0.289814	0.509933	HMGB1P8	high mobility group box 1 pseudogene 8 [Source:HGNC Symbol;Acc:HGNC:13319]
23430	ENSG00000290597.1	2.12636	1.95843	0.899341	2.17763	0.0294338	0.10999		novel transcript
17610	ENSG00000238168.5	0.853922	1.958	1.43629	1.36323	0.172809	0.373677	IFITM3P5	IFITM3 pseudogene 5 [Source:HGNC Symbol;Acc:HGNC:54543]
20377	ENSG00000266579.1	0.903356	1.95725	1.28418	1.52413	0.127476	0.306102		novel transcript
15119	ENSG00000219790.3	0.900027	1.95703	1.39751	1.40037	0.161402	0.35763	OSTCP6	oligosaccharyltransferase complex subunit pseudogene 6 [Source:HGNC Symbol;Acc:HGNC:42868]
21814	ENSG00000277734.8	3.04367	1.95542	0.906133	2.15799	0.0309288	0.114	TRAC	T cell receptor alpha constant [Source:HGNC Symbol;Acc:HGNC:12029]
20793	ENSG00000269959.1	0.894453	1.95462	1.42537	1.37131	0.170279	0.370116	SPACA6-AS1	SPACA6 antisense RNA 1 [Source:HGNC Symbol;Acc:HGNC:49383]
14456	ENSG00000212237.1	1.15428	1.95419	1.59269	1.22698	0.219831	0.434636	RNA5SP18	RNA, 5S ribosomal pseudogene 18 [Source:HGNC Symbol;Acc:HGNC:42586]
1217	ENSG00000077152.12	785.907	1.95381	0.427022	4.57542	4.75269e-06	8.08466e-05	UBE2T	ubiquitin conjugating enzyme E2 T [Source:HGNC Symbol;Acc:HGNC:25009]
6159	ENSG00000136383.7	34.7212	1.9537	0.327319	5.9688	2.39001e-09	9.46797e-08	ALPK3	alpha kinase 3 [Source:HGNC Symbol;Acc:HGNC:17574]
21951	ENSG00000278916.1	1.72917	1.95279	1.11569	1.75029	0.0800686	0.223761	CEP83-DT	CEP83 divergent transcript [Source:HGNC Symbol;Acc:HGNC:27055]
425	ENSG00000031691.7	416.293	1.95196	0.387889	5.03226	4.84727e-07	1.08016e-05	CENPQ	centromere protein Q [Source:HGNC Symbol;Acc:HGNC:21347]
7785	ENSG00000149548.15	121.932	1.95189	0.335617	5.81582	6.03388e-09	2.15576e-07	CCDC15	coiled-coil domain containing 15 [Source:HGNC Symbol;Acc:HGNC:25798]
17663	ENSG00000239419.3	1.17026	1.95112	1.2045	1.61986	0.105263	0.269232	RN7SL535P	RNA, 7SL, cytoplasmic 535, pseudogene [Source:HGNC Symbol;Acc:HGNC:46551]
16516	ENSG00000231434.1	22.6156	1.95099	0.451058	4.32538	1.52271e-05	0.000226001	HSP90AA3P	heat shock protein 90 alpha family class A member 3, pseudogene [Source:HGNC Symbol;Acc:HGNC:5254]
19841	ENSG00000260773.1	0.899394	1.94997	1.42282	1.3705	0.170531	0.370528		novel transcript, antisense to DIS3L
12381	ENSG00000183486.14	88.1913	1.94806	0.737261	2.6423	0.00823458	0.0420984	MX2	MX dynamin like GTPase 2 [Source:HGNC Symbol;Acc:HGNC:7533]
23842	ENSG00000293482.1	3.59619	1.94751	0.680424	2.8622	0.00420716	0.0250145		novel transcript
57	ENSG00000004809.14	2.4913	1.9473	1.02609	1.89778	0.0577254	0.178648	SLC22A16	solute carrier family 22 member 16 [Source:HGNC Symbol;Acc:HGNC:20302]
8543	ENSG00000157890.19	2.36952	1.94591	0.986447	1.97264	0.0485362	0.15713	MEGF11	multiple EGF like domains 11 [Source:HGNC Symbol;Acc:HGNC:29635]
23125	ENSG00000289043.1	1.16437	1.94489	1.19832	1.62301	0.104588	0.268361		novel transcript, antisense to NME6
11718	ENSG00000178150.10	14.1428	1.94475	0.387704	5.01607	5.27391e-07	1.1639e-05	ZNF114	zinc finger protein 114 [Source:HGNC Symbol;Acc:HGNC:12894]
21622	ENSG00000275850.1	0.845266	1.94398	1.57483	1.2344	0.217052	0.431034		novel transcript
5422	ENSG00000130940.15	6.82419	1.94261	0.536267	3.62248	0.000291797	0.00280974	CASZ1	castor zinc finger 1 [Source:HGNC Symbol;Acc:HGNC:26002]
15132	ENSG00000220305.1	2.39578	1.94127	0.813781	2.38549	0.0170562	0.073477	HNRNPH1P1	heterogeneous nuclear ribonucleoprotein H1 pseudogene 1 [Source:HGNC Symbol;Acc:HGNC:48751]
16360	ENSG00000230500.1	2.25928	1.9406	0.915311	2.12016	0.0339927	0.121867	MKX-AS1	MKX antisense RNA 1 [Source:HGNC Symbol;Acc:HGNC:50686]
699	ENSG00000058804.12	1576.45	1.93919	0.255062	7.60281	2.8977e-14	3.14348e-12	NDC1	NDC1 transmembrane nucleoporin [Source:HGNC Symbol;Acc:HGNC:25525]
17390	ENSG00000236772.1	1.20247	1.93659	1.1518	1.68136	0.0926921	0.24817		novel transcript, antisense to NOL4L
15292	ENSG00000223838.2	0.841152	1.93647	1.65651	1.16901	0.242401	0.459754		novel transcript
5063	ENSG00000127561.16	105.669	1.93625	0.364811	5.30753	1.1112e-07	2.94338e-06	SYNGR3	synaptogyrin 3 [Source:HGNC Symbol;Acc:HGNC:11501]
13534	ENSG00000197275.14	94.9131	1.9357	0.35785	5.40924	6.32939e-08	1.77924e-06	RAD54B	RAD54 homolog B [Source:HGNC Symbol;Acc:HGNC:17228]
21269	ENSG00000273012.1	0.891996	1.93452	1.84764	1.04702	0.295089	0.516017		novel transcript
4803	ENSG00000124875.10	531.393	1.93351	0.568182	3.40298	0.000666547	0.00562879	CXCL6	C-X-C motif chemokine ligand 6 [Source:HGNC Symbol;Acc:HGNC:10643]
22768	ENSG00000286990.1	1.97906	1.9322	0.909999	2.1233	0.0337291	0.121122		novel transcript, antisense to MICAL3
18396	ENSG00000248854.1	2.53525	1.93169	0.925882	2.08633	0.0369491	0.129378	HNRNPH1P3	heterogeneous nuclear ribonucleoprotein H1 pseudogene 3 [Source:HGNC Symbol;Acc:HGNC:48811]
16142	ENSG00000229000.1	1.19705	1.93134	1.20896	1.59753	0.110148	0.277901	SEPTIN7P8	septin 7 pseudogene 8 [Source:HGNC Symbol;Acc:HGNC:38044]
8943	ENSG00000161860.8	15.3918	1.93003	0.496199	3.88964	0.000100393	0.00115522	SYCE2	synaptonemal complex central element protein 2 [Source:HGNC Symbol;Acc:HGNC:27411]
22746	ENSG00000286874.1	1.48654	1.92939	1.19423	1.6156	0.106181	0.27097		novel transcript
11573	ENSG00000177084.19	916.735	1.92729	0.384303	5.01502	5.30269e-07	1.16855e-05	POLE	DNA polymerase epsilon, catalytic subunit [Source:HGNC Symbol;Acc:HGNC:9177]
3200	ENSG00000109685.19	2963.89	1.92701	0.166007	11.608	3.75143e-31	3.19756e-28	NSD2	nuclear receptor binding SET domain protein 2 [Source:HGNC Symbol;Acc:HGNC:12766]
13132	ENSG00000188582.10	3.49228	1.92671	1.32229	1.45711	0.145087	0.333814	PAQR9	progestin and adipoQ receptor family member 9 [Source:HGNC Symbol;Acc:HGNC:30131]
23861	ENSG00000293550.1	1.19655	1.92637	1.12649	1.71006	0.0872545	0.237475		novel transcript
15574	ENSG00000225535.7	3.03768	1.92557	0.933988	2.06166	0.0392402	0.135373	LINC01393	long intergenic non-protein coding RNA 1393 [Source:HGNC Symbol;Acc:HGNC:50669]
22879	ENSG00000287600.1	2.53476	1.92388	1.11949	1.71853	0.0857002	0.234637		novel transcript, antisense to TRIP13
9183	ENSG00000163263.7	1.18033	1.92383	1.37768	1.39642	0.162587	0.359354	CFAP141	cilia and flagella associated protein 141 [Source:HGNC Symbol;Acc:HGNC:32305]
10073	ENSG00000167513.9	640.344	1.92378	0.365045	5.26998	1.36438e-07	3.52024e-06	CDT1	chromatin licensing and DNA replication factor 1 [Source:HGNC Symbol;Acc:HGNC:24576]
18135	ENSG00000244556.1	3.01306	1.92356	1.11721	1.72177	0.0851121	0.233563	ODCP	ornithine decarboxylase pseudogene [Source:HGNC Symbol;Acc:HGNC:8110]
3374	ENSG00000111405.9	2.39193	1.9233	0.924397	2.0806	0.0374707	0.130666	ENDOU	endonuclease, poly(U) specific [Source:HGNC Symbol;Acc:HGNC:14369]
9809	ENSG00000166105.16	3.41781	1.92319	0.871807	2.20598	0.0273854	0.104356	GLB1L3	galactosidase beta 1 like 3 [Source:HGNC Symbol;Acc:HGNC:25147]
19921	ENSG00000261150.3	26.7799	1.92285	0.740642	2.59619	0.00942636	0.0465769	EPPK1	epiplakin 1 [Source:HGNC Symbol;Acc:HGNC:15577]
14943	ENSG00000215182.8	1.19181	1.92221	1.12576	1.70748	0.087733	0.23841	MUC5AC	mucin 5AC, oligomeric mucus/gel-forming [Source:HGNC Symbol;Acc:HGNC:7515]
7240	ENSG00000144278.15	1.45785	1.9213	1.3001	1.47781	0.139459	0.324969	GALNT13	polypeptide N-acetylgalactosaminyltransferase 13 [Source:HGNC Symbol;Acc:HGNC:23242]
21260	ENSG00000272989.1	2.46514	1.92058	0.860329	2.23237	0.0255902	0.0992259	LINC02012	long intergenic non-protein coding RNA 2012 [Source:HGNC Symbol;Acc:HGNC:52847]
11420	ENSG00000175877.4	1.75014	1.92048	1.20433	1.59465	0.11079	0.278887	TMEM270	transmembrane protein 270 [Source:HGNC Symbol;Acc:HGNC:23018]
6137	ENSG00000136237.20	15.3127	1.92045	0.385521	4.98143	6.31152e-07	1.35216e-05	RAPGEF5	Rap guanine nucleotide exchange factor 5 [Source:HGNC Symbol;Acc:HGNC:16862]
6255	ENSG00000136943.12	19.5402	1.91909	0.48418	3.96358	7.38326e-05	0.000888597	CTSV	cathepsin V [Source:HGNC Symbol;Acc:HGNC:2538]
11734	ENSG00000178295.15	466.177	1.91859	0.284911	6.734	1.6506e-11	1.04492e-09	GEN1	GEN1 Holliday junction 5' flap endonuclease [Source:HGNC Symbol;Acc:HGNC:26881]
8969	ENSG00000162073.14	160.821	1.91808	0.484716	3.95713	7.58559e-05	0.000910194	PAQR4	progestin and adipoQ receptor family member 4 [Source:HGNC Symbol;Acc:HGNC:26386]
22092	ENSG00000279530.2	3.08408	1.91785	0.761352	2.519	0.0117688	0.0553994		TEC
22494	ENSG00000285094.1	2.4586	1.91756	0.853163	2.24759	0.0246026	0.0967645	LINC01488	long intergenic non-protein coding RNA 1488 [Source:HGNC Symbol;Acc:HGNC:51144]
18828	ENSG00000253598.3	1.59881	1.91541	1.18847	1.61165	0.107037	0.272561	SLC10A5	solute carrier family 10 member 5 [Source:HGNC Symbol;Acc:HGNC:22981]
22482	ENSG00000284959.3	1.22491	1.91491	1.38241	1.3852	0.165992	0.364533		novel transcript, antisense to TSHR
14585	ENSG00000213344.2	2.36956	1.91442	1.07613	1.77898	0.0752427	0.214318	PCNPP3	PEST containing nuclear protein pseudogene 3 [Source:HGNC Symbol;Acc:HGNC:41975]
14763	ENSG00000214018.3	31.9992	1.9126	0.545785	3.5043	0.000457808	0.00409983	RRM2P3	ribonucleotide reductase M2 polypeptide pseudogene 3 [Source:HGNC Symbol;Acc:HGNC:10455]
20343	ENSG00000266236.1	1.23025	1.91213	1.31171	1.45773	0.144915	0.333546	NARF-IT1	NARF intronic transcript 1 [Source:HGNC Symbol;Acc:HGNC:43651]
21732	ENSG00000276903.2	7.06434	1.912	0.782805	2.4425	0.0145857	0.0652838	H2AC16	H2A clustered histone 16 [Source:HGNC Symbol;Acc:HGNC:4730]
10451	ENSG00000169442.9	1.16393	1.91052	1.87802	1.0173	0.30901	0.530259	CD52	CD52 molecule [Source:HGNC Symbol;Acc:HGNC:1804]
21085	ENSG00000272211.1	2.10384	1.90983	1.55218	1.23042	0.218539	0.432905		novel transcript, antisense to STK17B
13809	ENSG00000198554.12	670.55	1.90822	0.396662	4.8107	1.50406e-06	2.93268e-05	WDHD1	WD repeat and HMG-box DNA binding protein 1 [Source:HGNC Symbol;Acc:HGNC:23170]
19665	ENSG00000259847.2	2.58247	1.9079	1.07489	1.77498	0.0759014	0.215676	LINC02126	long intergenic non-protein coding RNA 2126 [Source:HGNC Symbol;Acc:HGNC:52983]
4032	ENSG00000116985.12	2.43068	1.90681	0.791066	2.41043	0.0159337	0.0698391	BMP8B	bone morphogenetic protein 8b [Source:HGNC Symbol;Acc:HGNC:1075]
15383	ENSG00000224413.1	3.84068	1.90425	0.730517	2.60671	0.00914166	0.0454481		novel transcript
5370	ENSG00000130695.16	318.458	1.90337	0.207475	9.17397	4.55893e-20	1.25061e-17	CEP85	centrosomal protein 85 [Source:HGNC Symbol;Acc:HGNC:25309]
493	ENSG00000040275.17	1259.85	1.90263	0.457929	4.15486	3.25488e-05	0.000436164	SPDL1	spindle apparatus coiled-coil protein 1 [Source:HGNC Symbol;Acc:HGNC:26010]
23454	ENSG00000290723.1	1.50759	1.90202	1.4401	1.32075	0.186583	0.392049	ULK4P2	ULK4 pseudogene 2 [Source:NCBI gene (formerly Entrezgene);Acc:100288380]
2499	ENSG00000103995.14	262.806	1.89933	0.232705	8.16198	3.29563e-16	4.73817e-14	CEP152	centrosomal protein 152 [Source:HGNC Symbol;Acc:HGNC:29298]
20849	ENSG00000270299.1	1.11908	1.89902	1.89893	1.00005	0.317287	0.53908		novel protein
21372	ENSG00000273521.1	3.98651	1.89858	0.762644	2.48947	0.0127934	0.0591032		novel transcript, antisense to BNIP3
14637	ENSG00000213551.7	535.135	1.89853	0.262029	7.2455	4.30855e-13	3.76659e-11	DNAJC9	DnaJ heat shock protein family (Hsp40) member C9 [Source:HGNC Symbol;Acc:HGNC:19123]
9530	ENSG00000164611.13	1369.25	1.89834	0.580566	3.2698	0.00107622	0.00834842	PTTG1	PTTG1 regulator of sister chromatid separation, securin [Source:HGNC Symbol;Acc:HGNC:9690]
21601	ENSG00000275632.1	3.83665	1.8974	0.764058	2.48333	0.0130162	0.0599353		novel transcript
11538	ENSG00000176884.17	1.21152	1.89698	1.12391	1.68784	0.0914425	0.245624	GRIN1	glutamate ionotropic receptor NMDA type subunit 1 [Source:HGNC Symbol;Acc:HGNC:4584]
14369	ENSG00000206262.9	2.13928	1.89659	1.21567	1.56012	0.118732	0.291408	FOXL2NB	FOXL2 neighbor [Source:HGNC Symbol;Acc:HGNC:34428]
2172	ENSG00000101230.6	2.62439	1.8946	0.882696	2.14638	0.0318424	0.116307	ISM1	isthmin 1 [Source:HGNC Symbol;Acc:HGNC:16213]
22397	ENSG00000283453.3	10.8861	1.89446	0.451182	4.19889	2.68224e-05	0.000370453	PRIM2BP	primase 2B, pseudogene [Source:HGNC Symbol;Acc:HGNC:55759]
3841	ENSG00000115461.5	32017.2	1.89219	0.881219	2.14724	0.0317741	0.116215	IGFBP5	insulin like growth factor binding protein 5 [Source:HGNC Symbol;Acc:HGNC:5474]
20222	ENSG00000264311.1	1.20261	1.89013	1.19007	1.58825	0.11223	0.28094	MIX23P1	MIX23 pseudogene 1 [Source:HGNC Symbol;Acc:HGNC:32457]
23623	ENSG00000291133.1	37.9029	1.88888	0.523766	3.60634	0.000310548	0.00296106		novel transcript
22579	ENSG00000285922.1	4.04395	1.88874	0.846852	2.2303	0.0257273	0.0996118		novel transcript
8503	ENSG00000157470.12	8.41562	1.88654	0.597271	3.1586	0.00158528	0.0114098	FAM81A	family with sequence similarity 81 member A [Source:HGNC Symbol;Acc:HGNC:28379]
17589	ENSG00000238081.1	1.20024	1.88608	1.24329	1.51701	0.129265	0.309283		chromosome 11 open reading frame 74 (C11orf74) pseudogene
14396	ENSG00000207004.1	1.72542	1.88543	1.31736	1.43122	0.152368	0.344358	RNU6-301P	RNA, U6 small nuclear 301, pseudogene [Source:HGNC Symbol;Acc:HGNC:47264]
7255	ENSG00000144395.18	73.3446	1.88463	0.268217	7.02651	2.11763e-12	1.60443e-10	CCDC150	coiled-coil domain containing 150 [Source:HGNC Symbol;Acc:HGNC:26834]
11540	ENSG00000176890.16	542.286	1.88427	0.320228	5.88414	4.0012e-09	1.50619e-07	TYMS	thymidylate synthetase [Source:HGNC Symbol;Acc:HGNC:12441]
9501	ENSG00000164430.17	248.806	1.88337	0.254639	7.39621	1.40128e-13	1.32185e-11	CGAS	cyclic GMP-AMP synthase [Source:HGNC Symbol;Acc:HGNC:21367]
10948	ENSG00000172543.9	2.27739	1.88132	0.90354	2.08217	0.0373271	0.130298	CTSW	cathepsin W [Source:HGNC Symbol;Acc:HGNC:2546]
20496	ENSG00000267315.1	1.60579	1.88003	1.22929	1.52935	0.126176	0.304205	UFM1P2	UFM1 pseudogene 2 [Source:HGNC Symbol;Acc:HGNC:55147]
3168	ENSG00000109272.4	16.2256	1.87929	0.893006	2.10446	0.0353385	0.12515	PF4V1	platelet factor 4 variant 1 [Source:HGNC Symbol;Acc:HGNC:8862]
21028	ENSG00000271930.1	1.67486	1.87875	1.03442	1.81622	0.0693362	0.202221		novel transcript
3194	ENSG00000109625.19	6.44367	1.87698	0.663793	2.82766	0.00468901	0.0272747	CPZ	carboxypeptidase Z [Source:HGNC Symbol;Acc:HGNC:2333]
20398	ENSG00000266907.1	5.41499	1.87583	0.755846	2.48176	0.0130734	0.0600803		glycerol-3-phosphate dehydrogenase 2 (mitochondrial), pseudogene
23379	ENSG00000290091.1	2.72148	1.8758	0.77294	2.42684	0.0152308	0.067502		novel transcript, antisense to TNRC18
19107	ENSG00000255408.4	2.41195	1.87462	1.21053	1.5486	0.121478	0.296228	PCDHA3	protocadherin alpha 3 [Source:HGNC Symbol;Acc:HGNC:8669]
6445	ENSG00000138092.11	531.057	1.8718	0.353586	5.29376	1.19825e-07	3.14256e-06	CENPO	centromere protein O [Source:HGNC Symbol;Acc:HGNC:28152]
14758	ENSG00000213997.3	2.16788	1.87134	0.922736	2.02803	0.0425571	0.143415	PGAM1P7	phosphoglycerate mutase 1 pseudogene 7 [Source:HGNC Symbol;Acc:HGNC:42454]
4919	ENSG00000125885.13	210.277	1.87024	0.345838	5.40786	6.37815e-08	1.78873e-06	MCM8	minichromosome maintenance 8 homologous recombination repair factor [Source:HGNC Symbol;Acc:HGNC:16147]
9403	ENSG00000164087.8	468.949	1.86937	0.306315	6.10277	1.04248e-09	4.44284e-08	POC1A	POC1 centriolar protein A [Source:HGNC Symbol;Acc:HGNC:24488]
10831	ENSG00000171840.13	2.97629	1.86743	0.80818	2.31066	0.0208517	0.0851776	NINJ2	ninjurin 2 [Source:HGNC Symbol;Acc:HGNC:7825]
7910	ENSG00000151287.17	332.458	1.86522	0.354186	5.2662	1.39277e-07	3.58574e-06	TEX30	testis expressed 30 [Source:HGNC Symbol;Acc:HGNC:25188]
12329	ENSG00000183114.8	10.9267	1.86521	0.522705	3.56837	0.000359203	0.00334611	FAM43B	family with sequence similarity 43 member B [Source:HGNC Symbol;Acc:HGNC:31791]
9083	ENSG00000162745.11	138.346	1.86519	0.545239	3.42086	0.000624237	0.00534555	OLFML2B	olfactomedin like 2B [Source:HGNC Symbol;Acc:HGNC:24558]
3460	ENSG00000112041.13	1.93208	1.8648	0.904635	2.06138	0.0392664	0.135424	TULP1	TUB like protein 1 [Source:HGNC Symbol;Acc:HGNC:12423]
10662	ENSG00000170779.11	801.744	1.8636	0.196769	9.47103	2.7711e-21	8.93716e-19	CDCA4	cell division cycle associated 4 [Source:HGNC Symbol;Acc:HGNC:14625]
3476	ENSG00000112175.8	1.68825	1.86298	1.85604	1.00374	0.315505	0.537271	BMP5	bone morphogenetic protein 5 [Source:HGNC Symbol;Acc:HGNC:1072]
23531	ENSG00000290983.1	1.25262	1.85986	1.58578	1.17284	0.240861	0.458075		novel transcript
5980	ENSG00000135363.12	16.4378	1.85959	0.576116	3.2278	0.00124746	0.00943939	LMO2	LIM domain only 2 [Source:HGNC Symbol;Acc:HGNC:6642]
13119	ENSG00000188505.5	1.64382	1.8564	1.0383	1.78792	0.0737897	0.21126	NCCRP1	NCCRP1, F-box associated domain containing [Source:HGNC Symbol;Acc:HGNC:33739]
18166	ENSG00000245059.2	1.39265	1.85404	1.43495	1.29205	0.196338	0.404332	C16orf46-DT	C16orf46 divergent transcript [Source:HGNC Symbol;Acc:HGNC:56680]
22670	ENSG00000286423.1	2.88776	1.85303	0.83444	2.22068	0.0263723	0.101484		novel transcript
20214	ENSG00000264230.9	2.92214	1.85207	1.32296	1.39994	0.16153	0.357781	ANXA8L1	annexin A8 like 1 [Source:HGNC Symbol;Acc:HGNC:23334]
11870	ENSG00000179300.4	2.48543	1.85159	0.892628	2.07432	0.0380498	0.132094	RTL3	retrotransposon Gag like 3 [Source:HGNC Symbol;Acc:HGNC:22997]
20709	ENSG00000269210.3	6.68202	1.85021	0.571889	3.23526	0.00121531	0.0092371		novel transcript, antisense to ARHGEF33
20011	ENSG00000261596.2	1.87767	1.85018	1.50329	1.23075	0.218416	0.432771		novel transcript, sense intronic to METTL9
15394	ENSG00000224448.1	1.51738	1.84946	1.48541	1.24509	0.2131	0.426062		ADP-ribosylation factor 6 (ARF6) pseudogene
20462	ENSG00000267201.1	6.06616	1.84944	0.599794	3.08346	0.00204609	0.0140685	LINC01775	long intergenic non-protein coding RNA 1775 [Source:HGNC Symbol;Acc:HGNC:52565]
13014	ENSG00000187790.12	229.623	1.84779	0.27428	6.73689	1.61815e-11	1.0271e-09	FANCM	FA complementation group M [Source:HGNC Symbol;Acc:HGNC:23168]
11899	ENSG00000179580.10	1.79482	1.84563	0.97514	1.89268	0.0584005	0.180006	RNF151	ring finger protein 151 [Source:HGNC Symbol;Acc:HGNC:23235]
21852	ENSG00000278048.1	1.23462	1.84398	1.44045	1.28014	0.200497	0.409961	U2	U2 spliceosomal RNA [Source:RFAM;Acc:RF00004]
12557	ENSG00000184635.17	134.048	1.84344	0.366312	5.03242	4.84318e-07	1.08016e-05	ZNF93	zinc finger protein 93 [Source:HGNC Symbol;Acc:HGNC:13169]
8686	ENSG00000159259.8	291.861	1.84211	0.382675	4.81377	1.48112e-06	2.8974e-05	CHAF1B	chromatin assembly factor 1 subunit B [Source:HGNC Symbol;Acc:HGNC:1911]
22686	ENSG00000286522.2	4.22093	1.84061	0.847109	2.17282	0.029794	0.110867	H3C2	H3 clustered histone 2 [Source:HGNC Symbol;Acc:HGNC:4776]
7634	ENSG00000148053.18	2.48625	1.84047	1.30221	1.41334	0.157554	0.352303	NTRK2	neurotrophic receptor tyrosine kinase 2 [Source:HGNC Symbol;Acc:HGNC:8032]
2051	ENSG00000100558.9	126.225	1.84042	0.247247	7.44363	9.79585e-14	9.42692e-12	PLEK2	pleckstrin 2 [Source:HGNC Symbol;Acc:HGNC:19238]
20658	ENSG00000268505.1	1.52689	1.8398	1.03425	1.77888	0.0752598	0.214332		novel transcript
20749	ENSG00000269680.1	2.10038	1.83969	1.04861	1.7544	0.0793615	0.222175		novel transcript, antisense to TRIP10
15468	ENSG00000224940.10	2.06099	1.83951	1.28583	1.4306	0.152544	0.344624	PRRT4	proline rich transmembrane protein 4 [Source:HGNC Symbol;Acc:HGNC:37280]
13115	ENSG00000188486.4	3791.66	1.83657	0.325246	5.64672	1.63536e-08	5.25295e-07	H2AX	H2A.X variant histone [Source:HGNC Symbol;Acc:HGNC:4739]
6372	ENSG00000137745.13	0.801032	1.83614	1.91821	0.957218	0.338457	0.560062	MMP13	matrix metallopeptidase 13 [Source:HGNC Symbol;Acc:HGNC:7159]
5368	ENSG00000130675.15	0.844124	1.83598	1.89964	0.966487	0.3338	0.556085	MNX1	motor neuron and pancreas homeobox 1 [Source:HGNC Symbol;Acc:HGNC:4979]
12088	ENSG00000181291.8	2.27394	1.83538	1.05826	1.73434	0.082858	0.229222	TMEM132E	transmembrane protein 132E [Source:HGNC Symbol;Acc:HGNC:26991]
19073	ENSG00000255150.2	66.7964	1.83406	0.261129	7.02358	2.16249e-12	1.63323e-10	EID3	EP300 interacting inhibitor of differentiation 3 [Source:HGNC Symbol;Acc:HGNC:32961]
1231	ENSG00000077514.9	445.236	1.83405	0.314801	5.82608	5.67455e-09	2.05195e-07	POLD3	DNA polymerase delta 3, accessory subunit [Source:HGNC Symbol;Acc:HGNC:20932]
13871	ENSG00000198774.5	2.37174	1.83309	1.26513	1.44893	0.147357	0.337281	RASSF9	Ras association domain family member 9 [Source:HGNC Symbol;Acc:HGNC:15739]
9907	ENSG00000166508.19	3227.36	1.83178	0.228318	8.02296	1.03231e-15	1.39983e-13	MCM7	minichromosome maintenance complex component 7 [Source:HGNC Symbol;Acc:HGNC:6950]
19981	ENSG00000261456.6	1.08614	1.83025	1.33244	1.37361	0.169563	0.369204	TUBB8	tubulin beta 8 class VIII [Source:HGNC Symbol;Acc:HGNC:20773]
9916	ENSG00000166578.10	16.9911	1.82616	0.359613	5.07812	3.81178e-07	8.75573e-06	IQCD	IQ motif containing D [Source:HGNC Symbol;Acc:HGNC:25168]
22492	ENSG00000285077.4	21.015	1.82516	0.418048	4.36591	1.26592e-05	0.00019207	ARHGAP11B	Rho GTPase activating protein 11B [Source:HGNC Symbol;Acc:HGNC:15782]
13856	ENSG00000198732.11	324.957	1.82497	0.950438	1.92014	0.0548408	0.171898	SMOC1	SPARC related modular calcium binding 1 [Source:HGNC Symbol;Acc:HGNC:20318]
17432	ENSG00000237013.1	1.49862	1.82494	1.25826	1.45036	0.146957	0.336688	LINC01812	long intergenic non-protein coding RNA 1812 [Source:HGNC Symbol;Acc:HGNC:52616]
9959	ENSG00000166840.14	15.2134	1.82485	0.363078	5.02607	5.00635e-07	1.11146e-05	GLYATL1	glycine-N-acyltransferase like 1 [Source:HGNC Symbol;Acc:HGNC:30519]
21042	ENSG00000272024.1	1.52325	1.82438	1.11583	1.63499	0.10205	0.264264		novel transcript
3642	ENSG00000113645.15	579.974	1.82384	0.17076	10.6807	1.25317e-26	7.12098e-24	WWC1	WW and C2 domain containing 1 [Source:HGNC Symbol;Acc:HGNC:29435]
23317	ENSG00000289835.1	2.27641	1.81921	0.997033	1.82463	0.0680574	0.199565		novel transcript, antisense to LYPLA2
8150	ENSG00000153684.16	3.94018	1.81845	0.917687	1.98156	0.047529	0.154793	GOLGA8F	golgin A8 family member F [Source:HGNC Symbol;Acc:HGNC:32378]
749	ENSG00000062822.16	1033.88	1.81816	0.300765	6.04513	1.4929e-09	6.18567e-08	POLD1	DNA polymerase delta 1, catalytic subunit [Source:HGNC Symbol;Acc:HGNC:9175]
3503	ENSG00000112312.10	709.396	1.81804	0.355508	5.11393	3.15522e-07	7.43361e-06	GMNN	geminin DNA replication inhibitor [Source:HGNC Symbol;Acc:HGNC:17493]
15082	ENSG00000218857.1	0.843315	1.81747	1.58149	1.14921	0.250467	0.468395		D4, zinc and double PHD fingers family 2 (DPF2) pseudogene
10445	ENSG00000169418.10	6.03614	1.81642	0.599713	3.02881	0.00245518	0.0163446	NPR1	natriuretic peptide receptor 1 [Source:HGNC Symbol;Acc:HGNC:7943]
1296	ENSG00000079435.10	159.106	1.81506	0.238412	7.61312	2.67555e-14	2.96999e-12	LIPE	lipase E, hormone sensitive type [Source:HGNC Symbol;Acc:HGNC:6621]
11815	ENSG00000178966.17	343.649	1.81505	0.289658	6.26617	3.70042e-10	1.73505e-08	RMI1	RecQ mediated genome instability 1 [Source:HGNC Symbol;Acc:HGNC:25764]
18631	ENSG00000250899.3	52.9485	1.8134	0.296132	6.12363	9.14683e-10	3.94753e-08		novel transcript
18269	ENSG00000247240.10	38.8988	1.81287	0.274938	6.59373	4.28915e-11	2.47857e-09	UBL7-DT	UBL7 divergent transcript [Source:HGNC Symbol;Acc:HGNC:48614]
20421	ENSG00000266994.1	0.832588	1.81245	1.5525	1.16744	0.243034	0.460293		novel transcript
11346	ENSG00000175322.12	59.1626	1.81238	0.276866	6.54605	5.90784e-11	3.32539e-09	ZNF519	zinc finger protein 519 [Source:HGNC Symbol;Acc:HGNC:30574]
6010	ENSG00000135519.8	9.1377	1.81233	0.601788	3.01157	0.00259904	0.0171066	KCNH3	potassium voltage-gated channel subfamily H member 3 [Source:HGNC Symbol;Acc:HGNC:6252]
21197	ENSG00000272720.1	10.4182	1.81117	0.571287	3.17034	0.00152262	0.0110419		novel transcript, antisense to BAIAP2L2
15478	ENSG00000224992.2	0.832592	1.81098	1.41619	1.27877	0.200979	0.410489		novel transcript
15905	ENSG00000227517.7	0.832592	1.81098	1.41619	1.27877	0.200979	0.410489	LINC01483	long intergenic non-protein coding RNA 1483 [Source:HGNC Symbol;Acc:HGNC:51130]
22140	ENSG00000279792.1	1.40995	1.81003	1.0927	1.65647	0.0976262	0.257084		TEC
22907	ENSG00000287763.1	3.24619	1.80916	0.756945	2.39008	0.0168449	0.0728758		novel transcript
16616	ENSG00000232093.1	4.18404	1.80864	0.757286	2.38832	0.0169256	0.0731052	DCST1-AS1	DCST1 antisense RNA 1 [Source:HGNC Symbol;Acc:HGNC:41147]
20039	ENSG00000261762.1	6.13097	1.8077	0.701885	2.57549	0.0100098	0.0489254		novel transcript, antisense to CHRNA5
2255	ENSG00000101868.13	396.44	1.80713	0.306392	5.8981	3.67702e-09	1.40185e-07	POLA1	DNA polymerase alpha 1, catalytic subunit [Source:HGNC Symbol;Acc:HGNC:9173]
17509	ENSG00000237661.1	0.833332	1.80654	1.48039	1.22031	0.222347	0.438013	TNIP2P1	TNIP2 pseudogene 1 [Source:HGNC Symbol;Acc:HGNC:54936]
2766	ENSG00000105750.15	90.6094	1.80651	0.46384	3.89469	9.83234e-05	0.00113636	ZNF85	zinc finger protein 85 [Source:HGNC Symbol;Acc:HGNC:13160]
14270	ENSG00000205208.5	723.426	1.80642	0.356566	5.06616	4.05917e-07	9.27045e-06	C4orf46	chromosome 4 open reading frame 46 [Source:HGNC Symbol;Acc:HGNC:27320]
4363	ENSG00000120334.16	315.955	1.80638	0.206494	8.74786	2.17429e-18	4.36294e-16	CENPL	centromere protein L [Source:HGNC Symbol;Acc:HGNC:17879]
14020	ENSG00000203684.5	0.786296	1.80633	1.45444	1.24194	0.214259	0.427606	IBA57-DT	IBA57 divergent transcript [Source:HGNC Symbol;Acc:HGNC:32062]
217	ENSG00000010292.13	2361.45	1.80589	0.246931	7.31332	2.60625e-13	2.34719e-11	NCAPD2	non-SMC condensin I complex subunit D2 [Source:HGNC Symbol;Acc:HGNC:24305]
4940	ENSG00000126010.6	11.6123	1.80563	0.690184	2.61616	0.0088926	0.0445208	GRPR	gastrin releasing peptide receptor [Source:HGNC Symbol;Acc:HGNC:4609]
14002	ENSG00000203279.6	1.79737	1.80469	0.985643	1.83098	0.0671038	0.19799		novel transcript
21316	ENSG00000273209.1	4.80916	1.80417	0.61788	2.91994	0.00350098	0.0215624		novel transcript
18349	ENSG00000248483.7	0.828494	1.80322	1.26018	1.43092	0.152453	0.344484	POU5F2	POU domain class 5, transcription factor 2 [Source:HGNC Symbol;Acc:HGNC:26367]
16718	ENSG00000232712.6	1.39187	1.80296	1.12884	1.59717	0.110227	0.277916	KIZ-AS1	KIZ antisense RNA 1 [Source:HGNC Symbol;Acc:HGNC:51231]
782	ENSG00000064489.23	0.783735	1.80267	1.48108	1.21713	0.223555	0.439082	BORCS8-MEF2B	BORCS8-MEF2B readthrough [Source:HGNC Symbol;Acc:HGNC:39979]
8105	ENSG00000153086.14	0.783735	1.80267	1.48108	1.21713	0.223555	0.439082	ACMSD	aminocarboxymuconate semialdehyde decarboxylase [Source:HGNC Symbol;Acc:HGNC:19288]
12881	ENSG00000186648.15	0.783735	1.80267	1.48108	1.21713	0.223555	0.439082	CARMIL3	capping protein regulator and myosin 1 linker 3 [Source:HGNC Symbol;Acc:HGNC:20272]
20987	ENSG00000271659.1	0.783735	1.80267	1.48108	1.21713	0.223555	0.439082		novel transcript, antisense to PTCH1
15693	ENSG00000226266.8	5.6106	1.80217	0.531015	3.39382	0.000689251	0.00578602		novel transcript
18192	ENSG00000245614.6	7.84572	1.79995	0.55853	3.22264	0.00127013	0.00957451	DDX11-AS1	DDX11 antisense RNA 1 [Source:HGNC Symbol;Acc:HGNC:44176]
8723	ENSG00000159713.11	28.2472	1.7995	0.431108	4.17413	2.99129e-05	0.000406781	TPPP3	tubulin polymerization promoting protein family member 3 [Source:HGNC Symbol;Acc:HGNC:24162]
20667	ENSG00000268649.5	0.824396	1.79847	1.41459	1.27137	0.203596	0.413907		novel transcript
20516	ENSG00000267404.1	0.780876	1.79832	1.66818	1.07801	0.281028	0.501059		WD repeat domain phosphoinositide-interacting protein 3, pseudogene
10118	ENSG00000167670.16	769.136	1.79748	0.294142	6.11092	9.90611e-10	4.24451e-08	CHAF1A	chromatin assembly factor 1 subunit A [Source:HGNC Symbol;Acc:HGNC:1910]
13963	ENSG00000198963.11	1.10936	1.79742	1.12411	1.59898	0.109826	0.277278	RORB	RAR related orphan receptor B [Source:HGNC Symbol;Acc:HGNC:10259]
22565	ENSG00000285857.1	0.779637	1.79615	1.26637	1.41834	0.15609	0.34992		novel transcript, antisense to XPO1
16866	ENSG00000233654.2	7.58468	1.79607	0.476469	3.76954	0.000163551	0.00173096	NEMP2-DT	NEMP2 divergent transcript [Source:HGNC Symbol;Acc:HGNC:55713]
16837	ENSG00000233440.2	0.77959	1.79598	1.6392	1.09565	0.273233	0.49267	HMGA1P6	high mobility group AT-hook 1 pseudogene 6 [Source:HGNC Symbol;Acc:HGNC:19121]
14533	ENSG00000213186.8	435.613	1.79487	0.251974	7.12322	1.05434e-12	8.41565e-11	TRIM59	tripartite motif containing 59 [Source:HGNC Symbol;Acc:HGNC:30834]
2089	ENSG00000100749.9	583.83	1.79462	0.475088	3.77745	0.000158439	0.00168283	VRK1	VRK serine/threonine kinase 1 [Source:HGNC Symbol;Acc:HGNC:12718]
10485	ENSG00000169684.13	55.5631	1.79457	0.494225	3.63107	0.000282248	0.00273604	CHRNA5	cholinergic receptor nicotinic alpha 5 subunit [Source:HGNC Symbol;Acc:HGNC:1959]
20072	ENSG00000262147.1	4.08614	1.79379	0.61698	2.90737	0.00364481	0.0222587		novel transcript, antisense FOXK2
8687	ENSG00000159261.12	0.82907	1.79298	1.89547	0.945928	0.344185	0.56531	CLDN14	claudin 14 [Source:HGNC Symbol;Acc:HGNC:2035]
2555	ENSG00000104490.18	0.821061	1.79297	1.89891	0.944213	0.345061	0.56594	NCALD	neurocalcin delta [Source:HGNC Symbol;Acc:HGNC:7655]
15685	ENSG00000226220.1	0.821061	1.79297	1.89891	0.944213	0.345061	0.56594	CICP22	capicua transcriptional repressor pseudogene 22 [Source:HGNC Symbol;Acc:HGNC:48838]
20249	ENSG00000264801.1	0.777969	1.79295	1.91879	0.934421	0.350087	0.570736	ERVFRD-3	endogenous retrovirus group FRD member 3 [Source:HGNC Symbol;Acc:HGNC:49792]
21092	ENSG00000272247.1	0.777969	1.79295	1.91879	0.934421	0.350087	0.570736		novel transcript, antisense to MFSD1
23178	ENSG00000289214.1	0.777969	1.79295	1.91879	0.934421	0.350087	0.570736		novel transcript
19260	ENSG00000257169.1	0.824958	1.7929	1.90289	0.9422	0.34609	0.566961		small nuclear ribonucleoprotein D1 polypeptide 16kDa (SNRPD1) pseudogene
11074	ENSG00000173338.13	2.3798	1.79272	0.870064	2.06044	0.0393561	0.135635	KCNK7	potassium two pore domain channel subfamily K member 7 [Source:HGNC Symbol;Acc:HGNC:6282]
22481	ENSG00000284954.1	0.803289	1.79239	2.31482	0.774312	0.438747	0.651635		novel transcript
15688	ENSG00000226241.2	0.798405	1.79182	1.44702	1.23829	0.215609	0.429174		zinc finger protein 770 (ZNF770) pseudogene
15315	ENSG00000224016.2	0.828024	1.79174	1.43915	1.245	0.213133	0.426062		pseudogene similar to part of ARP3 actin-related protein 3 homolog B (yeast) ACTR3B
16932	ENSG00000234042.1	0.776202	1.79045	1.49152	1.20041	0.229978	0.44587		novel pseudogene
22388	ENSG00000283283.2	0.776333	1.79028	1.59658	1.12132	0.262151	0.481314		novel pseudogene, similar to zonadhesin (Zan)
16211	ENSG00000229567.1	0.82583	1.78804	1.57841	1.13281	0.257292	0.475852		ribosomal protein L39 (RPL39) pseudogene
17725	ENSG00000240211.1	0.817953	1.78801	1.58109	1.13087	0.258108	0.476855	PPP1R35-AS1	PPP1R35 antisense RNA 1 [Source:HGNC Symbol;Acc:HGNC:41194]
14603	ENSG00000213412.3	1.95339	1.7878	1.49913	1.19256	0.233043	0.449375	HNRNPA1P33	heterogeneous nuclear ribonucleoprotein A1 pseudogene 33 [Source:HGNC Symbol;Acc:HGNC:44990]
16634	ENSG00000232233.1	0.773453	1.78725	1.3536	1.32037	0.186713	0.392173	LINC02043	long intergenic non-protein coding RNA 2043 [Source:HGNC Symbol;Acc:HGNC:52883]
15904	ENSG00000227512.1	0.816963	1.78708	1.4678	1.21753	0.223404	0.439082		novel transcript
22539	ENSG00000285696.1	0.816963	1.78708	1.4678	1.21753	0.223404	0.439082		novel transcript, antisense to ACAT1
22157	ENSG00000279891.1	0.817073	1.78643	1.61107	1.10885	0.267496	0.486738	FLJ42393	uncharacterized LOC401105 [Source:NCBI gene (formerly Entrezgene);Acc:401105]
19848	ENSG00000260799.1	0.816852	1.78604	1.61103	1.10863	0.267589	0.486753	KRT8P50	keratin 8 pseudogene 50 [Source:HGNC Symbol;Acc:HGNC:48346]
13608	ENSG00000197614.11	0.814877	1.78403	1.44039	1.23857	0.215504	0.429031	MFAP5	microfibril associated protein 5 [Source:HGNC Symbol;Acc:HGNC:29673]
20826	ENSG00000270116.1	0.822541	1.78306	1.46523	1.21692	0.223636	0.439083		novel transcript, sense intronic to TTC3
11597	ENSG00000177294.7	0.771419	1.78177	1.62594	1.09584	0.273149	0.492596	FBXO39	F-box protein 39 [Source:HGNC Symbol;Acc:HGNC:28565]
12738	ENSG00000185697.17	1543.56	1.78137	0.441948	4.03072	5.56072e-05	0.000698486	MYBL1	MYB proto-oncogene like 1 [Source:HGNC Symbol;Acc:HGNC:7547]
18788	ENSG00000253317.1	0.820874	1.78129	1.41041	1.26296	0.206603	0.417821		novel transcript
20542	ENSG00000267526.1	0.771617	1.78115	1.8361	0.970075	0.332009	0.554262		UDP-N-acetyl-alpha-D-galactosamine:polypeptide N-acetylgalactosaminyltransferase 1 (GalNAc-T1) (GALNT1) pseudogene
19910	ENSG00000261103.3	0.769773	1.7811	1.42414	1.25064	0.211064	0.423726		novel transcript, antisense to CDH13
10267	ENSG00000168411.14	1139.63	1.78077	0.202221	8.80602	1.29663e-18	2.73853e-16	RFWD3	ring finger and WD repeat domain 3 [Source:HGNC Symbol;Acc:HGNC:25539]
16212	ENSG00000229582.3	1.14316	1.78023	1.19587	1.48865	0.136578	0.320541	PBX3-DT	PBX3 divergent transcript [Source:HGNC Symbol;Acc:HGNC:24638]
12351	ENSG00000183251.4	0.812643	1.77863	1.62281	1.09602	0.27307	0.492596	OR51B4	olfactory receptor family 51 subfamily B member 4 [Source:HGNC Symbol;Acc:HGNC:14708]
6046	ENSG00000135747.11	1.56376	1.77863	1.03638	1.71619	0.0861274	0.235266	ZNF670-ZNF695	ZNF670-ZNF695 readthrough (NMD candidate) [Source:HGNC Symbol;Acc:HGNC:49200]
12663	ENSG00000185271.9	3.22278	1.77855	0.863926	2.05868	0.0395249	0.136001	KLHL33	kelch like family member 33 [Source:HGNC Symbol;Acc:HGNC:31952]
8657	ENSG00000159055.4	327.052	1.77792	0.240695	7.38661	1.50617e-13	1.40415e-11	MIS18A	MIS18 kinetochore protein A [Source:HGNC Symbol;Acc:HGNC:1286]
15092	ENSG00000219102.3	8.80379	1.77789	0.53784	3.3056	0.000947722	0.0075294	HNRNPA3P12	heterogeneous nuclear ribonucleoprotein A3 pseudogene 12 [Source:HGNC Symbol;Acc:HGNC:48758]
9352	ENSG00000163923.10	317.646	1.77784	0.416416	4.26939	1.96007e-05	0.000280955	RPL39L	ribosomal protein L39 like [Source:HGNC Symbol;Acc:HGNC:17094]
18346	ENSG00000248468.2	0.810889	1.77781	1.43949	1.23503	0.216819	0.430786		novel transcript
5727	ENSG00000133256.13	23.1282	1.77746	0.534431	3.3259	0.000881344	0.00709415	PDE6B	phosphodiesterase 6B [Source:HGNC Symbol;Acc:HGNC:8786]
20388	ENSG00000266786.1	1.87244	1.77518	1.08263	1.63969	0.101069	0.262815	LGALS9DP	galectin 9D, pseudogene [Source:HGNC Symbol;Acc:HGNC:49896]
22035	ENSG00000279266.1	1.14136	1.77501	1.50543	1.17907	0.23837	0.455407		TEC
14309	ENSG00000205560.14	3.01822	1.77485	0.747228	2.37525	0.017537	0.0748994	CPT1B	carnitine palmitoyltransferase 1B [Source:HGNC Symbol;Acc:HGNC:2329]
2749	ENSG00000105695.15	0.808766	1.77402	1.46643	1.20976	0.226371	0.441717	MAG	myelin associated glycoprotein [Source:HGNC Symbol;Acc:HGNC:6783]
17135	ENSG00000235286.1	0.808766	1.77402	1.46643	1.20976	0.226371	0.441717		keratin 8 (KRT8) pseudogene
23206	ENSG00000289302.1	0.765785	1.77382	1.49009	1.19041	0.233886	0.450265		novel transcript
3862	ENSG00000115598.10	22.4021	1.77381	0.366773	4.83626	1.32304e-06	2.62912e-05	IL1RL2	interleukin 1 receptor like 2 [Source:HGNC Symbol;Acc:HGNC:5999]
19739	ENSG00000260213.6	0.765564	1.77346	1.49006	1.19019	0.233972	0.450388	CENPN-AS1	CENPN antisense RNA 1 [Source:HGNC Symbol;Acc:HGNC:55106]
12745	ENSG00000185739.13	3.50149	1.77001	0.914985	1.93447	0.0530559	0.167669	SRL	sarcalumenin [Source:HGNC Symbol;Acc:HGNC:11295]
4231	ENSG00000119326.15	1862.59	1.76914	0.34687	5.10029	3.39127e-07	7.90392e-06	CTNNAL1	catenin alpha like 1 [Source:HGNC Symbol;Acc:HGNC:2512]
20728	ENSG00000269416.7	2.36072	1.76728	1.05892	1.66894	0.0951289	0.25271	LINC01224	long intergenic non-protein coding RNA 1224 [Source:HGNC Symbol;Acc:HGNC:49676]
16548	ENSG00000231690.5	1.34311	1.76664	1.34869	1.30989	0.190233	0.396619	LINC00574	long intergenic non-protein coding RNA 574 [Source:HGNC Symbol;Acc:HGNC:21598]
5589	ENSG00000132359.17	139.898	1.76651	0.269824	6.54691	5.87406e-11	3.31419e-09	RAP1GAP2	RAP1 GTPase activating protein 2 [Source:HGNC Symbol;Acc:HGNC:29176]
19787	ENSG00000260420.3	1.96289	1.76638	1.1081	1.59406	0.110922	0.278919	LINC02182	long intergenic non-protein coding RNA 2182 [Source:HGNC Symbol;Acc:HGNC:53044]
12325	ENSG00000183091.21	9.00788	1.76636	0.52301	3.3773	0.000732016	0.00607662	NEB	nebulin [Source:HGNC Symbol;Acc:HGNC:7720]
20228	ENSG00000264425.1	1.58963	1.76208	1.06737	1.65085	0.0987689	0.259035	MIR4653	microRNA 4653 [Source:HGNC Symbol;Acc:HGNC:41562]
1371	ENSG00000082074.19	0.804778	1.76175	1.90473	0.924935	0.355	0.575175	FYB1	FYN binding protein 1 [Source:HGNC Symbol;Acc:HGNC:4036]
17544	ENSG00000237862.3	0.812677	1.76162	1.89532	0.929457	0.352652	0.572973		novel transcript
20888	ENSG00000270722.1	0.812677	1.76162	1.89532	0.929457	0.352652	0.572973	RNVU1-31	RNA, variant U1 small nuclear 31 [Source:HGNC Symbol;Acc:HGNC:54448]
22404	ENSG00000283563.1	0.761576	1.76143	1.91851	0.918124	0.358554	0.578366		novel protein
13454	ENSG00000196917.6	1.03658	1.76114	1.90482	0.92457	0.35519	0.575284	HCAR1	hydroxycarboxylic acid receptor 1 [Source:HGNC Symbol;Acc:HGNC:4532]
10136	ENSG00000167723.15	12.2983	1.76109	0.427224	4.12217	3.75315e-05	0.000496798	TRPV3	transient receptor potential cation channel subfamily V member 3 [Source:HGNC Symbol;Acc:HGNC:18084]
23045	ENSG00000288833.2	60.7082	1.76043	0.271827	6.4763	9.4002e-11	4.99655e-09		novel transcript
20461	ENSG00000267199.1	4.55734	1.76034	0.660014	2.66713	0.00765016	0.0397775		novel transcript, antisense SPIRE1
4522	ENSG00000122121.12	1.5819	1.76007	1.04725	1.68065	0.0928308	0.248432	XPNPEP2	X-prolyl aminopeptidase 2 [Source:HGNC Symbol;Acc:HGNC:12823]
20425	ENSG00000267033.1	0.804663	1.75968	2.18934	0.803748	0.421543	0.636783		novel transcript, antisense FAM32A
15740	ENSG00000226535.1	45.6598	1.7596	0.365516	4.81402	1.47925e-06	2.89613e-05		karyopherin alpha 2 (RAG cohort 1, importin alpha 1) (KPNA2) pseudogene
5752	ENSG00000133640.20	19.8148	1.75806	0.336226	5.22882	1.70595e-07	4.30839e-06	LRRIQ1	leucine rich repeats and IQ motif containing 1 [Source:HGNC Symbol;Acc:HGNC:25708]
19825	ENSG00000260645.2	2.56254	1.75692	0.955834	1.8381	0.066048	0.195984		novel transcript
7311	ENSG00000144821.11	15.7958	1.75624	0.436727	4.02137	5.78609e-05	0.000724055	MYH15	myosin heavy chain 15 [Source:HGNC Symbol;Acc:HGNC:31073]
11150	ENSG00000173894.11	94.367	1.75509	0.337565	5.19926	2.00078e-07	4.95339e-06	CBX2	chromobox 2 [Source:HGNC Symbol;Acc:HGNC:1552]
4313	ENSG00000119915.5	12.2939	1.75444	0.461191	3.80414	0.000142296	0.00153598	ELOVL3	ELOVL fatty acid elongase 3 [Source:HGNC Symbol;Acc:HGNC:18047]
23217	ENSG00000289342.2	1.18014	1.7542	1.32381	1.32511	0.185134	0.390216		novel transcript, antisense to TRPC3
20863	ENSG00000270497.1	1.30872	1.75397	1.54047	1.13859	0.254874	0.473519		ribosomal protein S3A (RPS3A) pseudogene
9148	ENSG00000163050.18	2.91414	1.75244	0.935112	1.87404	0.0609245	0.185273	COQ8A	coenzyme Q8A [Source:HGNC Symbol;Acc:HGNC:16812]
21537	ENSG00000275055.2	2.88302	1.75241	0.780209	2.24608	0.0246991	0.0970091		novel transcript, antisense to ZNF432
21321	ENSG00000273240.1	1.47093	1.75178	1.22052	1.43527	0.151211	0.342252		novel transcript
23383	ENSG00000290107.1	3.47415	1.75003	0.772	2.26688	0.0233974	0.0930983		novel transcript, sense intronic to ADCY1
3377	ENSG00000111445.14	340.023	1.74815	0.22084	7.91591	2.45455e-15	3.18371e-13	RFC5	replication factor C subunit 5 [Source:HGNC Symbol;Acc:HGNC:9973]
22898	ENSG00000287721.1	1.73061	1.74813	1.05851	1.6515	0.0986369	0.258774		novel transcript
10804	ENSG00000171695.11	7.31918	1.74678	0.59915	2.91543	0.00355199	0.0218219	LKAAEAR1	LKAAEAR motif containing 1 [Source:HGNC Symbol;Acc:HGNC:33718]
16273	ENSG00000229989.6	3.57532	1.74642	0.668399	2.61283	0.00897951	0.0448337	MIR181A1HG	MIR181A1 host gene [Source:HGNC Symbol;Acc:HGNC:48659]
23569	ENSG00000291058.1	1.89163	1.74613	0.959593	1.81966	0.0688111	0.201108		novel transcript
15579	ENSG00000225568.1	2.73102	1.74562	0.879794	1.98413	0.0472418	0.15422		pseudogene similar to part of SUMO-1 activating enzyme subunit 2 (UBA2)
19111	ENSG00000255443.1	8.00552	1.74538	0.662657	2.63391	0.00844068	0.0429064	CD44-AS1	CD44 antisense RNA 1 [Source:HGNC Symbol;Acc:HGNC:40133]
7093	ENSG00000143375.15	14.4903	1.74483	0.597228	2.92156	0.00348286	0.0214896	CGN	cingulin [Source:HGNC Symbol;Acc:HGNC:17429]
20529	ENSG00000267478.1	1.46493	1.74327	1.13101	1.54133	0.123236	0.299414		nuclear factor of kappa light polypeptide gene enhancer in B-cells 2 (p49/p100) (NFKB2) pseudogene
1769	ENSG00000094804.12	701.686	1.74302	0.195701	8.90656	5.26415e-19	1.19652e-16	CDC6	cell division cycle 6 [Source:HGNC Symbol;Acc:HGNC:1744]
18737	ENSG00000252061.1	2.55945	1.743	0.853916	2.04118	0.0412329	0.14011	RNU6-415P	RNA, U6 small nuclear 415, pseudogene [Source:HGNC Symbol;Acc:HGNC:47378]
4824	ENSG00000125319.15	148.852	1.74278	0.272079	6.40543	1.49945e-10	7.66292e-09	HROB	homologous recombination factor with OB-fold [Source:HGNC Symbol;Acc:HGNC:28460]
6759	ENSG00000140451.13	211.099	1.74276	0.200028	8.71257	2.97056e-18	5.76385e-16	PIF1	PIF1 5'-to-3' DNA helicase [Source:HGNC Symbol;Acc:HGNC:26220]
7978	ENSG00000151849.16	509.77	1.74258	0.361965	4.81422	1.47777e-06	2.8956e-05	CENPJ	centromere protein J [Source:HGNC Symbol;Acc:HGNC:17272]
17395	ENSG00000236782.8	3.21539	1.74132	0.880492	1.97767	0.047966	0.155707	ZNF593OS	ZNF593 opposite strand [Source:HGNC Symbol;Acc:HGNC:41278]
23104	ENSG00000288998.2	1.43574	1.74077	1.256	1.38596	0.165759	0.36424		novel transcript
15167	ENSG00000221829.11	503.956	1.73997	0.223743	7.77665	7.44699e-15	9.25677e-13	FANCG	FA complementation group G [Source:HGNC Symbol;Acc:HGNC:3588]
17765	ENSG00000240666.2	1.44617	1.73883	1.02634	1.6942	0.0902268	0.243317	MME-AS1	MME antisense RNA 1 [Source:HGNC Symbol;Acc:HGNC:40376]
19565	ENSG00000259354.5	3.43343	1.73857	0.747541	2.32572	0.0200333	0.0826617	SLC30A4-AS1	SLC30A4 antisense RNA 1 [Source:HGNC Symbol;Acc:HGNC:56661]
22723	ENSG00000286735.1	1.16759	1.73837	1.3936	1.24739	0.212254	0.425291		novel transcript, antisense to FSTL1
10282	ENSG00000168496.4	1215.59	1.7359	0.34475	5.03525	4.77225e-07	1.06643e-05	FEN1	flap structure-specific endonuclease 1 [Source:HGNC Symbol;Acc:HGNC:3650]
22910	ENSG00000287771.1	1.18568	1.73546	1.61962	1.07152	0.283934	0.503894		novel transcript
4688	ENSG00000124019.10	1.43165	1.73417	1.1785	1.47151	0.141154	0.327574	FAM124B	family with sequence similarity 124 member B [Source:HGNC Symbol;Acc:HGNC:26224]
13510	ENSG00000197147.15	67.8998	1.73163	0.339182	5.10532	3.30238e-07	7.7314e-06	LRRC8B	leucine rich repeat containing 8 VRAC subunit B [Source:HGNC Symbol;Acc:HGNC:30692]
13687	ENSG00000197977.4	230.542	1.73044	0.25237	6.85676	7.04399e-12	4.88697e-10	ELOVL2	ELOVL fatty acid elongase 2 [Source:HGNC Symbol;Acc:HGNC:14416]
23802	ENSG00000293339.1	33.1163	1.72938	0.349126	4.95345	7.29103e-07	1.5391e-05		novel transcript
9967	ENSG00000166881.10	922.901	1.7289	0.250408	6.90435	5.04354e-12	3.54027e-10	NEMP1	nuclear envelope integral membrane protein 1 [Source:HGNC Symbol;Acc:HGNC:29001]
15494	ENSG00000225094.3	4.01277	1.72828	0.765472	2.2578	0.0239583	0.0947454	SETP20	SET pseudogene 20 [Source:HGNC Symbol;Acc:HGNC:42939]
12766	ENSG00000185862.7	31.2312	1.72826	0.573668	3.01264	0.00258984	0.0170696	EVI2B	ecotropic viral integration site 2B [Source:HGNC Symbol;Acc:HGNC:3500]
9867	ENSG00000166341.9	1047.72	1.72747	0.444518	3.88617	0.000101839	0.00116794	DCHS1	dachsous cadherin-related 1 [Source:HGNC Symbol;Acc:HGNC:13681]
20106	ENSG00000262663.1	2.45576	1.72734	0.811117	2.12958	0.0332061	0.119875		novel transcript, sense intronic TBCD
10704	ENSG00000171056.8	3.8536	1.72707	0.934581	1.84797	0.0646073	0.193139	SOX7	SRY-box transcription factor 7 [Source:HGNC Symbol;Acc:HGNC:18196]
9515	ENSG00000164532.11	1.42921	1.72675	1.03142	1.67415	0.0941008	0.250872	TBX20	T-box transcription factor 20 [Source:HGNC Symbol;Acc:HGNC:11598]
15813	ENSG00000226982.4	13.3322	1.72448	0.441734	3.9039	9.46558e-05	0.00110037	CENPCP1	centromere protein C pseudogene 1 [Source:HGNC Symbol;Acc:HGNC:1855]
19317	ENSG00000257681.1	1.14981	1.72378	1.28323	1.34331	0.179171	0.382203		novel transcript, antisense to STAB2
4377	ENSG00000120539.15	557.141	1.72302	0.320405	5.37764	7.54692e-08	2.08225e-06	MASTL	microtubule associated serine/threonine kinase like [Source:HGNC Symbol;Acc:HGNC:19042]
4805	ENSG00000124920.14	122.511	1.72166	0.25389	6.78113	1.19239e-11	7.7753e-10	MYRF	myelin regulatory factor [Source:HGNC Symbol;Acc:HGNC:1181]
7226	ENSG00000144152.13	113.066	1.72072	0.169789	10.1345	3.88471e-24	1.65558e-21	FBLN7	fibulin 7 [Source:HGNC Symbol;Acc:HGNC:26740]
18196	ENSG00000245667.2	1.05813	1.7206	1.69873	1.01287	0.311122	0.532523		novel transcript
18992	ENSG00000254620.1	1.93795	1.72024	1.45553	1.18186	0.237261	0.453941		novel transcript
12227	ENSG00000182481.10	5932.13	1.71984	0.378996	4.5379	5.68179e-06	9.43644e-05	KPNA2	karyopherin subunit alpha 2 [Source:HGNC Symbol;Acc:HGNC:6395]
6754	ENSG00000140403.13	131.99	1.7193	0.156086	11.0151	3.23251e-28	2.2042e-25	DNAJA4	DnaJ heat shock protein family (Hsp40) member A4 [Source:HGNC Symbol;Acc:HGNC:14885]
19096	ENSG00000255345.1	1.91819	1.71901	1.06119	1.6199	0.105254	0.269232		novel transcript
15833	ENSG00000227076.1	1.9182	1.71901	1.06119	1.61989	0.105256	0.269232		novel transcript
9311	ENSG00000163781.14	1144	1.71892	0.261312	6.57802	4.76761e-11	2.72863e-09	TOPBP1	DNA topoisomerase II binding protein 1 [Source:HGNC Symbol;Acc:HGNC:17008]
15450	ENSG00000224848.4	2.4868	1.71881	0.80793	2.12742	0.033385	0.120317		novel transcript
9017	ENSG00000162444.12	3.84985	1.71638	0.88425	1.94106	0.0522512	0.165864	RBP7	retinol binding protein 7 [Source:HGNC Symbol;Acc:HGNC:30316]
16243	ENSG00000229814.1	1.15597	1.71559	1.43605	1.19466	0.232219	0.448574	RPL35AP21	ribosomal protein L35a pseudogene 21 [Source:HGNC Symbol;Acc:HGNC:36814]
15901	ENSG00000227502.4	1.32214	1.71539	1.18522	1.44733	0.147806	0.337837	MROCKI	MARCKS cis regulating lncRNA promoter of cytokines and inflammation [Source:HGNC Symbol;Acc:HGNC:50323]
8411	ENSG00000156486.8	2.48021	1.7147	0.795613	2.1552	0.0311462	0.114487	KCNS2	potassium voltage-gated channel modifier subfamily S member 2 [Source:HGNC Symbol;Acc:HGNC:6301]
7266	ENSG00000144485.11	79.134	1.71401	0.440247	3.89329	9.88939e-05	0.0011413	HES6	hes family bHLH transcription factor 6 [Source:HGNC Symbol;Acc:HGNC:18254]
17467	ENSG00000237307.2	2.31254	1.71391	1.0758	1.59315	0.111126	0.279221	SRRM1P3	serine/arginine repetitive matrix 1 pseudogene 3 [Source:HGNC Symbol;Acc:HGNC:38164]
20064	ENSG00000262050.2	1.80619	1.71226	1.10572	1.54855	0.12149	0.296228		novel transcript, antisense to CLUH
22682	ENSG00000286502.1	2.9531	1.71199	0.725868	2.35854	0.0183468	0.0774296		novel transcript, antisense to COL5A1
18217	ENSG00000246095.2	8.71443	1.71147	0.709935	2.41075	0.0159198	0.0698103	LINC01096	long intergenic non-protein coding RNA 1096 [Source:HGNC Symbol;Acc:HGNC:27739]
5655	ENSG00000132749.11	49.0288	1.71002	0.370348	4.61732	3.88724e-06	6.75695e-05	TESMIN	testis expressed metallothionein like protein [Source:HGNC Symbol;Acc:HGNC:7446]
20346	ENSG00000266265.4	12.2183	1.709	0.795559	2.14818	0.0316995	0.116034	KLF14	KLF transcription factor 14 [Source:HGNC Symbol;Acc:HGNC:23025]
3751	ENSG00000114854.8	4.37763	1.70528	0.716074	2.38143	0.0172456	0.0740124	TNNC1	troponin C1, slow skeletal and cardiac type [Source:HGNC Symbol;Acc:HGNC:11943]
3028	ENSG00000108106.14	2974.77	1.70364	0.250687	6.79587	1.07658e-11	7.13715e-10	UBE2S	ubiquitin conjugating enzyme E2 S [Source:HGNC Symbol;Acc:HGNC:17895]
21833	ENSG00000277942.1	2.93453	1.7014	0.730508	2.32906	0.0198557	0.082085	MIR8075	microRNA 8075 [Source:HGNC Symbol;Acc:HGNC:50172]
18667	ENSG00000251165.6	2.26546	1.70123	1.01258	1.6801	0.0929387	0.248635	F11-AS1	F11 antisense RNA 1 [Source:HGNC Symbol;Acc:HGNC:27725]
692	ENSG00000058404.21	2.09122	1.70123	0.935175	1.81915	0.068888	0.201258	CAMK2B	calcium/calmodulin dependent protein kinase II beta [Source:HGNC Symbol;Acc:HGNC:1461]
8199	ENSG00000154146.13	473.702	1.70115	0.589545	2.88552	0.00390762	0.0235325	NRGN	neurogranin [Source:HGNC Symbol;Acc:HGNC:8000]
9271	ENSG00000163632.15	3.44523	1.7005	0.878504	1.93567	0.0529081	0.167467	C3orf49	chromosome 3 open reading frame 49 [Source:HGNC Symbol;Acc:HGNC:25190]
7790	ENSG00000149575.9	23.4224	1.70018	0.715054	2.3777	0.017421	0.0746043	SCN2B	sodium voltage-gated channel beta subunit 2 [Source:HGNC Symbol;Acc:HGNC:10589]
20903	ENSG00000270890.1	6.11377	1.69855	0.661727	2.56685	0.0102627	0.0498635		synaptophysin-like 1 (SYPL1) pseudogene
21586	ENSG00000275491.1	3.66476	1.69847	0.749821	2.26516	0.0235028	0.0934394	LINC01730	long intergenic non-protein coding RNA 1730 [Source:HGNC Symbol;Acc:HGNC:52518]
14421	ENSG00000207944.1	1.33658	1.69833	1.47646	1.15027	0.250032	0.467836	MIR574	microRNA 574 [Source:HGNC Symbol;Acc:HGNC:32830]
12449	ENSG00000183837.10	14.7037	1.69801	0.691431	2.45579	0.0140576	0.0635536	PNMA3	PNMA family member 3 [Source:HGNC Symbol;Acc:HGNC:18742]
18772	ENSG00000253213.1	6.87807	1.69712	0.568885	2.98324	0.00285218	0.0183527	USP12P1	USP12 pseudogene 1 [Source:HGNC Symbol;Acc:HGNC:12610]
8964	ENSG00000162062.15	228.888	1.69694	0.302171	5.61583	1.95618e-08	6.151e-07	TEDC2	tubulin epsilon and delta complex 2 [Source:HGNC Symbol;Acc:HGNC:25849]
4681	ENSG00000123975.5	1744.77	1.69585	0.63818	2.65733	0.00787633	0.0406611	CKS2	CDC28 protein kinase regulatory subunit 2 [Source:HGNC Symbol;Acc:HGNC:2000]
17878	ENSG00000241975.1	2.20385	1.69579	0.877	1.93363	0.0531585	0.167859	ELOCP19	elongin C pseudogene 19 [Source:HGNC Symbol;Acc:HGNC:38155]
10419	ENSG00000169248.13	133.501	1.69432	0.497918	3.4028	0.000666984	0.00562879	CXCL11	C-X-C motif chemokine ligand 11 [Source:HGNC Symbol;Acc:HGNC:10638]
5043	ENSG00000127366.5	0.9996	1.694	1.56344	1.08351	0.278583	0.498475	TAS2R5	taste 2 receptor member 5 [Source:HGNC Symbol;Acc:HGNC:14912]
15343	ENSG00000224126.2	481.541	1.69382	0.301891	5.6107	2.01507e-08	6.30296e-07	UBE2SP2	ubiquitin conjugating enzyme E2 S pseudogene 2 [Source:HGNC Symbol;Acc:HGNC:32196]
10048	ENSG00000167325.15	2913.21	1.69236	0.384042	4.4067	1.04957e-05	0.00016213	RRM1	ribonucleotide reductase catalytic subunit M1 [Source:HGNC Symbol;Acc:HGNC:10451]
13985	ENSG00000201217.1	2.08013	1.69104	1.63787	1.03246	0.301857	0.522871	Y_RNA	Y RNA [Source:RFAM;Acc:RF00019]
5607	ENSG00000132465.12	1.55595	1.68996	1.3554	1.24684	0.212457	0.425453	JCHAIN	joining chain of multimeric IgA and IgM [Source:HGNC Symbol;Acc:HGNC:5713]
4765	ENSG00000124575.7	3.06457	1.68986	0.835943	2.0215	0.0432285	0.145145	H1-3	H1.3 linker histone, cluster member [Source:HGNC Symbol;Acc:HGNC:4717]
12432	ENSG00000183770.7	6.38729	1.68953	0.527135	3.20512	0.00135004	0.010028	FOXL2	forkhead box L2 [Source:HGNC Symbol;Acc:HGNC:1092]
22743	ENSG00000286864.1	1.15995	1.68951	1.91145	0.883888	0.376757	0.596344		novel transcript, antisense to LRRFIP1
23674	ENSG00000291224.1	15.5234	1.6882	0.457536	3.68977	0.000224456	0.00226028		novel transcript
731	ENSG00000061455.11	59.9542	1.68796	0.286618	5.88922	3.88019e-09	1.47459e-07	PRDM6	PR/SET domain 6 [Source:HGNC Symbol;Acc:HGNC:9350]
13652	ENSG00000197837.4	6.3869	1.68742	0.524378	3.21794	0.00129115	0.00971024	H4C16	H4 histone 16 [Source:HGNC Symbol;Acc:HGNC:20510]
1014	ENSG00000070950.10	599.443	1.68691	0.350462	4.81337	1.48405e-06	2.90076e-05	RAD18	RAD18 E3 ubiquitin protein ligase [Source:HGNC Symbol;Acc:HGNC:18278]
20978	ENSG00000271584.2	4.29538	1.68571	1.05136	1.60336	0.108856	0.275616	LINC02550	long intergenic non-protein coding RNA 2550 [Source:HGNC Symbol;Acc:HGNC:53585]
10105	ENSG00000167619.13	6.22657	1.68545	0.590238	2.85554	0.00429639	0.0254247	TMEM145	transmembrane protein 145 [Source:HGNC Symbol;Acc:HGNC:26912]
13381	ENSG00000196557.14	13.5815	1.68527	0.593772	2.83824	0.00453634	0.0265484	CACNA1H	calcium voltage-gated channel subunit alpha1 H [Source:HGNC Symbol;Acc:HGNC:1395]
15128	ENSG00000220161.4	1.78218	1.6843	1.02314	1.6462	0.099723	0.26048	LINC02076	long intergenic non-protein coding RNA 2076 [Source:HGNC Symbol;Acc:HGNC:52924]
3124	ENSG00000108852.16	50.7357	1.68383	0.381345	4.4155	1.00777e-05	0.000156177	MPP2	MAGUK p55 scaffold protein 2 [Source:HGNC Symbol;Acc:HGNC:7220]
17910	ENSG00000242242.7	9.0408	1.68322	0.547675	3.07339	0.0021164	0.0144514	NECTIN3-AS1	NECTIN3 antisense RNA 1 [Source:HGNC Symbol;Acc:HGNC:40813]
14572	ENSG00000213305.3	3.49527	1.68303	0.759137	2.21703	0.0266212	0.102145	HNRNPCP6	heterogeneous nuclear ribonucleoprotein C pseudogene 6 [Source:HGNC Symbol;Acc:HGNC:48817]
21589	ENSG00000275532.2	1.0377	1.68241	1.6118	1.0438	0.296576	0.517792		novel transcript, antisense to MLLT6
5445	ENSG00000131094.4	83.8403	1.68238	0.305086	5.51444	3.49902e-08	1.04254e-06	C1QL1	complement C1q like 1 [Source:HGNC Symbol;Acc:HGNC:24182]
2712	ENSG00000105486.15	801.883	1.6821	0.302044	5.56905	2.56126e-08	7.7968e-07	LIG1	DNA ligase 1 [Source:HGNC Symbol;Acc:HGNC:6598]
21995	ENSG00000279094.3	6.06732	1.68097	0.864383	1.9447	0.0518111	0.164936	LINC01670	long intergenic non-protein coding RNA 1670 [Source:HGNC Symbol;Acc:HGNC:52458]
18029	ENSG00000243635.1	1.49689	1.6801	1.1184	1.50224	0.133035	0.315014	EZRP1	EZR pseudogene 1 [Source:HGNC Symbol;Acc:HGNC:56464]
18422	ENSG00000249082.2	2.39145	1.67941	1.85337	0.906138	0.364863	0.584574	EPIST	esophagus epithelial intergenic associated transcript [Source:HGNC Symbol;Acc:HGNC:49679]
3557	ENSG00000112837.17	151.012	1.67709	0.287586	5.83161	5.48957e-09	1.98808e-07	TBX18	T-box transcription factor 18 [Source:HGNC Symbol;Acc:HGNC:11595]
4408	ENSG00000120756.13	35.6367	1.67574	0.286292	5.85324	4.82083e-09	1.77279e-07	PLS1	plastin 1 [Source:HGNC Symbol;Acc:HGNC:9090]
8826	ENSG00000160472.5	1.07968	1.67536	1.89132	0.885819	0.375715	0.595445	TMEM190	transmembrane protein 190 [Source:HGNC Symbol;Acc:HGNC:29632]
20608	ENSG00000267886.1	18.9614	1.67415	0.421521	3.97169	7.13653e-05	0.000866771		novel transcript
9204	ENSG00000163364.12	15.2309	1.67393	0.411076	4.07206	4.65989e-05	0.000600912	LINC01116	long intergenic non-protein coding RNA 1116 [Source:HGNC Symbol;Acc:HGNC:49259]
13058	ENSG00000188095.6	11.9057	1.67375	0.370003	4.52362	6.07919e-06	9.99214e-05	MESP2	mesoderm posterior bHLH transcription factor 2 [Source:HGNC Symbol;Acc:HGNC:29659]
9138	ENSG00000163002.13	340.648	1.67364	0.422094	3.96508	7.33713e-05	0.000884605	NUP35	nucleoporin 35 [Source:HGNC Symbol;Acc:HGNC:29797]
11509	ENSG00000176619.13	5546.82	1.67293	0.231966	7.21196	5.51519e-13	4.65108e-11	LMNB2	lamin B2 [Source:HGNC Symbol;Acc:HGNC:6638]
18791	ENSG00000253327.2	2.37875	1.67199	0.792359	2.11014	0.0348464	0.124033	RAD21-AS1	RAD21 antisense RNA 1 [Source:HGNC Symbol;Acc:HGNC:32158]
13529	ENSG00000197249.14	3.58419	1.67023	0.728423	2.29294	0.0218514	0.0882861	SERPINA1	serpin family A member 1 [Source:HGNC Symbol;Acc:HGNC:8941]
15851	ENSG00000227183.3	3.33718	1.66973	0.92852	1.79827	0.0721343	0.208068	HDGFP1	heparin binding growth factor pseudogene 1 [Source:HGNC Symbol;Acc:HGNC:31836]
15989	ENSG00000228084.3	1.49425	1.66911	1.01624	1.64244	0.1005	0.26179		novel transcript
20967	ENSG00000271524.1	2.40643	1.66692	0.856062	1.94719	0.0515117	0.164114	BNIP3P17	BCL2 interacting protein 3 pseudogene 17 [Source:HGNC Symbol;Acc:HGNC:49697]
7687	ENSG00000148488.17	28.8026	1.66629	0.336396	4.95337	7.29373e-07	1.5391e-05	ST8SIA6	ST8 alpha-N-acetyl-neuraminide alpha-2,8-sialyltransferase 6 [Source:HGNC Symbol;Acc:HGNC:23317]
21530	ENSG00000274997.2	1.50369	1.66628	1.13234	1.47154	0.141144	0.327574	H2AC12	H2A clustered histone 12 [Source:HGNC Symbol;Acc:HGNC:13671]
3099	ENSG00000108688.11	21.6301	1.66626	0.900003	1.85139	0.0641135	0.192252	CCL7	C-C motif chemokine ligand 7 [Source:HGNC Symbol;Acc:HGNC:10634]
22335	ENSG00000282100.1	2.07403	1.66607	1.1381	1.4639	0.14322	0.330858	HSP90AB4P	heat shock protein 90 alpha family class B member 4, pseudogene [Source:HGNC Symbol;Acc:HGNC:32538]
19887	ENSG00000260955.2	1.07392	1.66496	1.37124	1.21421	0.224669	0.440218		novel transcript, overlapping to LYPLA1
6528	ENSG00000138646.9	257.411	1.66461	0.363618	4.5779	4.69671e-06	7.99512e-05	HERC5	HECT and RLD domain containing E3 ubiquitin protein ligase 5 [Source:HGNC Symbol;Acc:HGNC:24368]
18436	ENSG00000249215.1	1.03187	1.663	1.15042	1.44556	0.1483	0.338627	NCOA4P4	nuclear receptor coactivator 4 pseudogene 4 [Source:HGNC Symbol;Acc:HGNC:52405]
11002	ENSG00000172927.9	2.6601	1.66169	0.890411	1.86621	0.0620126	0.187745	MYEOV	myeloma overexpressed [Source:HGNC Symbol;Acc:HGNC:7563]
12406	ENSG00000183629.14	4.4607	1.66021	1.00122	1.65819	0.0972791	0.256639	GOLGA8G	golgin A8 family member G [Source:HGNC Symbol;Acc:HGNC:25328]
13010	ENSG00000187764.12	87.0057	1.65974	0.675297	2.45779	0.0139796	0.0632546	SEMA4D	semaphorin 4D [Source:HGNC Symbol;Acc:HGNC:10732]
12487	ENSG00000184162.15	132.603	1.65924	0.173739	9.5502	1.29442e-21	4.37795e-19	NR2C2AP	nuclear receptor 2C2 associated protein [Source:HGNC Symbol;Acc:HGNC:30763]
1941	ENSG00000100167.21	17.7358	1.65913	0.49958	3.32105	0.000896808	0.00719436	SEPTIN3	septin 3 [Source:HGNC Symbol;Acc:HGNC:10750]
23047	ENSG00000288839.1	3.73006	1.65838	0.660066	2.51245	0.0119896	0.0562498		novel transcript, sense intronic to RNMT
14156	ENSG00000204446.4	4.00545	1.6579	0.742208	2.23374	0.0255005	0.0991095	LINC02872	long intergenic non-protein coding RNA 2872 [Source:HGNC Symbol;Acc:HGNC:33817]
22966	ENSG00000288103.1	1.5023	1.65707	1.07055	1.54786	0.121655	0.296553		novel transcript
23266	ENSG00000289514.2	1.06693	1.65569	1.27455	1.29905	0.193928	0.401308		novel transcript, antisense to ANK1
23536	ENSG00000290997.1	1.06599	1.65491	1.42988	1.15738	0.247119	0.464389	ULK4P3	ULK4 pseudogene 3 [Source:NCBI gene (formerly Entrezgene);Acc:89837]
18553	ENSG00000250221.1	1.22278	1.65458	1.82035	0.908938	0.363383	0.583103	KRT8P32	keratin 8 pseudogene 32 [Source:HGNC Symbol;Acc:HGNC:39866]
22117	ENSG00000279662.1	3.11391	1.65433	0.751213	2.2022	0.0276509	0.105116		TEC
11979	ENSG00000180336.18	24.6812	1.65013	0.411298	4.01201	6.02029e-05	0.000749115	MEIOC	meiosis specific with coiled-coil domain [Source:HGNC Symbol;Acc:HGNC:26670]
9699	ENSG00000165501.17	379.166	1.64978	0.426304	3.86996	0.000108855	0.00123476	LRR1	leucine rich repeat protein 1 [Source:HGNC Symbol;Acc:HGNC:19742]
10732	ENSG00000171208.10	1708.84	1.64961	0.26177	6.30176	2.94292e-10	1.4189e-08	NETO2	neuropilin and tolloid like 2 [Source:HGNC Symbol;Acc:HGNC:14644]
7786	ENSG00000149554.15	690.748	1.64904	0.319675	5.15848	2.48957e-07	6.06287e-06	CHEK1	checkpoint kinase 1 [Source:HGNC Symbol;Acc:HGNC:1925]
11377	ENSG00000175556.17	15.6559	1.64873	0.630929	2.61317	0.00897063	0.0448175	LONRF3	LON peptidase N-terminal domain and ring finger 3 [Source:HGNC Symbol;Acc:HGNC:21152]
19104	ENSG00000255397.1	29.2378	1.64847	0.286919	5.74541	9.16995e-09	3.10867e-07	NASPP1	nuclear autoantigenic sperm protein pseudogene 1 [Source:HGNC Symbol;Acc:HGNC:29910]
8668	ENSG00000159147.18	448.228	1.6482	0.221959	7.42571	1.12175e-13	1.07087e-11	DONSON	DNA replication fork stabilization factor DONSON [Source:HGNC Symbol;Acc:HGNC:2993]
7940	ENSG00000151503.14	1112.99	1.64763	0.295522	5.57532	2.4708e-08	7.56864e-07	NCAPD3	non-SMC condensin II complex subunit D3 [Source:HGNC Symbol;Acc:HGNC:28952]
18372	ENSG00000248643.5	3.06774	1.6469	0.787449	2.09143	0.0364891	0.128179	RBM14-RBM4	RBM14-RBM4 readthrough [Source:HGNC Symbol;Acc:HGNC:38840]
18417	ENSG00000249031.1	2.92042	1.64434	0.926543	1.77471	0.0759463	0.215743	SUMO2P6	SUMO2 pseudogene 6 [Source:HGNC Symbol;Acc:HGNC:39016]
296	ENSG00000013619.15	201.48	1.64337	0.300443	5.46983	4.50468e-08	1.31429e-06	MAMLD1	mastermind like domain containing 1 [Source:HGNC Symbol;Acc:HGNC:2568]
740	ENSG00000062282.15	78.8431	1.6427	0.274077	5.99357	2.05282e-09	8.24791e-08	DGAT2	diacylglycerol O-acyltransferase 2 [Source:HGNC Symbol;Acc:HGNC:16940]
19979	ENSG00000261451.1	1.05418	1.64251	1.14913	1.42935	0.152905	0.345048		novel transcript
22699	ENSG00000286591.1	1.05418	1.64251	1.14913	1.42935	0.152905	0.345048		novel transcript
14931	ENSG00000215070.4	1.79406	1.64232	0.997177	1.64697	0.0995651	0.260185	XRCC6P5	X-ray repair cross complementing 6 pseudogene 5 [Source:HGNC Symbol;Acc:HGNC:45187]
20195	ENSG00000263916.1	1.06318	1.64223	1.27024	1.29284	0.196065	0.403979		novel transcript, sense intronic to C18orf32
4666	ENSG00000123685.9	76.6334	1.64187	0.330637	4.96577	6.84277e-07	1.45812e-05	BATF3	basic leucine zipper ATF-like transcription factor 3 [Source:HGNC Symbol;Acc:HGNC:28915]
19451	ENSG00000258759.1	25.7995	1.64131	0.375378	4.37243	1.22874e-05	0.000186665		DnaJ (Hsp40) homolog, subfamily C, member 9 (DNAJC9) pseudogene
13784	ENSG00000198435.4	11.0543	1.64004	0.471775	3.47631	0.000508358	0.00449185	NRARP	NOTCH regulated ankyrin repeat protein [Source:HGNC Symbol;Acc:HGNC:33843]
17206	ENSG00000235651.1	1.36393	1.63969	1.2154	1.34909	0.177307	0.379925	G3BP1P1	G3BP1 pseudogene 1 [Source:HGNC Symbol;Acc:HGNC:54590]
18714	ENSG00000251553.1	6.02038	1.63788	0.636153	2.57467	0.0100337	0.0490104	DDX18P4	DEAD-box helicase 18 pseudogene 4 [Source:HGNC Symbol;Acc:HGNC:33967]
18415	ENSG00000249014.2	169.234	1.63783	0.448589	3.65107	0.000261148	0.00255224	HMGN2P4	high mobility group nucleosomal binding domain 2 pseudogene 4 [Source:HGNC Symbol;Acc:HGNC:33567]
161	ENSG00000007933.13	1.52945	1.63611	1.45117	1.12744	0.259556	0.478529	FMO3	flavin containing dimethylaniline monoxygenase 3 [Source:HGNC Symbol;Acc:HGNC:3771]
7935	ENSG00000151490.15	8.87168	1.6354	0.722434	2.26373	0.0235905	0.0937258	PTPRO	protein tyrosine phosphatase receptor type O [Source:HGNC Symbol;Acc:HGNC:9678]
9153	ENSG00000163082.10	13.0266	1.63494	0.443835	3.68368	0.000229892	0.00230627	SGPP2	sphingosine-1-phosphate phosphatase 2 [Source:HGNC Symbol;Acc:HGNC:19953]
18109	ENSG00000244300.3	65.7109	1.63445	0.290658	5.62329	1.87357e-08	5.92248e-07	GATA2-AS1	GATA2 antisense RNA 1 [Source:HGNC Symbol;Acc:HGNC:51108]
14941	ENSG00000215156.5	2.18993	1.63412	1.00026	1.63369	0.102325	0.264695		POM121-like protein 1 pseudogene
9654	ENSG00000165238.17	2.76459	1.63308	0.776342	2.10356	0.035417	0.125354	WNK2	WNK lysine deficient protein kinase 2 [Source:HGNC Symbol;Acc:HGNC:14542]
7819	ENSG00000149927.18	2.86368	1.63232	0.80514	2.02738	0.0426236	0.143518	DOC2A	double C2 domain alpha [Source:HGNC Symbol;Acc:HGNC:2985]
5761	ENSG00000133739.16	302.877	1.63185	0.269445	6.05631	1.39276e-09	5.81113e-08	LRRCC1	leucine rich repeat and coiled-coil centrosomal protein 1 [Source:HGNC Symbol;Acc:HGNC:29373]
20490	ENSG00000267293.1	18.1038	1.63144	0.513726	3.17571	0.0014947	0.0108725		U3 small nucleolar RNA-associated protein 18 homolog, pseudogene
2265	ENSG00000101945.17	240.23	1.63114	0.209119	7.80003	6.18906e-15	7.81525e-13	SUV39H1	SUV39H1 histone lysine methyltransferase [Source:HGNC Symbol;Acc:HGNC:11479]
21953	ENSG00000278918.1	4.12784	1.63055	0.824437	1.97778	0.0479539	0.155689		novel transcript
7127	ENSG00000143502.16	5.90756	1.63053	0.766248	2.12794	0.033342	0.12023	SUSD4	sushi domain containing 4 [Source:HGNC Symbol;Acc:HGNC:25470]
4186	ENSG00000118655.8	257.095	1.63026	0.317317	5.13762	2.78241e-07	6.68058e-06	DCLRE1B	DNA cross-link repair 1B [Source:HGNC Symbol;Acc:HGNC:17641]
22946	ENSG00000287967.1	2.07878	1.62974	0.994638	1.63853	0.101312	0.263074		novel transcript, antisense to UQCR10
18850	ENSG00000253721.1	3.46945	1.62906	0.689088	2.36408	0.0180751	0.0766081	SUMO2P20	SUMO2 pseudogene 20 [Source:HGNC Symbol;Acc:HGNC:49355]
68	ENSG00000005059.16	275.569	1.6289	0.242723	6.71095	1.9336e-11	1.19553e-09	MCUB	mitochondrial calcium uniporter dominant negative subunit beta [Source:HGNC Symbol;Acc:HGNC:26076]
16214	ENSG00000229587.2	1.05461	1.62886	1.4624	1.11383	0.265353	0.484835		novel transcript
20384	ENSG00000266708.1	1.35258	1.62878	1.22987	1.32435	0.185385	0.390607		novel transcript, antisense to RAB12
11558	ENSG00000176974.22	179.617	1.62744	0.338878	4.80243	1.56748e-06	3.04638e-05	SHMT1	serine hydroxymethyltransferase 1 [Source:HGNC Symbol;Acc:HGNC:10850]
19457	ENSG00000258789.1	2.6089	1.62687	0.867009	1.87642	0.0605975	0.184514		novel transcript, antisense to PTPN21
22051	ENSG00000279342.2	8.78311	1.62529	0.506871	3.20651	0.00134356	0.00999969		novel transcript, sense intronic to MSANTD2
15377	ENSG00000224382.2	1.53931	1.62419	1.86316	0.871738	0.383351	0.602625	LINC00703	long intergenic non-protein coding RNA 703 [Source:HGNC Symbol;Acc:HGNC:44677]
21344	ENSG00000273343.1	5.80665	1.62356	0.603739	2.68917	0.00716297	0.0379218		novel transcript, sense intronic to DGCR6L
22740	ENSG00000286835.1	2.67697	1.62263	1.1864	1.3677	0.171406	0.371687		novel transcript, sense intronic to ZNF367
18051	ENSG00000243789.11	1.85233	1.62205	1.06967	1.5164	0.129417	0.309431	JMJD7	jumonji domain containing 7 [Source:HGNC Symbol;Acc:HGNC:34397]
15358	ENSG00000224224.1	1.0477	1.62173	1.34173	1.20868	0.226784	0.44217	HAUS1P2	HAUS augmin like complex subunit 1 pseudogene 2 [Source:HGNC Symbol;Acc:HGNC:43761]
3836	ENSG00000115423.19	4.88264	1.61864	0.744649	2.1737	0.0297277	0.110735	DNAH6	dynein axonemal heavy chain 6 [Source:HGNC Symbol;Acc:HGNC:2951]
1035	ENSG00000071794.16	854.541	1.61852	0.218945	7.39237	1.44239e-13	1.35528e-11	HLTF	helicase like transcription factor [Source:HGNC Symbol;Acc:HGNC:11099]
12310	ENSG00000183018.9	1.52821	1.61568	1.2754	1.26681	0.205225	0.415922	SPNS2	SPNS lysolipid transporter 2, sphingosine-1-phosphate [Source:HGNC Symbol;Acc:HGNC:26992]
769	ENSG00000064042.18	127.799	1.61371	0.400052	4.03374	5.48969e-05	0.000691748	LIMCH1	LIM and calponin homology domains 1 [Source:HGNC Symbol;Acc:HGNC:29191]
14597	ENSG00000213390.11	299.981	1.61289	0.194755	8.28164	1.21495e-16	1.82365e-14	ARHGAP19	Rho GTPase activating protein 19 [Source:HGNC Symbol;Acc:HGNC:23724]
16919	ENSG00000233966.1	1067.9	1.61201	0.272853	5.908	3.46286e-09	1.32869e-07	UBE2SP1	ubiquitin conjugating enzyme E2 S pseudogene 1 [Source:HGNC Symbol;Acc:HGNC:30864]
11924	ENSG00000179859.10	90.7973	1.61128	0.211785	7.60809	2.78166e-14	3.04528e-12	RNF227	ring finger protein 227 [Source:HGNC Symbol;Acc:HGNC:27571]
7198	ENSG00000143942.5	98.9215	1.60719	0.401644	4.00153	6.29335e-05	0.000776613	CHAC2	ChaC glutathione specific gamma-glutamylcyclotransferase 2 [Source:HGNC Symbol;Acc:HGNC:32363]
7854	ENSG00000150637.9	8.76246	1.60604	0.438143	3.66556	0.000246802	0.002439	CD226	CD226 molecule [Source:HGNC Symbol;Acc:HGNC:16961]
16509	ENSG00000231389.8	17.9073	1.60558	0.38937	4.12353	3.73102e-05	0.000494143	HLA-DPA1	major histocompatibility complex, class II, DP alpha 1 [Source:HGNC Symbol;Acc:HGNC:4938]
18495	ENSG00000249779.1	3.35244	1.60526	0.867987	1.8494	0.0643995	0.192674		spermine synthase (SMS) pseudogene
17809	ENSG00000241112.1	1.65715	1.60395	1.1004	1.45761	0.144949	0.333592	RPL29P14	ribosomal protein L29 pseudogene 14 [Source:HGNC Symbol;Acc:HGNC:36687]
17983	ENSG00000243107.1	2.98643	1.60293	0.85598	1.87263	0.06112	0.185608		novel transcript
4682	ENSG00000123977.10	33.3208	1.60283	0.45058	3.55727	0.00037473	0.00346909	DAW1	dynein assembly factor with WD repeats 1 [Source:HGNC Symbol;Acc:HGNC:26383]
22517	ENSG00000285523.1	3.19773	1.60009	0.795979	2.01021	0.0444088	0.14786		novel transcript
4692	ENSG00000124097.8	33.8315	1.59872	0.317422	5.03657	4.73956e-07	1.06011e-05	HMGB1P1	high mobility group box 1 pseudogene 1 [Source:HGNC Symbol;Acc:HGNC:4993]
17026	ENSG00000234664.1	1170.77	1.59773	0.218419	7.31498	2.57416e-13	2.32708e-11	HMGN2P5	high mobility group nucleosomal binding domain 2 pseudogene 5 [Source:HGNC Symbol;Acc:HGNC:33568]
15416	ENSG00000224621.1	1.23099	1.59674	1.23441	1.29353	0.195827	0.403662		novel transcript
19512	ENSG00000259083.1	1.53248	1.59668	1.13309	1.40914	0.158794	0.35395	PNN-AS1	PNN antisense RNA 1 [Source:HGNC Symbol;Acc:HGNC:55974]
23412	ENSG00000290474.1	2.76663	1.59573	0.769203	2.07453	0.0380305	0.132085	GUSBP2	GUSB pseudogene 2 [Source:NCBI gene (formerly Entrezgene);Acc:387036]
5407	ENSG00000130816.17	3345.77	1.59534	0.262133	6.08597	1.15788e-09	4.88234e-08	DNMT1	DNA methyltransferase 1 [Source:HGNC Symbol;Acc:HGNC:2976]
2967	ENSG00000107562.18	1143.07	1.59484	0.605416	2.63428	0.00843149	0.0428779	CXCL12	C-X-C motif chemokine ligand 12 [Source:HGNC Symbol;Acc:HGNC:10672]
9925	ENSG00000166676.17	3.12873	1.59384	0.773319	2.06104	0.0392995	0.135484	TVP23A	trans-golgi network vesicle protein 23 homolog A [Source:HGNC Symbol;Acc:HGNC:20398]
15849	ENSG00000227173.1	2.19582	1.59228	1.29264	1.23181	0.218021	0.432383	MYL6P3	MYL6 pseudogene 3 [Source:HGNC Symbol;Acc:HGNC:37812]
2873	ENSG00000106511.6	11.5119	1.59093	1.08382	1.4679	0.142132	0.32914	MEOX2	mesenchyme homeobox 2 [Source:HGNC Symbol;Acc:HGNC:7014]
977	ENSG00000070031.4	4.17785	1.59046	1.27286	1.24951	0.211479	0.424237	SCT	secretin [Source:HGNC Symbol;Acc:HGNC:10607]
17106	ENSG00000235100.6	3.077	1.59034	0.744808	2.13524	0.0327416	0.118647		novel transcript
17088	ENSG00000235015.1	3.38577	1.59003	0.668377	2.37894	0.0173626	0.0743942	GEMIN2P1	gem nuclear organelle associated protein 2 pseudogene 1 [Source:HGNC Symbol;Acc:HGNC:49561]
11392	ENSG00000175643.10	234.815	1.58901	0.148871	10.6738	1.35051e-26	7.49562e-24	RMI2	RecQ mediated genome instability 2 [Source:HGNC Symbol;Acc:HGNC:28349]
7102	ENSG00000143401.15	2071.7	1.58844	0.285051	5.57247	2.51148e-08	7.65505e-07	ANP32E	acidic nuclear phosphoprotein 32 family member E [Source:HGNC Symbol;Acc:HGNC:16673]
23654	ENSG00000291185.1	7.6436	1.58805	0.573286	2.77009	0.00560406	0.0314107		novel transcript
16135	ENSG00000228938.3	1.69079	1.58805	1.31588	1.20684	0.227494	0.443033	SNRPD2P1	small nuclear ribonucleoprotein D2 pseudogene 1 [Source:HGNC Symbol;Acc:HGNC:31459]
17069	ENSG00000234883.7	59.6824	1.58777	0.381307	4.16402	3.12693e-05	0.000423057	MIR155HG	MIR155 host gene [Source:HGNC Symbol;Acc:HGNC:35460]
15462	ENSG00000224905.8	10.6952	1.58716	0.513876	3.08861	0.00201098	0.0138725		novel transcript, antisense to LIPI
16316	ENSG00000230295.1	3.10079	1.58654	1.00684	1.57576	0.115082	0.285504	GTF2IP23	general transcription factor IIi pseudogene 23 [Source:HGNC Symbol;Acc:HGNC:51735]
21354	ENSG00000273384.1	3.28125	1.58638	0.993245	1.59717	0.110227	0.277916		novel transcript
20035	ENSG00000261739.3	1.47924	1.58565	1.42384	1.11364	0.265433	0.484835	GOLGA8S	golgin A8 family member S [Source:HGNC Symbol;Acc:HGNC:44409]
4017	ENSG00000116852.15	53.5646	1.58564	0.474757	3.3399	0.000838096	0.00680572	KIF21B	kinesin family member 21B [Source:HGNC Symbol;Acc:HGNC:29442]
13701	ENSG00000198039.12	64.7323	1.58554	0.25604	6.19257	5.91909e-10	2.68055e-08	ZNF273	zinc finger protein 273 [Source:HGNC Symbol;Acc:HGNC:13067]
19360	ENSG00000258086.1	1.24009	1.58507	1.1294	1.40345	0.160481	0.3565	GPR84-AS1	GPR84, ZNF385A, ITGA5 and GTSF1 antisense RNA 1 [Source:HGNC Symbol;Acc:HGNC:56187]
5007	ENSG00000126822.18	71.4005	1.58381	0.293544	5.3955	6.83329e-08	1.90074e-06	PLEKHG3	pleckstrin homology and RhoGEF domain containing G3 [Source:HGNC Symbol;Acc:HGNC:20364]
1850	ENSG00000099617.4	3.8319	1.58147	1.00657	1.57114	0.116149	0.287405	EFNA2	ephrin A2 [Source:HGNC Symbol;Acc:HGNC:3222]
7339	ENSG00000145147.20	365.3	1.5801	0.827185	1.91021	0.0561055	0.174715	SLIT2	slit guidance ligand 2 [Source:HGNC Symbol;Acc:HGNC:11086]
20882	ENSG00000270659.2	9.06025	1.58002	0.488122	3.23694	0.0012082	0.00918604		novel transcript
21361	ENSG00000273447.1	1.79325	1.57997	1.30338	1.21221	0.225432	0.440947		novel transcript, antisense to CASP6
18856	ENSG00000253741.4	9.82789	1.57996	0.491739	3.213	0.00131357	0.00983059	LNCOC1	lncRNA associated with ovarian cancer 1 [Source:HGNC Symbol;Acc:HGNC:53947]
6048	ENSG00000135750.15	99.3367	1.57958	0.389507	4.05533	5.00642e-05	0.000641005	KCNK1	potassium two pore domain channel subfamily K member 1 [Source:HGNC Symbol;Acc:HGNC:6272]
2287	ENSG00000102098.19	65.1041	1.57721	0.334309	4.71781	2.38397e-06	4.39011e-05	SCML2	Scm polycomb group protein like 2 [Source:HGNC Symbol;Acc:HGNC:10581]
5866	ENSG00000134533.6	13.59	1.57629	0.804267	1.9599	0.0500071	0.16065	RERG	RAS like estrogen regulated growth inhibitor [Source:HGNC Symbol;Acc:HGNC:15980]
13011	ENSG00000187772.8	2.18946	1.57625	0.97739	1.61271	0.106807	0.272104	LIN28B	lin-28 homolog B [Source:HGNC Symbol;Acc:HGNC:32207]
7676	ENSG00000148408.15	4.86081	1.5755	0.647969	2.43145	0.0150386	0.0668487	CACNA1B	calcium voltage-gated channel subunit alpha1 B [Source:HGNC Symbol;Acc:HGNC:1389]
580	ENSG00000049541.11	571.616	1.57515	0.388238	4.05716	4.96723e-05	0.00063667	RFC2	replication factor C subunit 2 [Source:HGNC Symbol;Acc:HGNC:9970]
19546	ENSG00000259287.2	1.27451	1.57314	1.27699	1.23192	0.21798	0.43234		novel transcript, antisense to RYR3
2471	ENSG00000103540.17	486.319	1.57288	0.260406	6.04013	1.53992e-09	6.34747e-08	CCP110	centriolar coiled-coil protein 110 [Source:HGNC Symbol;Acc:HGNC:24342]
22891	ENSG00000287665.1	2.99796	1.57273	0.761718	2.06471	0.0389502	0.134637		novel transcript, sense intronic to FOXK1
17481	ENSG00000237447.1	2.53884	1.57172	0.860753	1.82598	0.0678526	0.199258	CDC27P2	cell division cycle 27 pseudogene 2 [Source:HGNC Symbol;Acc:HGNC:38092]
17536	ENSG00000237813.4	2.68933	1.57164	0.957313	1.64172	0.100647	0.262027		novel transcript
13084	ENSG00000188280.11	1.09622	1.57137	1.88731	0.832595	0.405073	0.622263	FAM230G	family with sequence similarity 230 member G [Source:HGNC Symbol;Acc:HGNC:52423]
6562	ENSG00000138780.15	430.097	1.57131	0.328258	4.78682	1.69441e-06	3.26909e-05	GSTCD	glutathione S-transferase C-terminal domain containing [Source:HGNC Symbol;Acc:HGNC:25806]
14354	ENSG00000205959.4	2.02168	1.57064	0.99052	1.58567	0.112814	0.28184		novel transcript
3981	ENSG00000116652.6	3.76434	1.57052	0.703498	2.23244	0.0255857	0.0992259	DLEU2L	deleted in lymphocytic leukemia 2 like [Source:HGNC Symbol;Acc:HGNC:13225]
4921	ENSG00000125898.13	128.904	1.56898	0.205935	7.6188	2.5604e-14	2.86885e-12	FAM110A	family with sequence similarity 110 member A [Source:HGNC Symbol;Acc:HGNC:16188]
5267	ENSG00000129749.3	9.00599	1.56857	0.589534	2.66069	0.00779816	0.0403624	CHRNA10	cholinergic receptor nicotinic alpha 10 subunit [Source:HGNC Symbol;Acc:HGNC:13800]
3012	ENSG00000107954.11	45.0073	1.56833	0.402374	3.8977	9.71095e-05	0.0011256	NEURL1	neuralized E3 ubiquitin protein ligase 1 [Source:HGNC Symbol;Acc:HGNC:7761]
23843	ENSG00000293483.1	1.41931	1.5682	1.20429	1.30219	0.192853	0.399846		novel transcript
4563	ENSG00000122644.13	236.317	1.56795	0.240602	6.51678	7.18346e-11	3.95024e-09	ARL4A	ADP ribosylation factor like GTPase 4A [Source:HGNC Symbol;Acc:HGNC:695]
8584	ENSG00000158246.8	151.473	1.56723	0.368696	4.25074	2.13064e-05	0.000303763	TENT5B	terminal nucleotidyltransferase 5B [Source:HGNC Symbol;Acc:HGNC:28273]
11807	ENSG00000178919.9	16.2353	1.56469	0.479092	3.26595	0.00109097	0.00843715	FOXE1	forkhead box E1 [Source:HGNC Symbol;Acc:HGNC:3806]
16470	ENSG00000231125.2	4.40695	1.56459	0.583022	2.68358	0.00728389	0.0383662		novel transcript, sense intronic to CCT8
6956	ENSG00000142149.9	90.0926	1.56315	0.660809	2.36552	0.0180049	0.076392	HUNK	hormonally up-regulated Neu-associated kinase [Source:HGNC Symbol;Acc:HGNC:13326]
20311	ENSG00000265798.7	1.31238	1.56274	1.37402	1.13735	0.255391	0.473853		leucine rich repeat containing 37B (LRRC37B) pseudogene
18846	ENSG00000253704.4	3.6598	1.56244	0.67388	2.31857	0.0204184	0.0838303	VIRMA-DT	VIRMA divergent transcript [Source:HGNC Symbol;Acc:HGNC:55531]
21825	ENSG00000277840.1	0.931069	1.56217	1.66476	0.938376	0.348051	0.568633		novel transcript, sense intronic to FBXW8
15152	ENSG00000221164.1	2.30644	1.56142	0.939362	1.66222	0.0964696	0.25511	SNORA11F	small nucleolar RNA, H/ACA box 11F [Source:HGNC Symbol;Acc:HGNC:52189]
19652	ENSG00000259768.8	74.5783	1.56015	0.247324	6.3081	2.82474e-10	1.37023e-08	ZFHX3-AS1	ZFHX3 antisense RNA 1 [Source:HGNC Symbol;Acc:HGNC:56033]
12169	ENSG00000182107.7	41.6209	1.55984	0.209366	7.45031	9.31206e-14	8.99763e-12	TMEM30B	transmembrane protein 30B [Source:HGNC Symbol;Acc:HGNC:27254]
17510	ENSG00000237666.2	10.3116	1.55854	0.502307	3.10276	0.00191724	0.013313		pseudogene similar to part of anaphase promoting complex subunit 1 ANAPC1
5339	ENSG00000130475.16	22.767	1.55727	0.357912	4.35098	1.35532e-05	0.000203563	FCHO1	FCH and mu domain containing endocytic adaptor 1 [Source:HGNC Symbol;Acc:HGNC:29002]
17093	ENSG00000235036.4	56.0972	1.55669	0.269754	5.77077	7.89106e-09	2.72308e-07		pseudogene similar to DNAJ protein
10529	ENSG00000169933.17	5.10141	1.55601	0.628833	2.47444	0.0133444	0.0610509	FRMPD4	FERM and PDZ domain containing 4 [Source:HGNC Symbol;Acc:HGNC:29007]
17546	ENSG00000237870.6	7.09422	1.55577	0.710081	2.19097	0.0284541	0.10723		novel transcript
9789	ENSG00000165972.13	0.931938	1.55527	1.47943	1.05126	0.293138	0.513998	CCDC38	coiled-coil domain containing 38 [Source:HGNC Symbol;Acc:HGNC:26843]
8059	ENSG00000152611.12	4.50461	1.55484	0.700779	2.21873	0.026505	0.101775	CAPSL	calcyphosine like [Source:HGNC Symbol;Acc:HGNC:28375]
22850	ENSG00000287437.1	0.931801	1.5547	1.46784	1.05918	0.289519	0.509599		novel transcript, antisense to NRDE2
8137	ENSG00000153404.15	78.0308	1.55464	0.29246	5.31574	1.06223e-07	2.82308e-06	PLEKHG4B	pleckstrin homology and RhoGEF domain containing G4B [Source:HGNC Symbol;Acc:HGNC:29399]
21686	ENSG00000276457.1	18.7564	1.554	0.294135	5.2833	1.26875e-07	3.30207e-06	FKBP4P8	FKBP prolyl isomerase 4 pseudogene 8 [Source:HGNC Symbol;Acc:HGNC:50377]
16022	ENSG00000228261.1	2.12482	1.5538	1.20138	1.29335	0.195891	0.403725	ITPRIP-AS1	ITPRIP antisense RNA 1 [Source:HGNC Symbol;Acc:HGNC:54100]
21187	ENSG00000272691.1	1.43257	1.55336	1.10661	1.40371	0.160407	0.356416		novel transcript
7179	ENSG00000143815.15	990.314	1.55283	0.168837	9.19723	3.67311e-20	1.03132e-17	LBR	lamin B receptor [Source:HGNC Symbol;Acc:HGNC:6518]
23845	ENSG00000293489.1	14.506	1.5525	0.403627	3.84639	0.000119873	0.00133598		novel transcript
5027	ENSG00000127124.16	140.921	1.55176	0.423087	3.66771	0.000244736	0.0024226	HIVEP3	HIVEP zinc finger 3 [Source:HGNC Symbol;Acc:HGNC:13561]
19321	ENSG00000257711.2	1.75322	1.55127	0.961355	1.61363	0.106607	0.271681		novel transcript, antisense to RFX4
21994	ENSG00000279092.1	3.48173	1.551	1.0416	1.48905	0.136475	0.320329		TEC
22406	ENSG00000283627.1	1.42967	1.55093	1.10599	1.4023	0.160826	0.356978		novel transcript
18899	ENSG00000254025.1	1.25744	1.55054	1.23351	1.25702	0.208748	0.420562	BRIX1P1	BRIX1 pseudogene 1 [Source:HGNC Symbol;Acc:HGNC:51527]
15261	ENSG00000223652.2	8.08092	1.55002	0.819886	1.89053	0.058687	0.180609	PRDM6-AS1	PRDM6 antisense RNA 1 [Source:HGNC Symbol;Acc:HGNC:55869]
22968	ENSG00000288187.1	1.25621	1.54955	1.14584	1.35232	0.176272	0.378474		novel transcript
18973	ENSG00000254535.4	71.8289	1.54831	0.217862	7.10685	1.18718e-12	9.35087e-11	PABPC4L	poly(A) binding protein cytoplasmic 4 like [Source:HGNC Symbol;Acc:HGNC:31955]
20875	ENSG00000270605.1	2.49479	1.54776	0.958341	1.61504	0.106301	0.271161		novel transcript
17971	ENSG00000242953.1	1.40154	1.54771	1.23598	1.25222	0.210491	0.423019		pseudogene similar to part of ankyrin repeat domain 36 (ANKRD36)
3366	ENSG00000111331.14	1135.92	1.54735	0.527519	2.93326	0.00335422	0.0208631	OAS3	2'-5'-oligoadenylate synthetase 3 [Source:HGNC Symbol;Acc:HGNC:8088]
23522	ENSG00000290946.1	1.40882	1.54724	1.13	1.36924	0.170924	0.371046		novel transcript
17045	ENSG00000234753.7	0.927082	1.54617	1.44021	1.07358	0.283013	0.502766	FOXP4-AS1	FOXP4 antisense RNA 1 [Source:HGNC Symbol;Acc:HGNC:50332]
9056	ENSG00000162636.16	513.173	1.54485	0.307863	5.01797	5.22193e-07	1.15502e-05	EEIG2	EEIG family member 2 [Source:HGNC Symbol;Acc:HGNC:27637]
9357	ENSG00000163935.14	66.6616	1.54394	0.330994	4.66457	3.09268e-06	5.53713e-05	SFMBT1	Scm like with four mbt domains 1 [Source:HGNC Symbol;Acc:HGNC:20255]
15098	ENSG00000219294.6	0.927014	1.54334	1.38955	1.11067	0.266709	0.486001	PIP5K1P1	phosphatidylinositol-4-phosphate 5-kinase type 1 pseudogene 1 [Source:HGNC Symbol;Acc:HGNC:28372]
1372	ENSG00000082126.18	37.1278	1.54285	0.309032	4.99252	5.95953e-07	1.2886e-05	MPP4	MAGUK p55 scaffold protein 4 [Source:HGNC Symbol;Acc:HGNC:13680]
21881	ENSG00000278344.1	1.30371	1.54245	1.18719	1.29924	0.193862	0.40121		novel transcript
12977	ENSG00000187550.9	0.92453	1.54227	1.43967	1.07127	0.28405	0.504025	SBK2	SH3 domain binding kinase family member 2 [Source:HGNC Symbol;Acc:HGNC:34416]
19291	ENSG00000257433.8	3.31684	1.54128	0.690153	2.23324	0.0255328	0.0991483	RPAP3-DT	RPAP3 divergent transcript [Source:HGNC Symbol;Acc:HGNC:55477]
642	ENSG00000054654.20	240.447	1.54008	0.440859	3.49337	0.000476957	0.00424582	SYNE2	spectrin repeat containing nuclear envelope protein 2 [Source:HGNC Symbol;Acc:HGNC:17084]
10372	ENSG00000169031.21	7.0507	1.53911	1.04454	1.47348	0.140621	0.326916	COL4A3	collagen type IV alpha 3 chain [Source:HGNC Symbol;Acc:HGNC:2204]
16733	ENSG00000232794.1	3.44751	1.53891	0.847173	1.81653	0.0692893	0.202134	HNRNPDP1	heterogeneous nuclear ribonucleoprotein D pseudogene 1 [Source:HGNC Symbol;Acc:HGNC:5038]
16669	ENSG00000232453.7	6.87164	1.5385	0.648034	2.37411	0.0175913	0.0750778	LINC02777	long intergenic non-protein coding RNA 2777 [Source:HGNC Symbol;Acc:HGNC:54297]
15280	ENSG00000223784.2	4.21236	1.53822	0.796338	1.93162	0.053407	0.168488	LINP1	lncRNA in non-homologous end joining pathway 1 [Source:HGNC Symbol;Acc:HGNC:53170]
4458	ENSG00000121316.11	39.2474	1.5379	0.401593	3.82949	0.000128407	0.00141224	PLBD1	phospholipase B domain containing 1 [Source:HGNC Symbol;Acc:HGNC:26215]
21761	ENSG00000277182.2	5.2212	1.53768	0.646956	2.37678	0.0174643	0.0746953		novel transcript, antisense to PCGF2
20460	ENSG00000267197.1	2.2537	1.53585	0.944827	1.62554	0.104048	0.267472		novel transcript, sense intronic with KEAP1
13282	ENSG00000196155.13	1086.2	1.53463	0.302295	5.07661	3.84226e-07	8.81724e-06	PLEKHG4	pleckstrin homology and RhoGEF domain containing G4 [Source:HGNC Symbol;Acc:HGNC:24501]
12465	ENSG00000183971.10	96.3219	1.53455	0.461788	3.32307	0.000890314	0.00714706	NPW	neuropeptide W [Source:HGNC Symbol;Acc:HGNC:30509]
23294	ENSG00000289603.1	1.40313	1.53454	1.17952	1.30099	0.193262	0.400381		novel transcript
21647	ENSG00000276077.4	22.5212	1.53328	0.293689	5.22076	1.78193e-07	4.47658e-06	LINC03105	long intergenic non-protein coding RNA 3105 [Source:HGNC Symbol;Acc:HGNC:56835]
2483	ENSG00000103710.11	83.8501	1.53277	0.542162	2.82714	0.00469657	0.0272987	RASL12	RAS like family 12 [Source:HGNC Symbol;Acc:HGNC:30289]
21460	ENSG00000274356.1	1.29305	1.53269	1.20255	1.27454	0.202472	0.41248		ral guanine nucleotide dissociation stimulator (RALGDS) pseudogene
19911	ENSG00000261105.6	2.40045	1.53256	0.84215	1.81981	0.0687872	0.201063	LMO7-AS1	LMO7 antisense RNA 1 [Source:HGNC Symbol;Acc:HGNC:50277]
21366	ENSG00000273483.1	1.76067	1.53215	1.35949	1.127	0.259741	0.47876		novel transcript, antisense to WNT2B
8767	ENSG00000160161.9	45.9066	1.53155	0.350947	4.36405	1.27675e-05	0.000193295	CILP2	cartilage intermediate layer protein 2 [Source:HGNC Symbol;Acc:HGNC:24213]
17092	ENSG00000235034.7	3.61789	1.5313	0.720861	2.12426	0.0336482	0.120941	C19orf81	chromosome 19 open reading frame 81 [Source:HGNC Symbol;Acc:HGNC:40041]
22192	ENSG00000280079.1	15.2037	1.53104	0.53142	2.88104	0.00396362	0.0237977		TEC
18447	ENSG00000249279.6	9.18408	1.5306	0.638339	2.39779	0.0164944	0.0716911	LINC02057	long intergenic non-protein coding RNA 2057 [Source:HGNC Symbol;Acc:HGNC:52900]
18479	ENSG00000249637.4	7.49814	1.52912	0.546612	2.79745	0.00515072	0.0293452	ANKHD1-DT	ANKHD1 divergent transcript [Source:HGNC Symbol;Acc:HGNC:55564]
12978	ENSG00000187554.15	5.24305	1.52717	0.957665	1.59468	0.110783	0.278887	TLR5	toll like receptor 5 [Source:HGNC Symbol;Acc:HGNC:11851]
10888	ENSG00000172183.16	60.2393	1.52704	0.467691	3.26508	0.00109435	0.00846056	ISG20	interferon stimulated exonuclease gene 20 [Source:HGNC Symbol;Acc:HGNC:6130]
5155	ENSG00000128594.8	30.2983	1.52613	0.387755	3.9358	8.29186e-05	0.000981128	LRRC4	leucine rich repeat containing 4 [Source:HGNC Symbol;Acc:HGNC:15586]
22041	ENSG00000279296.1	0.952607	1.52593	1.50594	1.01328	0.310928	0.532388	PRAL	p53 regulation associated lncRNA [Source:HGNC Symbol;Acc:HGNC:52646]
13304	ENSG00000196247.13	181.39	1.52565	0.384515	3.96772	7.25627e-05	0.000878185	ZNF107	zinc finger protein 107 [Source:HGNC Symbol;Acc:HGNC:12887]
11157	ENSG00000173926.6	60.6015	1.52501	0.275518	5.53508	3.11092e-08	9.33901e-07	MARCHF3	membrane associated ring-CH-type finger 3 [Source:HGNC Symbol;Acc:HGNC:28728]
5659	ENSG00000132780.17	1709.81	1.52475	0.195024	7.81827	5.35553e-15	6.82166e-13	NASP	nuclear autoantigenic sperm protein [Source:HGNC Symbol;Acc:HGNC:7644]
21830	ENSG00000277903.1	1.28437	1.52471	1.22332	1.24637	0.212627	0.425611	U2	U2 spliceosomal RNA [Source:RFAM;Acc:RF00004]
23530	ENSG00000290976.1	0.957025	1.52471	1.30887	1.16491	0.244055	0.461062		novel transcript
4382	ENSG00000120645.12	30.876	1.52446	0.512654	2.97366	0.00294274	0.0188192	IQSEC3	IQ motif and Sec7 domain ArfGEF 3 [Source:HGNC Symbol;Acc:HGNC:29193]
13506	ENSG00000197134.13	10.4819	1.524	0.515887	2.95414	0.00313541	0.0198051	ZNF257	zinc finger protein 257 [Source:HGNC Symbol;Acc:HGNC:13498]
17091	ENSG00000235028.3	13.6891	1.52389	0.539783	2.82315	0.0047555	0.0275741	HMGN1P30	high mobility group nucleosome binding domain 1 pseudogene 30 [Source:HGNC Symbol;Acc:HGNC:39374]
21829	ENSG00000277895.1	0.955942	1.52312	1.30863	1.16391	0.244461	0.461464		novel transcript, antisense to TBK1
20034	ENSG00000261732.1	0.947737	1.52198	1.65809	0.917913	0.358664	0.57837		novel protein
2845	ENSG00000106268.16	282.783	1.52056	0.371846	4.08922	4.32827e-05	0.000562628	NUDT1	nudix hydrolase 1 [Source:HGNC Symbol;Acc:HGNC:8048]
16328	ENSG00000230330.1	500.327	1.52009	0.267736	5.67756	1.36628e-08	4.46681e-07	HMGN2P3	high mobility group nucleosomal binding domain 2 pseudogene 3 [Source:HGNC Symbol;Acc:HGNC:33566]
20726	ENSG00000269397.1	6.73892	1.51898	0.509676	2.98028	0.00287982	0.0184892		novel transcript, sense intronic to ZNF726
19721	ENSG00000260101.2	2.68525	1.51896	0.838397	1.81174	0.0700267	0.203588	AFTPH-DT	AFTPH divergent transcript [Source:HGNC Symbol;Acc:HGNC:52788]
387	ENSG00000025770.19	977.709	1.51851	0.205471	7.39041	1.46373e-13	1.36994e-11	NCAPH2	non-SMC condensin II complex subunit H2 [Source:HGNC Symbol;Acc:HGNC:25071]
12035	ENSG00000180846.9	0.955117	1.51776	1.22224	1.24179	0.214315	0.427615	CSNK1G2-AS1	CSNK1G2 antisense RNA 1 [Source:HGNC Symbol;Acc:HGNC:28604]
23566	ENSG00000291055.2	11.4886	1.51619	0.429742	3.52815	0.000418479	0.00381782		novel transcript
18633	ENSG00000250909.1	1.79708	1.516	1.17369	1.29165	0.196478	0.404455		novel transcript
20285	ENSG00000265485.8	5.66367	1.51584	0.516896	2.93257	0.00336164	0.0208984	LINC01915	long intergenic non-protein coding RNA 1915 [Source:HGNC Symbol;Acc:HGNC:52734]
22537	ENSG00000285679.2	1.59506	1.51564	0.947544	1.59955	0.109699	0.277107		novel transcript
16295	ENSG00000230146.1	9.44325	1.51554	0.40169	3.77291	0.000161354	0.00171227	SEPHS1P4	selenophosphate synthetase 1 pseudogene 4 [Source:HGNC Symbol;Acc:HGNC:42169]
7187	ENSG00000143858.12	3.76156	1.51454	0.754327	2.00781	0.0446636	0.14848	SYT2	synaptotagmin 2 [Source:HGNC Symbol;Acc:HGNC:11510]
21801	ENSG00000277566.1	1.29443	1.51439	1.24945	1.21205	0.225494	0.440947		novel transcript, sense intronic to TPCN1
5930	ENSG00000135045.7	349.877	1.51286	0.340184	4.44716	8.70112e-06	0.000137342	C9orf40	chromosome 9 open reading frame 40 [Source:HGNC Symbol;Acc:HGNC:23433]
20682	ENSG00000268836.1	0.995522	1.5114	1.38339	1.09254	0.274597	0.494033		novel transcript
18565	ENSG00000250305.9	78.9663	1.51088	0.24617	6.13754	8.38087e-10	3.67005e-08	TRMT9B	tRNA methyltransferase 9B (putative) [Source:HGNC Symbol;Acc:HGNC:26725]
11218	ENSG00000174448.9	1.27246	1.51061	1.17498	1.28565	0.198566	0.407377	STARD6	StAR related lipid transfer domain containing 6 [Source:HGNC Symbol;Acc:HGNC:18066]
23411	ENSG00000290464.1	2.5731	1.51021	0.745486	2.0258	0.042785	0.143959	SUGT1P3	SUGT1 pseudogene 3 [Source:NCBI gene (formerly Entrezgene);Acc:283507]
19557	ENSG00000259340.2	1.41201	1.5093	1.26484	1.19328	0.232761	0.449112		CDC28 protein kinase regulatory subunit 2 (CKS2) pseudogene
22667	ENSG00000286408.1	7.21743	1.50791	0.480852	3.13591	0.00171319	0.0121386		novel transcript
3158	ENSG00000109158.11	7.06881	1.5079	0.748635	2.0142	0.0439881	0.146936	GABRA4	gamma-aminobutyric acid type A receptor subunit alpha4 [Source:HGNC Symbol;Acc:HGNC:4078]
19650	ENSG00000259751.1	4.07737	1.50731	0.783676	1.92338	0.0544317	0.17102	TUBAP11	tubulin alpha pseudogene 11 [Source:HGNC Symbol;Acc:HGNC:54878]
13894	ENSG00000198830.12	1347.96	1.507	0.117646	12.8096	1.4479e-37	2.3037e-34	HMGN2	high mobility group nucleosomal binding domain 2 [Source:HGNC Symbol;Acc:HGNC:4986]
7453	ENSG00000146143.19	573.214	1.50687	0.316635	4.75903	1.94527e-06	3.69633e-05	PRIM2	DNA primase subunit 2 [Source:HGNC Symbol;Acc:HGNC:9370]
3516	ENSG00000112414.15	445.278	1.50586	0.382652	3.93532	8.30858e-05	0.00098262	ADGRG6	adhesion G protein-coupled receptor G6 [Source:HGNC Symbol;Acc:HGNC:13841]
9219	ENSG00000163435.16	34.0467	1.50529	0.674171	2.23281	0.0255618	0.0991816	ELF3	E74 like ETS transcription factor 3 [Source:HGNC Symbol;Acc:HGNC:3318]
7346	ENSG00000145241.11	207.575	1.50435	0.254579	5.90916	3.43859e-09	1.32363e-07	CENPC	centromere protein C [Source:HGNC Symbol;Acc:HGNC:1854]
11959	ENSG00000180138.7	2.26317	1.50326	0.897362	1.6752	0.0938953	0.250409	CSNK1A1L	casein kinase 1 alpha 1 like [Source:HGNC Symbol;Acc:HGNC:20289]
11371	ENSG00000175513.10	1.2643	1.50283	1.1939	1.25876	0.208118	0.419648	TSGA10IP	testis specific 10 interacting protein [Source:HGNC Symbol;Acc:HGNC:26555]
6417	ENSG00000137962.13	510.194	1.50264	0.333374	4.50738	6.5633e-06	0.000106848	ARHGAP29	Rho GTPase activating protein 29 [Source:HGNC Symbol;Acc:HGNC:30207]
7633	ENSG00000148019.14	648.167	1.50263	0.296246	5.07224	3.93165e-07	9.00507e-06	CEP78	centrosomal protein 78 [Source:HGNC Symbol;Acc:HGNC:25740]
18108	ENSG00000244274.9	12.332	1.50213	0.469224	3.20131	0.00136806	0.0101348	DBNDD2	dysbindin domain containing 2 [Source:HGNC Symbol;Acc:HGNC:15881]
19014	ENSG00000254731.1	1.13749	1.5014	1.61201	0.931382	0.351656	0.572094		novel transcript
22814	ENSG00000287242.1	2.58579	1.50105	0.821881	1.82636	0.0677954	0.199193		novel transcript, antisense to SCARB1
54	ENSG00000004777.19	138.922	1.50103	0.442995	3.38837	0.000703104	0.00587134	ARHGAP33	Rho GTPase activating protein 33 [Source:HGNC Symbol;Acc:HGNC:23085]
17217	ENSG00000235724.10	1.61866	1.50066	0.993598	1.51033	0.130959	0.311798	PSMD14-DT	PSMD14 divergent transcript [Source:HGNC Symbol;Acc:HGNC:56104]
20880	ENSG00000270638.1	1.46481	1.50016	1.09997	1.36382	0.172625	0.37348		novel transcript
12122	ENSG00000181652.20	4.08349	1.49999	0.714075	2.10061	0.0356751	0.126025	ATG9B	autophagy related 9B [Source:HGNC Symbol;Acc:HGNC:21899]
15234	ENSG00000223442.1	0.937443	1.49977	1.32873	1.12872	0.259014	0.478076	TH2LCRR	T helper type 2 locus control region associated RNA [Source:HGNC Symbol;Acc:HGNC:40495]
19827	ENSG00000260651.1	3.43223	1.49876	0.705032	2.1258	0.0335201	0.120571		novel transcript, antisense NFKB1
21605	ENSG00000275713.3	15.7943	1.49811	0.598482	2.50318	0.0123082	0.0573028	H2BC9	H2B clustered histone 9 [Source:HGNC Symbol;Acc:HGNC:4755]
6546	ENSG00000138741.11	100.408	1.49717	0.600614	2.49273	0.0126764	0.0586534	TRPC3	transient receptor potential cation channel subfamily C member 3 [Source:HGNC Symbol;Acc:HGNC:12335]
5787	ENSG00000134007.5	1.40708	1.49708	1.32323	1.13139	0.257893	0.476568	ADAM20	ADAM metallopeptidase domain 20 [Source:HGNC Symbol;Acc:HGNC:199]
15429	ENSG00000224725.3	43.9841	1.49698	0.370914	4.03593	5.43867e-05	0.000686043	CEP57L1P1	centrosomal protein 57 like 1 pseudogene 1 [Source:HGNC Symbol;Acc:HGNC:23521]
18330	ENSG00000248254.1	0.937274	1.49659	1.50136	0.996819	0.318852	0.540656		novel transcript
17138	ENSG00000235298.1	0.980644	1.49653	1.36565	1.09584	0.273151	0.492596	HNRNPK-AS1	HNRNPK antisense RNA 1 [Source:HGNC Symbol;Acc:HGNC:56061]
13968	ENSG00000199572.1	5.46993	1.49622	0.784838	1.90641	0.0565974	0.175925	RNA5SP174	RNA, 5S ribosomal pseudogene 174 [Source:HGNC Symbol;Acc:HGNC:43074]
12789	ENSG00000185988.15	1.27803	1.49597	1.08286	1.3815	0.167127	0.365965	PLK5	polo like kinase 5 (inactive) [Source:HGNC Symbol;Acc:HGNC:27001]
16703	ENSG00000232630.1	14.8237	1.49513	0.530907	2.81619	0.00485974	0.0280583	PRPS1P2	phosphoribosyl pyrophosphate synthetase 1 pseudogene 2 [Source:HGNC Symbol;Acc:HGNC:9464]
15424	ENSG00000224688.1	2.92807	1.49489	0.80146	1.86521	0.0621525	0.188025	E2F6P2	E2F transcription factor 6 pseudogene 2 [Source:HGNC Symbol;Acc:HGNC:51450]
21422	ENSG00000273983.2	7.67553	1.49467	0.705183	2.11955	0.0340444	0.122016	H3C8	H3 clustered histone 8 [Source:HGNC Symbol;Acc:HGNC:4772]
19021	ENSG00000254783.1	5.16025	1.49366	0.557053	2.68136	0.00733247	0.0385625		immunoglobin superfamily, member 21 (IGSF21) pseudogene
163	ENSG00000007952.18	7.65908	1.49358	0.474106	3.1503	0.00163103	0.0116825	NOX1	NADPH oxidase 1 [Source:HGNC Symbol;Acc:HGNC:7889]
17375	ENSG00000236686.1	3.00911	1.49326	0.9479	1.57533	0.115179	0.285686	BZW1P1	basic leucine zipper and W2 domains 1 pseudogene 1 [Source:HGNC Symbol;Acc:HGNC:31378]
18654	ENSG00000251079.7	1.15741	1.49313	1.33289	1.12022	0.262619	0.481647	BMS1P2	BMS1 pseudogene 2 [Source:HGNC Symbol;Acc:HGNC:23650]
23343	ENSG00000289960.1	4.71207	1.4925	0.74352	2.00734	0.0447131	0.148591		novel transcript, sense intronic to DGCR8
6870	ENSG00000141404.17	55.3912	1.49227	0.45529	3.27763	0.00104681	0.00816441	GNAL	G protein subunit alpha L [Source:HGNC Symbol;Acc:HGNC:4388]
21973	ENSG00000278993.1	6.24032	1.49198	0.802312	1.8596	0.062942	0.189716		novel transcript
7558	ENSG00000147180.17	134.379	1.48861	0.212312	7.01142	2.35906e-12	1.75941e-10	ZNF711	zinc finger protein 711 [Source:HGNC Symbol;Acc:HGNC:13128]
14389	ENSG00000206706.1	0.981583	1.48859	1.23891	1.20153	0.229544	0.4451	Y_RNA	Y RNA [Source:RFAM;Acc:RF00019]
6654	ENSG00000139610.2	3.40258	1.48851	0.684255	2.17537	0.0296025	0.110407	CELA1	chymotrypsin like elastase 1 [Source:HGNC Symbol;Acc:HGNC:3308]
15868	ENSG00000227262.3	2.09942	1.48793	1.32751	1.12084	0.262356	0.481452	HCG4B	HLA complex group 4B [Source:HGNC Symbol;Acc:HGNC:22919]
12047	ENSG00000180914.11	415.132	1.48734	0.586173	2.53737	0.0111687	0.0533213	OXTR	oxytocin receptor [Source:HGNC Symbol;Acc:HGNC:8529]
6397	ENSG00000137841.12	9.28188	1.4871	0.475609	3.12672	0.00176768	0.0124446	PLCB2	phospholipase C beta 2 [Source:HGNC Symbol;Acc:HGNC:9055]
18137	ENSG00000244564.2	5.78077	1.48602	0.717962	2.06977	0.0384736	0.13319	PRICKLE2-DT	PRICKLE2 divergent transcript [Source:HGNC Symbol;Acc:HGNC:52829]
9378	ENSG00000164032.12	7548.74	1.48585	0.427454	3.47603	0.000508888	0.00449486	H2AZ1	H2A.Z variant histone 1 [Source:HGNC Symbol;Acc:HGNC:4741]
4670	ENSG00000123737.13	982.633	1.48544	0.324888	4.57216	4.82722e-06	8.18387e-05	EXOSC9	exosome component 9 [Source:HGNC Symbol;Acc:HGNC:9137]
13090	ENSG00000188312.15	81.4325	1.48427	0.278444	5.33058	9.78973e-08	2.61344e-06	CENPP	centromere protein P [Source:HGNC Symbol;Acc:HGNC:32933]
22259	ENSG00000280399.1	4.40697	1.48417	0.56933	2.60687	0.00913735	0.0454411		TEC
4714	ENSG00000124207.17	5476.73	1.484	0.422887	3.5092	0.00044946	0.00404848	CSE1L	chromosome segregation 1 like [Source:HGNC Symbol;Acc:HGNC:2431]
11971	ENSG00000180233.11	119.285	1.48286	0.342466	4.32997	1.49132e-05	0.000222033	ZNRF2	zinc and ring finger 2 [Source:HGNC Symbol;Acc:HGNC:22316]
21011	ENSG00000271828.1	2.60718	1.48202	0.823741	1.79913	0.0719982	0.207765		novel transcript, antisense to MIER3
17716	ENSG00000240122.1	3.31301	1.482	1.05706	1.40201	0.160912	0.357074	FABP5P11	fatty acid binding protein 5 pseudogene 11 [Source:HGNC Symbol;Acc:HGNC:19328]
11266	ENSG00000174799.12	344.443	1.48194	0.32185	4.60444	4.13569e-06	7.13683e-05	CEP135	centrosomal protein 135 [Source:HGNC Symbol;Acc:HGNC:29086]
5604	ENSG00000132436.13	423.907	1.4818	0.173873	8.52232	1.56392e-17	2.69517e-15	FIGNL1	fidgetin like 1 [Source:HGNC Symbol;Acc:HGNC:13286]
23540	ENSG00000291006.1	130.459	1.48157	0.209726	7.06429	1.61434e-12	1.2509e-10		novel transcript
15987	ENSG00000228065.13	41.0305	1.48066	0.260224	5.68994	1.27081e-08	4.18333e-07	LINC01515	long intergenic non-protein coding RNA 1515 [Source:HGNC Symbol;Acc:HGNC:51210]
16841	ENSG00000233459.1	1.31166	1.47967	1.17823	1.25584	0.209174	0.42103		zinc finger protein 207 (ZNF207) pseudogene
19729	ENSG00000260166.4	0.977289	1.4791	1.50311	0.984028	0.325102	0.547397		novel transcript
3222	ENSG00000109881.17	255.145	1.47832	0.326354	4.5298	5.90394e-06	9.75009e-05	CCDC34	coiled-coil domain containing 34 [Source:HGNC Symbol;Acc:HGNC:25079]
[truncated: 21,867 more rows]
