# Supplementary material for: Transforming Properties of E6/E7 Oncogenes from Beta-2 HPV80 in Primary Human Fibroblasts
Source: Int J Mol Sci. 2025 Jun 2;26(11):5347. doi: 10.3390/ijms26115347 (PMC12154562; doi:10.3390/ijms26115347)
Supplement: Supplementary file 1 [file ijms-26-05347-s001.zip › Table_S1_HPV80.xlsx]

## Sheet: Res_DS2_align_annot
	Ensembl	baseMean	log2FoldChange	lfcSE	stat	pvalue	padj	external_gene_name	description
16512	ENSG00000232465.1	49.3589	9.35073	0.87156	10.7287	7.46176e-27	1.36303e-23		novel transcript
5835	ENSG00000134757.5	27.0521	8.48357	2.29135	3.70243	0.000213546	0.00387697	DSG3	desmoglein 3 [Source:HGNC Symbol;Acc:HGNC:3050]
6644	ENSG00000140022.14	36.9158	6.15414	0.806358	7.63202	2.31095e-14	9.14636e-12	STON2	stonin 2 [Source:HGNC Symbol;Acc:HGNC:30652]
9695	ENSG00000166105.16	32.7555	5.771	0.756007	7.63353	2.2842e-14	9.14636e-12	GLB1L3	galactosidase beta 1 like 3 [Source:HGNC Symbol;Acc:HGNC:25147]
21819	ENSG00000278635.1	4.01661	5.72947	1.06942	5.35753	8.43667e-08	6.88473e-06		WAS protein family homolog 1 (WASH1) pseudogene
8917	ENSG00000162490.7	138.264	5.72494	0.529785	10.8062	3.21846e-27	6.94808e-24	DRAXIN	dorsal inhibitory axon guidance protein [Source:HGNC Symbol;Acc:HGNC:25054]
21437	ENSG00000275155.1	3.93849	5.70021	1.0854	5.25174	1.5067e-07	1.11463e-05		novel transcript, sense intronic to ZNF423
22037	ENSG00000279742.1	3.74759	5.62838	1.09123	5.15782	2.49842e-07	1.70489e-05		TEC
15010	ENSG00000221866.10	312.325	5.54309	0.451583	12.2748	1.23686e-34	4.89527e-31	PLXNA4	plexin A4 [Source:HGNC Symbol;Acc:HGNC:9102]
19084	ENSG00000256673.1	2.96329	5.29088	1.15213	4.59226	4.3848e-06	0.000179837		ovostatin (OVOS) pseudogene
15750	ENSG00000227598.1	2.94125	5.28671	1.32073	4.00286	6.25819e-05	0.00148575		novel transcript
20221	ENSG00000266378.1	4.04303	5.2124	1.16814	4.46214	8.11434e-06	0.000293847		novel transcript
12666	ENSG00000186281.13	2.67348	5.13834	1.3807	3.72156	0.000197993	0.00367611	GPAT2	glycerol-3-phosphate acyltransferase 2, mitochondrial [Source:HGNC Symbol;Acc:HGNC:27168]
23244	ENSG00000289985.1	2.48486	5.03754	1.35319	3.72272	0.000197091	0.00366796		novel transcript
19629	ENSG00000260361.1	2.46173	5.02562	1.17761	4.26766	1.97535e-05	0.000600808		novel transcript
9293	ENSG00000164078.15	4.96522	5.00956	0.995259	5.03342	4.81795e-07	2.94118e-05	MST1R	macrophage stimulating 1 receptor [Source:HGNC Symbol;Acc:HGNC:7381]
8432	ENSG00000157766.19	101.981	5.00951	0.788643	6.35207	2.12436e-10	3.73683e-08	ACAN	aggrecan [Source:HGNC Symbol;Acc:HGNC:319]
19304	ENSG00000258725.2	4.87941	5.00535	1.0646	4.70161	2.58114e-06	0.000118101	PRC1-AS1	PRC1 antisense RNA 1 [Source:HGNC Symbol;Acc:HGNC:48587]
23492	ENSG00000291115.1	3.39608	4.97839	1.17011	4.25464	2.09384e-05	0.000630996	ZNF300P1	zinc finger protein 300 pseudogene 1 [Source:HGNC Symbol;Acc:HGNC:27032]
2139	ENSG00000101187.16	23.6394	4.91872	0.529966	9.2812	1.67586e-20	1.53064e-17	SLCO4A1	solute carrier organic anion transporter family member 4A1 [Source:HGNC Symbol;Acc:HGNC:10953]
9394	ENSG00000164406.8	4.62881	4.90992	1.10674	4.43638	9.14852e-06	0.000324556	LEAP2	liver enriched antimicrobial peptide 2 [Source:HGNC Symbol;Acc:HGNC:29571]
21128	ENSG00000272945.1	3.23957	4.90001	1.09267	4.48445	7.31035e-06	0.000269563		novel transcript
20939	ENSG00000272103.2	2.15861	4.83818	1.24235	3.89439	9.84472e-05	0.00210995		novel transcript
18602	ENSG00000251682.1	2.13673	4.81579	1.28491	3.74796	0.000178277	0.00338414		DEAD (Asp-Glu-Ala-Asp) box polypeptide 25 (DDX25) pseudogene
14828	ENSG00000215533.8	2.09211	4.79711	1.44901	3.31061	0.000930937	0.011623	LINC00189	long intergenic non-protein coding RNA 189 [Source:HGNC Symbol;Acc:HGNC:18461]
2061	ENSG00000100678.20	4.19687	4.78044	1.13784	4.20133	2.65354e-05	0.000754654	SLC8A3	solute carrier family 8 member A3 [Source:HGNC Symbol;Acc:HGNC:11070]
19025	ENSG00000255946.3	2.05858	4.77055	1.24615	3.82823	0.000129067	0.00259083		novel transcript
11061	ENSG00000174236.4	2.91474	4.74704	1.1016	4.30922	1.63833e-05	0.00051876	REP15	RAB15 effector protein [Source:HGNC Symbol;Acc:HGNC:33748]
22743	ENSG00000287351.1	2.02481	4.73946	1.2769	3.71171	0.000205866	0.00379557		novel transcript, antisense to ANKRD11
22017	ENSG00000279640.1	1.94699	4.69178	1.32011	3.5541	0.00037928	0.00594554		novel transcript
21189	ENSG00000273176.1	1.92422	4.67649	1.38499	3.37656	0.000733996	0.00969961		novel transcript, antisense to TOM1
18478	ENSG00000250659.2	1.92411	4.67598	1.41951	3.29409	0.000987416	0.0121809		novel transcript
13908	ENSG00000204128.6	21.2762	4.64977	0.736687	6.31173	2.7594e-10	4.71421e-08	C2orf72	chromosome 2 open reading frame 72 [Source:HGNC Symbol;Acc:HGNC:27418]
17551	ENSG00000239948.2	1.88992	4.64476	1.27992	3.62895	0.000284574	0.00479882	RN7SL368P	RNA, 7SL, cytoplasmic 368, pseudogene [Source:HGNC Symbol;Acc:HGNC:46384]
8415	ENSG00000157570.12	1.87989	4.63845	1.27253	3.64507	0.000267314	0.00458817	TSPAN18	tetraspanin 18 [Source:HGNC Symbol;Acc:HGNC:20660]
1313	ENSG00000080644.16	1.89081	4.63794	1.55224	2.9879	0.002809	0.0260364	CHRNA3	cholinergic receptor nicotinic alpha 3 subunit [Source:HGNC Symbol;Acc:HGNC:1957]
712	ENSG00000060566.14	3.8464	4.62714	1.0669	4.33698	1.44455e-05	0.000473809	CREB3L3	cAMP responsive element binding protein 3 like 3 [Source:HGNC Symbol;Acc:HGNC:18855]
2719	ENSG00000105650.23	8.78126	4.62166	1.15665	3.99574	6.44916e-05	0.00152386	PDE4C	phosphodiesterase 4C [Source:HGNC Symbol;Acc:HGNC:8782]
23325	ENSG00000290671.1	2.62415	4.59126	1.18495	3.87466	0.000106773	0.00224781	PYY2	peptide YY 2 (pseudogene) [Source:NCBI gene (formerly Entrezgene);Acc:23615]
23743	ENSG00000293569.1	1.81121	4.58932	1.56265	2.93689	0.00331525	0.0291583		novel protein
18992	ENSG00000255537.1	1.8119	4.58167	1.29715	3.53209	0.000412282	0.00633687		novel transcript, antisense to FEZ1
10439	ENSG00000170160.19	3.67311	4.5768	1.59586	2.86791	0.00413189	0.0342478	CCDC144A	coiled-coil domain containing 144A [Source:HGNC Symbol;Acc:HGNC:29072]
19973	ENSG00000262703.1	3.63717	4.56143	1.05067	4.34145	1.41548e-05	0.000465561		novel transcript, antisense to RMI2
15272	ENSG00000224751.2	1.74523	4.52388	1.34051	3.37474	0.000738847	0.00974744	SHMT1P1	SHMT1 pseudogene 1 [Source:HGNC Symbol;Acc:HGNC:10851]
22119	ENSG00000280160.1	1.71308	4.5015	1.43634	3.13402	0.00172431	0.018395		novel transcript
20538	ENSG00000268746.1	2.49473	4.49636	1.15102	3.90642	9.36749e-05	0.00203895		novel transcript
21607	ENSG00000276718.1	2.4442	4.49072	1.36049	3.3008	0.000964097	0.0119491	VAMP1-AS1	VAMP1 antisense RNA 1 [Source:HGNC Symbol;Acc:HGNC:56361]
8970	ENSG00000162711.19	3.45845	4.48899	1.17863	3.80865	0.000139726	0.00277662	NLRP3	NLR family pyrin domain containing 3 [Source:HGNC Symbol;Acc:HGNC:16400]
16687	ENSG00000233560.2	1.67863	4.47679	1.34862	3.31954	0.000901648	0.0113589	KRT8P39	keratin 8 pseudogene 39 [Source:HGNC Symbol;Acc:HGNC:39873]
16148	ENSG00000230201.5	1.6782	4.47665	1.33041	3.36486	0.000765831	0.0100199	ATP6V0CP1	ATPase H+ transporting V0 subunit c pseudogene 1 [Source:HGNC Symbol;Acc:HGNC:31323]
14699	ENSG00000214650.3	1.66751	4.46802	1.42386	3.13795	0.00170132	0.018248		novel transcript
2086	ENSG00000100867.15	1.65585	4.45961	1.40652	3.17066	0.00152091	0.0167286	DHRS2	dehydrogenase/reductase 2 [Source:HGNC Symbol;Acc:HGNC:18349]
9316	ENSG00000164120.14	1.65585	4.45961	1.40652	3.17066	0.00152091	0.0167286	HPGD	15-hydroxyprostaglandin dehydrogenase [Source:HGNC Symbol;Acc:HGNC:5154]
18928	ENSG00000255092.1	1.62163	4.42872	1.82541	2.42615	0.01526	0.0834205		novel transcript
20541	ENSG00000268764.1	1.61084	4.41764	2.19421	2.01332	0.0440811	0.16768		novel transcript, antisense to SIPA1L3
17859	ENSG00000243368.2	2.31488	4.39218	1.25815	3.49098	0.000481246	0.00711149	MCCC1-AS1	MCCC1 antisense RNA 1 [Source:HGNC Symbol;Acc:HGNC:40366]
15208	ENSG00000224356.5	1.57773	4.38846	1.37975	3.18062	0.0014696	0.0163279		novel transcript
13557	ENSG00000198153.8	1.55495	4.36939	1.4901	2.93229	0.00336476	0.0294193	ZNF849P	zinc finger protein 849, pseudogene [Source:HGNC Symbol;Acc:HGNC:34389]
15253	ENSG00000224629.1	1.54416	4.35978	1.5614	2.79223	0.00523455	0.0402151	RPL36AP30	ribosomal protein L36a pseudogene 30 [Source:HGNC Symbol;Acc:HGNC:36216]
5023	ENSG00000127588.5	3.17976	4.35624	1.07895	4.03748	5.40288e-05	0.00133788	GNG13	G protein subunit gamma 13 [Source:HGNC Symbol;Acc:HGNC:14131]
20133	ENSG00000265293.2	1.54386	4.34787	1.36675	3.18117	0.0014668	0.0163148	ARGFXP2	arginine-fifty homeobox pseudogene 2 [Source:HGNC Symbol;Acc:HGNC:23977]
20602	ENSG00000269534.5	1.5431	4.3475	1.39165	3.12398	0.00178422	0.0188804		novel transcript, antisense to LIG1
5438	ENSG00000131471.7	4.30421	4.33257	1.04401	4.14993	3.32578e-05	0.000902599	AOC3	amine oxidase copper containing 3 [Source:HGNC Symbol;Acc:HGNC:550]
4615	ENSG00000123560.14	19.8602	4.32433	0.929489	4.65237	3.28136e-06	0.000143387	PLP1	proteolipid protein 1 [Source:HGNC Symbol;Acc:HGNC:9086]
20249	ENSG00000266717.1	1.49971	4.31271	1.45251	2.96915	0.00298622	0.0271164		novel transcript, antisense to BPTF
20550	ENSG00000268926.3	1.47683	4.29418	1.42851	3.00605	0.00264664	0.0249701		novel transcript
8810	ENSG00000161509.14	63.0421	4.29165	0.638094	6.72574	1.74704e-11	4.1487e-09	GRIN2C	glutamate ionotropic receptor NMDA type subunit 2C [Source:HGNC Symbol;Acc:HGNC:4587]
22442	ENSG00000285650.1	1.45416	4.27329	1.57467	2.71376	0.00665234	0.0473228		Novel transcript, antisense to CENPP
12459	ENSG00000185038.15	1.45572	4.26274	1.49904	2.84365	0.00445995	0.0360917	MROH2A	maestro heat like repeat family member 2A [Source:HGNC Symbol;Acc:HGNC:27936]
15763	ENSG00000227698.1	2.10035	4.26105	1.50587	2.82962	0.0046603	0.0371869		novel transcript
8600	ENSG00000159409.15	1.44383	4.25188	1.40444	3.02746	0.00246621	0.0237394	CELF3	CUGBP Elav-like family member 3 [Source:HGNC Symbol;Acc:HGNC:11967]
16737	ENSG00000233848.1	1.43248	4.24858	2.24401	1.8933	0.0583181	0.201686		novel transcript
20736	ENSG00000270492.1	1.43215	4.24827	2.24245	1.89448	0.0581618	0.201395	MARK2P3	MARK2 pseudogene 3 [Source:HGNC Symbol;Acc:HGNC:39794]
20732	ENSG00000270427.1	2.07669	4.24698	1.42908	2.97184	0.00296025	0.0269544	NRBF2P5	nuclear receptor binding factor 2 pseudogene 5 [Source:HGNC Symbol;Acc:HGNC:44683]
21843	ENSG00000278861.1	2.92028	4.23041	1.243	3.4034	0.000665528	0.00901557		novel transcript
10189	ENSG00000168675.19	2.89971	4.22103	1.24481	3.39092	0.000696597	0.00934053	LDLRAD4	low density lipoprotein receptor class A domain containing 4 [Source:HGNC Symbol;Acc:HGNC:1224]
22484	ENSG00000285868.1	1.39838	4.21345	1.41691	2.9737	0.00294235	0.0268532		Novel protein
21702	ENSG00000277632.2	3.97381	4.20793	1.35707	3.10075	0.00193034	0.0199476	CCL3	C-C motif chemokine ligand 3 [Source:HGNC Symbol;Acc:HGNC:10627]
22084	ENSG00000280023.1	1.38749	4.20382	1.44408	2.91107	0.00360192	0.0309125		TEC
17492	ENSG00000239281.2	1.39798	4.20316	1.88695	2.22749	0.0259144	0.119188	RPS29P2	ribosomal protein S29 pseudogene 2 [Source:HGNC Symbol;Acc:HGNC:31083]
20512	ENSG00000268392.1	1.38683	4.20312	1.45516	2.88843	0.00387168	0.0326031		novel transcript
18820	ENSG00000254406.1	1.38632	4.18963	1.61793	2.58951	0.00961135	0.0608695		HLA-B associated transcript 1 (BAT1) pseudogene
16671	ENSG00000233436.8	2.00916	4.18499	1.21514	3.44405	0.000573077	0.00808607	BTBD18	BTB domain containing 18 [Source:HGNC Symbol;Acc:HGNC:37214]
21394	ENSG00000274737.1	1.36504	4.18004	1.80788	2.31212	0.0207713	0.103084		novel transcript, sense intronic to HDAC7
15697	ENSG00000227233.1	1.35425	4.16909	1.88405	2.21283	0.0269096	0.122207	CICP17	capicua transcriptional repressor pseudogene 17 [Source:HGNC Symbol;Acc:HGNC:48827]
15757	ENSG00000227638.2	2.81374	4.15678	1.10649	3.75673	0.000172148	0.00329791	HNRNPA1P14	heterogeneous nuclear ribonucleoprotein A1 pseudogene 14 [Source:HGNC Symbol;Acc:HGNC:39132]
20491	ENSG00000268119.8	1.34313	4.1558	2.2755	1.82632	0.0678022	0.221198		novel transcript
23320	ENSG00000290611.1	1.3428	4.15548	2.27157	1.82934	0.0673482	0.220444	CYP2G1P	cytochrome P450 family 2 subfamily G member 1, pseudogene [Source:NCBI gene (formerly Entrezgene);Acc:22952]
20198	ENSG00000266171.1	2.80165	4.15117	1.12794	3.68032	0.000232943	0.0041343		novel transcript, antisense to YES1
23298	ENSG00000290445.1	1.3425	4.14763	1.4068	2.94827	0.00319562	0.0284532	CCNYL2	cyclin Y like 2 (pseudogene) [Source:NCBI gene (formerly Entrezgene);Acc:414194]
23566	ENSG00000291288.1	1.3425	4.14763	1.4068	2.94827	0.00319562	0.0284532		novel transcript
22831	ENSG00000287855.1	1.94213	4.14374	1.2535	3.30574	0.000947256	0.0117896		novel transcript, antisense to LMF1
12776	ENSG00000187122.17	1.33171	4.13803	1.40535	2.94448	0.00323495	0.0286857	SLIT1	slit guidance ligand 1 [Source:HGNC Symbol;Acc:HGNC:11085]
21252	ENSG00000273489.1	1.33095	4.13735	1.40525	2.94421	0.00323775	0.0286999		novel transcript, antisense to MKLN1
17586	ENSG00000240386.4	1.32049	4.12801	1.41482	2.9177	0.00352625	0.0304777	LCE1F	late cornified envelope 1F [Source:HGNC Symbol;Acc:HGNC:29467]
20341	ENSG00000267255.1	1.32049	4.12801	1.41482	2.9177	0.00352625	0.0304777		novel transcript, antisense to CHAF1A
21903	ENSG00000279103.1	1.32038	4.1278	1.46856	2.81079	0.004942	0.0386698		TEC
19044	ENSG00000256108.1	1.3195	4.12701	1.45061	2.84502	0.00444091	0.0359803		tumor protein D52-like 2 (TPD52L2) pseudogene
23324	ENSG00000290659.1	7.38279	4.12233	0.997054	4.13451	3.55707e-05	0.000956623		novel transcript
13377	ENSG00000197332.9	3.94115	4.12081	1.03145	3.99514	6.46547e-05	0.00152414		novel transcript
4423	ENSG00000121318.3	1.29814	4.10733	1.4664	2.80097	0.00509492	0.0394627	TAS2R10	taste 2 receptor member 10 [Source:HGNC Symbol;Acc:HGNC:14918]
21886	ENSG00000279039.1	2.69772	4.10612	1.10598	3.71266	0.00020509	0.00378421		TEC
19964	ENSG00000262648.1	1.88902	4.07883	1.24929	3.26492	0.00109495	0.0131972	PHB1P15	PHB1 pseudogene 15 [Source:HGNC Symbol;Acc:HGNC:39294]
22006	ENSG00000279573.1	1.27484	4.07135	1.81347	2.24507	0.024764	0.115749		TEC
16617	ENSG00000233056.4	1.26392	4.0698	1.89638	2.14609	0.0318657	0.136002	ERVH48-1	endogenous retrovirus group 48 member 1, envelope [Source:HGNC Symbol;Acc:HGNC:17216]
8617	ENSG00000159648.13	1.2755	4.06975	1.55317	2.62029	0.00878558	0.0573478	SPMIP8	sperm microtubule inner protein 8 [Source:HGNC Symbol;Acc:HGNC:33745]
11750	ENSG00000179674.4	1.27517	4.06942	1.55315	2.62011	0.00879011	0.0573545	ARL14	ADP ribosylation factor like GTPase 14 [Source:HGNC Symbol;Acc:HGNC:22974]
19405	ENSG00000259242.2	1.25379	4.05662	2.31221	1.75443	0.079356	0.242656		novel transcript, antisense to PBX4
2816	ENSG00000106178.7	1.25313	4.05594	2.30391	1.76046	0.0783303	0.240656	CCL24	C-C motif chemokine ligand 24 [Source:HGNC Symbol;Acc:HGNC:10623]
18420	ENSG00000250280.2	1.2528	4.05557	2.30594	1.75875	0.0786199	0.241306		novel transcript
21632	ENSG00000276957.1	1.2525	4.04686	1.51565	2.67005	0.0075839	0.0519422		novel transcript
17578	ENSG00000240322.3	1.83004	4.04236	1.27802	3.16298	0.00156161	0.0170735	RN7SL481P	RNA, 7SL, cytoplasmic 481, pseudogene [Source:HGNC Symbol;Acc:HGNC:46497]
14939	ENSG00000219410.7	3.6838	4.03943	1.04077	3.8812	0.000103941	0.00220148		novel transcript
21393	ENSG00000274721.1	1.83463	4.03877	1.4434	2.7981	0.00514039	0.0396843
9840	ENSG00000166819.12	1.83373	4.02655	1.2267	3.28244	0.00102914	0.0125724	PLIN1	perilipin 1 [Source:HGNC Symbol;Acc:HGNC:9076]
19823	ENSG00000261360.3	3.49841	4.02649	1.08875	3.69827	0.000217077	0.0039201	OTULIN-DT	OTULIN divergent transcript [Source:HGNC Symbol;Acc:HGNC:55368]
16019	ENSG00000229298.1	1.23049	4.02526	1.43671	2.80172	0.00508309	0.0394342	TUBB8P1	tubulin beta 8 class VIII pseudogene 1 [Source:HGNC Symbol;Acc:HGNC:42182]
19853	ENSG00000261505.1	2.58328	4.02496	1.20828	3.33115	0.000864895	0.0110245		novel transcript, antisense to UBE2I
20697	ENSG00000270116.1	2.60336	4.0186	1.23853	3.24465	0.00117597	0.0139211		novel transcript, sense intronic to TTC3
2699	ENSG00000105523.4	2.52906	4.00399	1.11774	3.58223	0.000340679	0.00548854	FAM83E	family with sequence similarity 83 member E [Source:HGNC Symbol;Acc:HGNC:25972]
5985	ENSG00000135702.15	1.20715	4.00132	1.61175	2.4826	0.0130429	0.075507	CHST5	carbohydrate sulfotransferase 5 [Source:HGNC Symbol;Acc:HGNC:1973]
21961	ENSG00000279347.1	2.51881	3.99912	1.11923	3.57311	0.000352768	0.00562604		TEC
21721	ENSG00000277775.2	1.20817	3.99378	2.34219	1.70515	0.0881667	0.25986	H3C7	H3 clustered histone 7 [Source:HGNC Symbol;Acc:HGNC:4773]
21968	ENSG00000279393.2	1.20817	3.99378	2.34219	1.70515	0.0881667	0.25986		TEC
21314	ENSG00000274038.1	1.19692	3.99142	1.54877	2.57716	0.00996154	0.0623719		novel transcript, sense intronic to CLEC16A
10702	ENSG00000171819.5	1.18569	3.97693	1.85039	2.14924	0.0316155	0.135396	ANGPTL7	angiopoietin like 7 [Source:HGNC Symbol;Acc:HGNC:24078]
2898	ENSG00000106852.16	2.52624	3.97615	1.17524	3.38327	0.000716292	0.00951863	LHX6	LIM homeobox 6 [Source:HGNC Symbol;Acc:HGNC:21735]
19207	ENSG00000257954.1	1.18583	3.96371	1.63793	2.41996	0.0155224	0.0843611		FGFR1 oncogene partner 2 (FGFR1OP2) pseudogene
20436	ENSG00000267673.7	1.71845	3.96175	1.44273	2.746	0.00603262	0.0441333	FDX2	ferredoxin 2 [Source:HGNC Symbol;Acc:HGNC:30546]
18759	ENSG00000253961.1	1.1746	3.95107	1.57556	2.50772	0.0121513	0.0715665		novel transcript
20660	ENSG00000269959.1	2.48191	3.94256	1.11866	3.52436	0.000424501	0.00647855	SPACA6-AS1	SPACA6 antisense RNA 1 [Source:HGNC Symbol;Acc:HGNC:49383]
23396	ENSG00000290916.1	1.16392	3.93923	1.51889	2.59349	0.00950079	0.060438		novel transcript
12781	ENSG00000187170.6	1.16348	3.93869	1.5088	2.61049	0.00904134	0.0584221	LCE4A	late cornified envelope 4A [Source:HGNC Symbol;Acc:HGNC:16613]
14080	ENSG00000205054.9	1.16348	3.93869	1.5088	2.61049	0.00904134	0.0584221	LINC01121	long intergenic non-protein coding RNA 1121 [Source:HGNC Symbol;Acc:HGNC:49266]
17552	ENSG00000240006.2	1.16348	3.93869	1.5088	2.61049	0.00904134	0.0584221	LINC02004	long intergenic non-protein coding RNA 2004 [Source:HGNC Symbol;Acc:HGNC:52838]
781	ENSG00000064655.19	12.444	3.93732	0.665782	5.91382	3.3426e-09	4.29064e-07	EYA2	EYA transcriptional coactivator and phosphatase 2 [Source:HGNC Symbol;Acc:HGNC:3520]
18923	ENSG00000255050.1	3.27491	3.93547	1.22739	3.20639	0.00134414	0.0153221		novel transcript
20850	ENSG00000271553.1	4.72605	3.93244	0.942394	4.17282	3.00851e-05	0.000825931		novel transcript
7719	ENSG00000149798.5	1.15346	3.92861	1.57466	2.4949	0.0125994	0.0734591	CDC42EP2	CDC42 effector protein 2 [Source:HGNC Symbol;Acc:HGNC:16263]
18997	ENSG00000255559.1	1.67268	3.91643	1.27458	3.07272	0.00212115	0.0213165	ZNF252P-AS1	ZNF252P antisense RNA 1 [Source:HGNC Symbol;Acc:HGNC:27821]
20417	ENSG00000267551.3	1.14114	3.91528	1.4699	2.66364	0.00773012	0.0525849	GNA15-DT	GNA15 divergent transcript [Source:HGNC Symbol;Acc:HGNC:55293]
19244	ENSG00000258334.1	1.14071	3.91487	1.48864	2.62983	0.00854273	0.0562418	TROAP-AS1	TROAP and PRPH antisense RNA 1 [Source:HGNC Symbol;Acc:HGNC:55453]
2894	ENSG00000106809.11	1.66102	3.9071	1.34177	2.9119	0.0035924	0.030853	OGN	osteoglycin [Source:HGNC Symbol;Acc:HGNC:8126]
12055	ENSG00000182376.2	1.12969	3.90325	1.51643	2.57397	0.0100538	0.0627624		novel transcript, antisense to FAM38A
19965	ENSG00000262652.1	1.67703	3.89967	1.32121	2.95158	0.00316149	0.0282346		novel transcript, sense intronic FOXK2
23024	ENSG00000289059.1	1.1188	3.89179	1.50532	2.58536	0.00972781	0.0613794	FPASL	fibroblast proliferation associated lncRNA [Source:HGNC Symbol;Acc:HGNC:56688]
16855	ENSG00000234585.7	1.11935	3.8915	1.66045	2.34364	0.0190968	0.0972114	CCT6P3	chaperonin containing TCP1 subunit 6 pseudogene 3 [Source:HGNC Symbol;Acc:HGNC:35137]
20887	ENSG00000271811.1	8.57059	3.88496	0.687599	5.65004	1.60414e-08	1.64196e-06		novel transcript
22448	ENSG00000285672.1	1.65496	3.88062	1.44328	2.68874	0.0071722	0.0499613		novel transcript
15439	ENSG00000225721.5	1.10692	3.87826	1.58836	2.44167	0.0146194	0.0814185		novel transcript
18566	ENSG00000251441.4	1.10844	3.87812	1.85224	2.09375	0.0362826	0.148518	RTEL1P1	regulator of telomere elongation helicase 1 pseudogene 1 [Source:HGNC Symbol;Acc:HGNC:44213]
20317	ENSG00000267141.1	2.38002	3.87709	1.14224	3.3943	0.000688042	0.00926234		novel transcript, antisense to KLF16
11714	ENSG00000179300.4	6.79292	3.8739	0.765617	5.05984	4.19601e-07	2.64304e-05	RTL3	retrotransposon Gag like 3 [Source:HGNC Symbol;Acc:HGNC:22997]
13218	ENSG00000196581.11	6.94275	3.87001	1.17494	3.2938	0.000988428	0.012187	AJAP1	adherens junctions associated protein 1 [Source:HGNC Symbol;Acc:HGNC:30801]
23106	ENSG00000289312.1	1.10814	3.86887	2.39399	1.61608	0.106077	0.289312		novel transcript
13821	ENSG00000201684.1	1.09645	3.86616	1.63707	2.36163	0.0181948	0.0941744	RN7SKP239	RN7SK pseudogene 239 [Source:HGNC Symbol;Acc:HGNC:45963]
17774	ENSG00000242325.1	1.09612	3.86572	1.64265	2.35334	0.0186058	0.0954796	RPS12P31	ribosomal protein S12 pseudogene 31 [Source:HGNC Symbol;Acc:HGNC:35578]
15154	ENSG00000224012.3	9.13504	3.86409	1.1009	3.50993	0.000448221	0.00672389		pseudogene similar to part of tropomyosin 2 (beta) TPM2
21614	ENSG00000276763.1	1.09656	3.86405	1.88497	2.04993	0.0403711	0.158777		ribosomal protein L10 (RPL10) pseudogene
9129	ENSG00000163501.7	1.08566	3.85068	1.95048	1.97423	0.048356	0.178266	IHH	Indian hedgehog signaling molecule [Source:HGNC Symbol;Acc:HGNC:5956]
21930	ENSG00000279203.1	4.00714	3.84499	1.1031	3.48563	0.000490985	0.00719391		TEC
19168	ENSG00000257591.6	1.59598	3.8417	1.30673	2.93993	0.0032829	0.0289595	ZNF625	zinc finger protein 625 [Source:HGNC Symbol;Acc:HGNC:30571]
12993	ENSG00000188761.13	1.08503	3.83779	1.90629	2.01323	0.0440907	0.16768	BCL2L15	BCL2 like 15 [Source:HGNC Symbol;Acc:HGNC:33624]
21797	ENSG00000278493.1	1.0846	3.83727	1.90634	2.0129	0.044125	0.16768		novel transcript, sense intronic to EHD4
18772	ENSG00000254034.2	1.07411	3.83392	2.38201	1.60953	0.1075	0.291616	INTS9-AS1	INTS9 antisense RNA 1 [Source:HGNC Symbol;Acc:HGNC:53139]
19394	ENSG00000259191.2	1.07411	3.83392	2.38201	1.60953	0.1075	0.291616		fumarylacetoacetate hydrolase domain containing 1 (FAHD1) pseudogene
10081	ENSG00000168032.10	1.56099	3.8143	1.33584	2.85536	0.00429887	0.0351291	ENTPD3	ectonucleoside triphosphate diphosphohydrolase 3 [Source:HGNC Symbol;Acc:HGNC:3365]
21561	ENSG00000276292.1	1.06345	3.80976	1.56896	2.42822	0.0151733	0.0831766		novel transcript, antisense to WSB2
18969	ENSG00000255364.1	1.06129	3.80909	1.95553	1.94785	0.0514323	0.185759	SMILR	smooth muscle induced lncRNA, enhancer of proliferation [Source:HGNC Symbol;Acc:HGNC:51825]
4998	ENSG00000127399.15	6.76573	3.8082	0.968237	3.93313	8.38472e-05	0.00186784	LRRC61	leucine rich repeat containing 61 [Source:HGNC Symbol;Acc:HGNC:21704]
22459	ENSG00000285751.1	7.83669	3.80627	0.787548	4.83306	1.34449e-06	6.79308e-05		novel transcript
23416	ENSG00000290976.1	3.06418	3.80457	1.49742	2.54075	0.0110614	0.0672144		novel transcript
20886	ENSG00000271803.1	1.05202	3.79755	1.91033	1.9879	0.0468224	0.174463		novel transcript, antisense to NECAB3
20399	ENSG00000267491.1	2.20566	3.79715	1.18587	3.202	0.00136477	0.0154698		novel transcript, antisense to TIMP2
5758	ENSG00000134215.16	5.68706	3.79335	1.08685	3.49021	0.00048264	0.00712037	VAV3	vav guanine nucleotide exchange factor 3 [Source:HGNC Symbol;Acc:HGNC:12659]
22545	ENSG00000286223.1	3.2418	3.79154	1.20413	3.14877	0.00163961	0.0177409		novel transcript, antisense to NOP58
10236	ENSG00000168925.12	2.24703	3.78894	1.28031	2.95939	0.00308245	0.027769	CTRB1	chymotrypsinogen B1 [Source:HGNC Symbol;Acc:HGNC:2521]
18573	ENSG00000251468.2	1.58126	3.78831	1.34778	2.81078	0.00494222	0.0386698		regulatory solute carrier protein, family 1, member 1 (RSC1A1) pseudogene
21339	ENSG00000274297.1	2.22474	3.77529	1.29618	2.91262	0.00358406	0.0308216		novel transcript, sense intronic to UACA
13738	ENSG00000198857.3	8.55452	3.77208	1.11613	3.37962	0.000725864	0.00961354	HSD3BP5	hydroxy-delta-5-steroid dehydrogenase, 3 beta, pseudogene 5 [Source:HGNC Symbol;Acc:HGNC:5223]
19490	ENSG00000259676.1	1.02945	3.77082	1.53952	2.44935	0.0143113	0.0801536		novel transcript
21613	ENSG00000276757.1	1.02945	3.77082	1.53952	2.44935	0.0143113	0.0801536	RN7SL192P	RNA, 7SL, cytoplasmic 192, pseudogene [Source:HGNC Symbol;Acc:HGNC:46208]
16084	ENSG00000229832.1	1.02879	3.76989	1.56764	2.40481	0.0161807	0.0867368		novel transcript, sense intronic to PPP2R5A
18147	ENSG00000247624.6	1.51742	3.76964	1.95458	1.92861	0.053779	0.191755	CPEB2-DT	CPEB2 divergent transcript [Source:HGNC Symbol;Acc:HGNC:49082]
19581	ENSG00000260144.1	1.02803	3.76847	1.67691	2.24727	0.0246229	0.115352		golgin A6 family, member A (GOLGA6A) pseudogene
23035	ENSG00000289091.2	1.01866	3.75776	1.6075	2.33764	0.019406	0.0981752		novel transcript, antisense to RALB
19144	ENSG00000257331.1	1.53267	3.75249	1.313	2.85794	0.00426396	0.0349763	RACGAP1P1	Rac GTPase activating protein 1 pseudogene 1 [Source:HGNC Symbol;Acc:HGNC:24689]
15521	ENSG00000226220.1	2.20286	3.75181	1.15988	3.23466	0.00121789	0.014261	CICP22	capicua transcriptional repressor pseudogene 22 [Source:HGNC Symbol;Acc:HGNC:48838]
12748	ENSG00000186897.5	2.16037	3.74836	1.3724	2.73125	0.00630953	0.0455526	C1QL4	complement C1q like 4 [Source:HGNC Symbol;Acc:HGNC:31416]
21712	ENSG00000277734.8	7.38624	3.74752	0.853949	4.38846	1.14158e-05	0.000392315	TRAC	T cell receptor alpha constant [Source:HGNC Symbol;Acc:HGNC:12029]
13799	ENSG00000199846.1	1.49475	3.74321	1.30625	2.86561	0.0041621	0.0344295	RNU1-72P	RNA, U1 small nuclear 72, pseudogene [Source:HGNC Symbol;Acc:HGNC:48414]
15709	ENSG00000227331.1	1.52588	3.73433	1.96629	1.89917	0.0575417	0.200094	RPL7AP22	ribosomal protein L7a pseudogene 22 [Source:HGNC Symbol;Acc:HGNC:36592]
6305	ENSG00000137699.17	9.23807	3.73352	0.756913	4.93257	8.1156e-07	4.44058e-05	TRIM29	tripartite motif containing 29 [Source:HGNC Symbol;Acc:HGNC:17274]
11248	ENSG00000175604.2	1.00724	3.7309	2.44149	1.52813	0.126481	0.32096		novel transcript, antisense to SNX29
12861	ENSG00000187862.13	1.00724	3.7309	2.44149	1.52813	0.126481	0.32096	TTC24	tetratricopeptide repeat domain 24 [Source:HGNC Symbol;Acc:HGNC:32348]
18915	ENSG00000254997.4	1.00681	3.7303	2.43776	1.53022	0.125962	0.320327	KRTAP5-9	keratin associated protein 5-9 [Source:HGNC Symbol;Acc:HGNC:23604]
2911	ENSG00000107099.18	5.66136	3.72801	1.35441	2.7525	0.00591419	0.0435351	DOCK8	dedicator of cytokinesis 8 [Source:HGNC Symbol;Acc:HGNC:19191]
21602	ENSG00000276691.1	2.09331	3.71719	1.2482	2.97804	0.00290102	0.0266501		novel transcript, antisense to HDAC7
20662	ENSG00000269967.1	0.985094	3.70924	2.4374	1.5218	0.128059	0.323133		novel transcript
13796	ENSG00000199627.1	0.984765	3.70882	2.43041	1.526	0.127009	0.321513	RNU6-1010P	RNA, U6 small nuclear 1010, pseudogene [Source:HGNC Symbol;Acc:HGNC:47973]
22675	ENSG00000286984.1	0.984765	3.70882	2.43041	1.526	0.127009	0.321513		novel transcript
9022	ENSG00000162951.11	0.984436	3.70837	2.43054	1.52574	0.127075	0.321609	LRRTM1	leucine rich repeat transmembrane neuronal 1 [Source:HGNC Symbol;Acc:HGNC:19408]
14190	ENSG00000206195.11	0.984436	3.70837	2.43054	1.52574	0.127075	0.321609	DUXAP8	double homeobox A pseudogene 8 [Source:HGNC Symbol;Acc:HGNC:32187]
14781	ENSG00000215156.5	6.26473	3.69988	0.99817	3.70666	0.000210013	0.00383165		POM121-like protein 1 pseudogene
17453	ENSG00000238178.7	2.08016	3.69603	1.23389	2.99542	0.00274071	0.0255631	MAGEB17-AS1	MAGEB17 antisense RNA 1 [Source:HGNC Symbol;Acc:HGNC:56739]
2199	ENSG00000101463.6	0.984466	3.69518	1.6882	2.18882	0.0286097	0.126954	SYNDIG1	synapse differentiation inducing 1 [Source:HGNC Symbol;Acc:HGNC:15885]
14222	ENSG00000206995.1	0.984466	3.69518	1.6882	2.18882	0.0286097	0.126954	Y_RNA	Y RNA [Source:RFAM;Acc:RF00019]
22561	ENSG00000286314.1	0.984466	3.69518	1.6882	2.18882	0.0286097	0.126954		novel transcript, sense intronic to ERBIN
15584	ENSG00000226627.2	1.43851	3.68994	1.67462	2.20345	0.027563	0.123953	SHANK2-AS1	SHANK2 antisense RNA 1 [Source:HGNC Symbol;Acc:HGNC:40014]
22176	ENSG00000280401.1	0.973346	3.68058	1.63363	2.25301	0.0242582	0.114162		TEC
22830	ENSG00000287853.1	2.1012	3.67729	1.15607	3.18086	0.00146839	0.0163249		novel transcript
21547	ENSG00000276166.1	4.01171	3.67228	1.04545	3.51264	0.000443685	0.00668115		novel transcript, antisense to KIFC3
23412	ENSG00000290958.1	2.98684	3.66911	1.08564	3.37967	0.000725741	0.00961354		novel transcript
314	ENSG00000016082.15	0.962123	3.66613	1.5754	2.32711	0.0199594	0.100277	ISL1	ISL LIM homeobox 1 [Source:HGNC Symbol;Acc:HGNC:6132]
22787	ENSG00000287609.1	0.962123	3.66613	1.5754	2.32711	0.0199594	0.100277		novel transcript
22807	ENSG00000287731.1	1.45329	3.66598	1.30558	2.80794	0.00498596	0.0389136		novel transcript
19721	ENSG00000260862.1	0.96169	3.66572	1.59334	2.30065	0.0214114	0.105075		novel transcript
23647	ENSG00000293231.1	0.96169	3.66572	1.59334	2.30065	0.0214114	0.105075		novel transcript
23415	ENSG00000290965.1	0.961257	3.66553	1.65955	2.20875	0.0271922	0.12302	OR7E47P	olfactory receptor family 7 subfamily E member 47 pseudogene [Source:NCBI gene (formerly Entrezgene);Acc:26628]
15271	ENSG00000224746.2	0.951332	3.65273	1.57511	2.31903	0.0203932	0.101821		novel transcript, antisense to MTPN
22453	ENSG00000285710.1	0.950899	3.65221	1.5751	2.31871	0.0204108	0.101867		novel transcript, antisense to DDX19A
4997	ENSG00000127366.5	2.69309	3.64075	1.47212	2.47314	0.0133932	0.0767679	TAS2R5	taste 2 receptor member 5 [Source:HGNC Symbol;Acc:HGNC:14912]
4964	ENSG00000126860.12	42.3524	3.63968	0.527503	6.89983	5.20635e-12	1.45453e-09	EVI2A	ecotropic viral integration site 2A [Source:HGNC Symbol;Acc:HGNC:3499]
6616	ENSG00000139767.10	0.939779	3.63831	1.57483	2.31029	0.0208723	0.103304	SRRM4	serine/arginine repetitive matrix 4 [Source:HGNC Symbol;Acc:HGNC:29389]
10534	ENSG00000170748.7	0.939779	3.63831	1.57483	2.31029	0.0208723	0.103304	RBMXL2	RBMX like 2 [Source:HGNC Symbol;Acc:HGNC:17886]
17606	ENSG00000240549.2	0.939779	3.63831	1.57483	2.31029	0.0208723	0.103304	THOC7-AS1	THOC7 antisense RNA 1 [Source:HGNC Symbol;Acc:HGNC:41249]
20529	ENSG00000268628.2	0.939779	3.63831	1.57483	2.31029	0.0208723	0.103304		novel transcript
22703	ENSG00000287121.1	0.939779	3.63831	1.57483	2.31029	0.0208723	0.103304		novel transcript, antisense to CLEC16A
17973	ENSG00000244327.1	0.939883	3.63823	1.63386	2.22677	0.0259624	0.119297		novel transcript, sense overlapping to ATR
18764	ENSG00000254003.1	0.939346	3.63763	1.61645	2.25038	0.0244246	0.114649	SRI-AS1	SRI antisense RNA 1 [Source:HGNC Symbol;Acc:HGNC:40564]
22426	ENSG00000285518.1	0.939346	3.63763	1.61645	2.25038	0.0244246	0.114649		novel transcript, antisense to SIPA1L1
18057	ENSG00000245667.2	2.7526	3.62451	1.15549	3.13678	0.00170814	0.0182799		novel transcript
13070	ENSG00000189196.4	0.928555	3.62374	1.63401	2.21769	0.0265758	0.121318	LINC00994	long intergenic non-protein coding RNA 994 [Source:HGNC Symbol;Acc:HGNC:48949]
19329	ENSG00000258857.1	0.928122	3.62147	1.93805	1.86862	0.0616759	0.208835		novel transcript
19673	ENSG00000260589.1	6.56754	3.61879	0.741628	4.87952	1.06342e-06	5.58698e-05	STAM-DT	STAM divergent transcript [Source:HGNC Symbol;Acc:HGNC:49568]
21661	ENSG00000277218.1	1.39755	3.61669	1.40775	2.56913	0.0101953	0.0634454		novel transcript
14219	ENSG00000206913.1	1.37052	3.61555	1.44168	2.50787	0.0121462	0.0715541
19359	ENSG00000259015.1	2.00753	3.61517	1.73058	2.08899	0.0367084	0.149524		chromosome 17 open reading frame 98 (C17orf98) pseudogene
13734	ENSG00000198848.13	11.2264	3.61365	0.776992	4.65082	3.30621e-06	0.00014406	CES1	carboxylesterase 1 [Source:HGNC Symbol;Acc:HGNC:1863]
22976	ENSG00000288923.1	0.917764	3.60909	1.69962	2.12347	0.0337146	0.141552		novel transcript, sense intronic to NLK
17264	ENSG00000236953.1	0.917435	3.60874	1.69077	2.13437	0.0328123	0.138789	ZDHHC20-IT1	ZDHHC20 intronic transcript 1 [Source:HGNC Symbol;Acc:HGNC:39900]
14718	ENSG00000214803.3	0.917106	3.60821	1.69965	2.12291	0.0337614	0.141661		novel transcript
22307	ENSG00000283427.1	0.917868	3.60717	1.95668	1.84352	0.0652532	0.216209		otopetrin 1 (OTPO1) pseudogene
22097	ENSG00000280069.1	4.60757	3.60645	0.904952	3.98524	6.74113e-05	0.00157406		TEC
22636	ENSG00000286742.1	2.01186	3.60614	1.1652	3.09488	0.00196896	0.0202148		novel transcript, antisense to CDK6
19980	ENSG00000262833.1	0.917002	3.60598	1.95685	1.84275	0.0653658	0.216431		novel transcript, antisense to RPTOR
22690	ENSG00000287061.1	0.917002	3.60598	1.95685	1.84275	0.0653658	0.216431		novel transcript, antisense to BLM
21315	ENSG00000274051.1	1.36008	3.6053	1.47048	2.45178	0.0142152	0.0798787
19807	ENSG00000261267.1	0.916344	3.60481	1.99554	1.80643	0.0708511	0.226783		novel transcript, antisense to N4BP1
18639	ENSG00000253174.2	1.35942	3.60442	1.48526	2.42679	0.0152331	0.0834039		novel transcript, antisense to GINS4
5059	ENSG00000128052.10	109.887	3.60145	0.767142	4.69463	2.67084e-06	0.000121503	KDR	kinase insert domain receptor [Source:HGNC Symbol;Acc:HGNC:6307]
21466	ENSG00000275426.1	1.94885	3.59944	1.19712	3.00675	0.00264056	0.0249325		novel transcript
12462	ENSG00000185046.21	2.01053	3.59928	1.17586	3.06098	0.00220613	0.0219385	ANKS1B	ankyrin repeat and sterile alpha motif domain containing 1B [Source:HGNC Symbol;Acc:HGNC:24600]
23191	ENSG00000289635.2	1.39665	3.59801	1.49357	2.409	0.0159963	0.0859421		novel transcript
16297	ENSG00000231073.1	2.63718	3.59318	1.21017	2.96916	0.00298618	0.0271164		novel transcript, antisense to CERS2
13853	ENSG00000203684.5	1.92607	3.58439	1.23528	2.90169	0.00371157	0.0316297	IBA57-DT	IBA57 divergent transcript [Source:HGNC Symbol;Acc:HGNC:32062]
20227	ENSG00000266456.1	1.92508	3.58392	1.2263	2.92254	0.00347184	0.0300787		novel transcript, antisense to C18orf56
15747	ENSG00000227543.5	5.49311	3.58357	0.883575	4.05576	4.99722e-05	0.00126513	SPAG5-AS1	SPAG5 antisense RNA 1 [Source:HGNC Symbol;Acc:HGNC:41140]
23175	ENSG00000289559.2	1.33761	3.57696	1.98507	1.80193	0.0715561	0.228197		novel transcript
14761	ENSG00000215023.2	0.89575	3.57223	2.50232	1.42757	0.153416	0.359025		novel transcript
18219	ENSG00000248564.1	0.895421	3.5718	2.48869	1.43521	0.151227	0.356608		novel pseudogene
21550	ENSG00000276174.1	0.895421	3.5718	2.48869	1.43521	0.151227	0.356608		novel transcript, sense intronic to PIK3C3
5760	ENSG00000134240.12	0.895092	3.57133	2.48464	1.43736	0.150615	0.355978	HMGCS2	3-hydroxy-3-methylglutaryl-CoA synthase 2 [Source:HGNC Symbol;Acc:HGNC:5008]
15141	ENSG00000223896.2	0.895092	3.57133	2.48464	1.43736	0.150615	0.355978	CCNJP2	cyclin J pseudogene 2 [Source:HGNC Symbol;Acc:HGNC:37997]
15927	ENSG00000228663.1	0.895092	3.57133	2.48464	1.43736	0.150615	0.355978	PSMD10P1	proteasome 26S subunit, non-ATPase, 10 pseudogene 1 [Source:HGNC Symbol;Acc:HGNC:16602]
17664	ENSG00000241120.1	0.895092	3.57133	2.48464	1.43736	0.150615	0.355978	HMGN1P8	high mobility group nucleosome binding domain 1 pseudogene 8 [Source:HGNC Symbol;Acc:HGNC:39351]
18409	ENSG00000250189.2	0.895092	3.57133	2.48464	1.43736	0.150615	0.355978		F-box and leucine-rich repeat protein 5 (FBXL5) pseudogene
19189	ENSG00000257803.2	0.895092	3.57133	2.48464	1.43736	0.150615	0.355978	PIGAP1	phosphatidylinositol glycan anchor biosynthesis class A pseudogene 1 [Source:HGNC Symbol;Acc:HGNC:8958]
19901	ENSG00000261758.1	0.895092	3.57133	2.48464	1.43736	0.150615	0.355978	STAG1-DT	STAG1 divergent transcript [Source:HGNC Symbol;Acc:HGNC:55350]
22134	ENSG00000280205.1	0.895092	3.57133	2.48464	1.43736	0.150615	0.355978		TEC
18673	ENSG00000253398.1	0.894434	3.57025	2.50294	1.42642	0.153747	0.359283		novel transcript
20213	ENSG00000266302.6	0.894434	3.57025	2.50294	1.42642	0.153747	0.359283		novel transcript
9602	ENSG00000165606.10	1.91475	3.56038	1.21488	2.93065	0.00338258	0.0295123	DRGX	dorsal root ganglia homeobox [Source:HGNC Symbol;Acc:HGNC:21536]
22860	ENSG00000288033.1	1.89151	3.55661	1.45766	2.43994	0.0146898	0.0815806		novel transcript
23628	ENSG00000293172.1	1.9044	3.55379	1.2252	2.90058	0.00372478	0.0317034		novel transcript
11411	ENSG00000176945.18	1.8698	3.5354	1.93278	1.82918	0.0673732	0.220495	MUC20	mucin 20, cell surface associated [Source:HGNC Symbol;Acc:HGNC:23282]
13824	ENSG00000202078.1	2.67018	3.53393	1.24245	2.84431	0.00445071	0.0360352	Y_RNA	Y RNA [Source:RFAM;Acc:RF00019]
9096	ENSG00000163357.11	1.32978	3.5338	1.34961	2.61838	0.00883484	0.0575163	DCST1	DC-STAMP domain containing 1 [Source:HGNC Symbol;Acc:HGNC:26539]
21871	ENSG00000278983.1	4.85899	3.53356	1.09956	3.21361	0.00131076	0.0150081		TEC
20327	ENSG00000267199.1	10.909	3.53123	0.692649	5.09815	3.42981e-07	2.22534e-05		novel transcript, antisense SPIRE1
951	ENSG00000069535.14	2.72709	3.52534	1.17726	2.99453	0.00274868	0.0255872	MAOB	monoamine oxidase B [Source:HGNC Symbol;Acc:HGNC:6834]
18355	ENSG00000249753.2	1.31975	3.52399	1.39584	2.52465	0.0115814	0.0693105		antisense to TMEM5
19659	ENSG00000260495.1	1.31932	3.52398	1.36363	2.58427	0.00975863	0.061518		novel transcript, antisense to GAN
13846	ENSG00000203588.3	1.29339	3.52393	1.40109	2.51514	0.0118986	0.070563	IGBP1-AS1	IGBP1 antisense RNA 1 [Source:HGNC Symbol;Acc:HGNC:40295]
16845	ENSG00000234500.1	5.54949	3.5177	1.0683	3.29282	0.000991877	0.0122169		GTF2I repeat domain containing 1 (GTF2IRD1) pseudogene
17855	ENSG00000243312.3	1.90917	3.51422	1.33432	2.63372	0.00844546	0.0557581	RPL6P13	ribosomal protein L6 pseudogene 13 [Source:HGNC Symbol;Acc:HGNC:36399]
22435	ENSG00000285600.2	1.29309	3.51145	2.01981	1.73851	0.0821216	0.248299		Novel transcript, antisense to MCM2
21274	ENSG00000273691.1	1.29278	3.51095	2.01688	1.74079	0.0817211	0.247624		novel transcript, sense intronic to ZNF710
23017	ENSG00000289043.1	2.51384	3.50286	1.11634	3.13781	0.00170213	0.0182485		novel transcript, antisense to NME6
9279	ENSG00000164049.14	1.29626	3.49987	1.48584	2.35548	0.0184989	0.0952087	FBXW12	F-box and WD repeat domain containing 12 [Source:HGNC Symbol;Acc:HGNC:20729]
10635	ENSG00000171388.12	20.2862	3.48841	0.584867	5.96445	2.45456e-09	3.30246e-07	APLN	apelin [Source:HGNC Symbol;Acc:HGNC:16665]
15145	ENSG00000223922.1	1.8253	3.48414	1.28149	2.71881	0.00655166	0.0467917	ASS1P2	argininosuccinate synthetase 1 pseudogene 2 [Source:HGNC Symbol;Acc:HGNC:765]
17384	ENSG00000237846.1	1.80306	3.48051	1.46404	2.37733	0.0174387	0.0913357		novel pseudogene
22053	ENSG00000279837.1	1.27458	3.47061	1.99768	1.73732	0.08233	0.248758		novel transcript
21475	ENSG00000275468.1	1.25965	3.46883	1.44683	2.39754	0.0165057	0.0879165		novel pseudogene
22480	ENSG00000285857.1	1.80263	3.4671	1.20338	2.88113	0.00396255	0.0331684		novel transcript, antisense to XPO1
15515	ENSG00000226167.1	1.8434	3.45926	1.22227	2.8302	0.00465183	0.0371567	AP4B1-AS1	AP4B1 antisense RNA 1 [Source:HGNC Symbol;Acc:HGNC:44114]
22780	ENSG00000287581.1	1.83248	3.45906	1.72337	2.00715	0.0447335	0.169196		novel transcript, antisense to TRIO
22199	ENSG00000280693.2	1.2482	3.45702	1.43084	2.41608	0.0156886	0.0850587	SH3PXD2A-AS1	SH3PXD2A antisense RNA 1 [Source:HGNC Symbol;Acc:HGNC:45242]
7665	ENSG00000149295.14	41.084	3.45448	0.688613	5.01658	5.26007e-07	3.1307e-05	DRD2	dopamine receptor D2 [Source:HGNC Symbol;Acc:HGNC:3023]
22443	ENSG00000285664.2	1.77909	3.45121	1.22557	2.816	0.00486255	0.0382228		novel transcript, antisense to FERMT2
21779	ENSG00000278330.1	3.29972	3.45052	1.09999	3.13687	0.00170764	0.0182799		novel transcript, antisense to MBP
15721	ENSG00000227382.1	2.62523	3.44843	1.27253	2.70991	0.00673021	0.0477509	EIF4A2P2	eukaryotic translation initiation factor 4A2 pseudogene 2 [Source:HGNC Symbol;Acc:HGNC:45099]
19758	ENSG00000261049.2	1.23662	3.44664	1.65828	2.07844	0.0376684	0.151638		novel transcript, antisense to FTO
20196	ENSG00000266124.1	7.34435	3.43901	0.738383	4.65748	3.201e-06	0.000140767	MIR5587	microRNA 5587 [Source:HGNC Symbol;Acc:HGNC:43508]
8098	ENSG00000154118.13	1.81093	3.43698	1.21759	2.82278	0.00476099	0.0376864	JPH3	junctophilin 3 [Source:HGNC Symbol;Acc:HGNC:14203]
18807	ENSG00000254331.1	60.9859	3.43611	0.411206	8.35618	6.47829e-17	3.94461e-14	CKS1BP7	CDC28 protein kinase regulatory subunit 1B pseudogene 7 [Source:HGNC Symbol;Acc:HGNC:1999]
6138	ENSG00000136634.7	1.81055	3.43601	1.27573	2.69337	0.00707342	0.0495202	IL10	interleukin 10 [Source:HGNC Symbol;Acc:HGNC:5962]
23227	ENSG00000289914.1	1.22575	3.43416	1.35584	2.53286	0.0113135	0.068292		novel transcript
14842	ENSG00000215866.9	1.25199	3.43414	1.35045	2.54295	0.010992	0.0668626	LINC01356	long intergenic non-protein coding RNA 1356 [Source:HGNC Symbol;Acc:HGNC:50587]
18326	ENSG00000249487.7	1.25706	3.43414	1.34943	2.54487	0.0109318	0.0666487	LINC01586	long intergenic non-protein coding RNA 1586 [Source:HGNC Symbol;Acc:HGNC:51434]
15990	ENSG00000229116.3	1.22509	3.43363	1.42834	2.40393	0.0162199	0.086888		novel transcript
20314	ENSG00000267122.1	1.79937	3.4288	1.22889	2.79016	0.00526815	0.0404079		novel transcript, antisense to DOT1L
18876	ENSG00000254717.3	1.79807	3.42543	1.40545	2.43725	0.0147993	0.0820353	GLYATL1P2	glycine-N-acyltransferase like 1 pseudogene 2 [Source:HGNC Symbol;Acc:HGNC:37863]
22800	ENSG00000287688.1	1.2145	3.42322	1.37018	2.49837	0.0124766	0.0729691		novel transcript
18423	ENSG00000250295.6	5.44415	3.41235	1.02771	3.32034	0.000899077	0.0113385	RDH10-AS1	RDH10 antisense RNA 1 [Source:HGNC Symbol;Acc:HGNC:51658]
21944	ENSG00000279277.2	1.22959	3.41202	1.37883	2.47457	0.0133396	0.0765715		novel transcript
17970	ENSG00000244286.1	1.22926	3.41159	1.38792	2.45806	0.0139689	0.0789193	ITGB5-AS1	ITGB5 antisense RNA 1 [Source:HGNC Symbol;Acc:HGNC:40309]
23266	ENSG00000290074.1	1.73485	3.40361	1.39353	2.44243	0.0145886	0.081361		novel transcript
21152	ENSG00000273032.3	1.7353	3.40165	1.27823	2.66121	0.00778593	0.0528718	DGCR5	DiGeorge syndrome critical region gene 5 [Source:HGNC Symbol;Acc:HGNC:16757]
330	ENSG00000019102.12	6.45344	3.39967	0.806721	4.21419	2.50675e-05	0.000725949	VSIG2	V-set and immunoglobulin domain containing 2 [Source:HGNC Symbol;Acc:HGNC:17149]
18153	ENSG00000247728.2	1.21804	3.39958	1.43439	2.37005	0.0177856	0.0928251	ARHGAP11B-DT	ARHGAP11B divergent transcript [Source:HGNC Symbol;Acc:HGNC:55586]
18680	ENSG00000253476.1	1.76521	3.39882	1.46515	2.31978	0.0203528	0.101644		novel transcript
13903	ENSG00000204099.12	3.66767	3.3977	1.2945	2.62471	0.00867224	0.056826	NEU4	neuraminidase 4 [Source:HGNC Symbol;Acc:HGNC:21328]
19864	ENSG00000261560.1	3.75682	3.38779	1.01246	3.34609	0.000819602	0.0105605		novel transcript, sense intronic to GSPT1
4193	ENSG00000119283.16	1.18106	3.38729	1.49454	2.26645	0.0234241	0.111652	TRIM67	tripartite motif containing 67 [Source:HGNC Symbol;Acc:HGNC:31859]
17021	ENSG00000235529.2	1.21165	3.38696	1.49261	2.26916	0.0232587	0.110998	AGAP1-IT1	AGAP1 intronic transcript 1 [Source:HGNC Symbol;Acc:HGNC:41427]
5564	ENSG00000132517.15	3.55467	3.38296	1.63693	2.06665	0.038767	0.154428	SLC52A1	solute carrier family 52 member 1 [Source:HGNC Symbol;Acc:HGNC:30225]
23724	ENSG00000293484.1	6.66539	3.38012	0.842033	4.01424	5.96371e-05	0.00143485	TEX14BP	testis expressed 14B, pseudogene [Source:HGNC Symbol;Acc:HGNC:51268]
16807	ENSG00000234281.5	1.74379	3.37759	1.73336	1.94858	0.0513458	0.185531	LANCL1-AS1	LANCL1 antisense RNA 1 [Source:HGNC Symbol;Acc:HGNC:50727]
18392	ENSG00000250073.4	1.76451	3.37635	1.20891	2.79289	0.00522399	0.0401469	ESAM-AS1	ESAM antisense RNA 1 [Source:HGNC Symbol;Acc:HGNC:55558]
5645	ENSG00000133101.10	7.25608	3.37036	0.912634	3.693	0.000221623	0.003981	CCNA1	cyclin A1 [Source:HGNC Symbol;Acc:HGNC:1577]
20741	ENSG00000270557.1	1.69061	3.36816	1.20536	2.79433	0.00520081	0.0400456		novel transcript
17516	ENSG00000239486.1	1.69018	3.36789	1.21328	2.77586	0.00550558	0.0415685		pseudogene similar to part of stromal antigen 3 STAG3
21167	ENSG00000273096.1	3.32879	3.36698	1.04056	3.23575	0.00121323	0.0142274		novel transcript, sense intronic to SUN2
8662	ENSG00000160117.16	47.1232	3.36526	0.35415	9.50235	2.05216e-21	2.11881e-18	ANKLE1	ankyrin repeat and LEM domain containing 1 [Source:HGNC Symbol;Acc:HGNC:26812]
5944	ENSG00000135451.13	340.785	3.35658	0.532896	6.29875	3.00053e-10	5.01786e-08	TROAP	trophinin associated protein [Source:HGNC Symbol;Acc:HGNC:12327]
19745	ENSG00000260953.1	1.15892	3.3556	2.03499	1.64895	0.0991581	0.279192		novel transcript
9318	ENSG00000164123.7	1.1849	3.35531	2.02122	1.66004	0.0969072	0.275897	SPMIP2	sperm microtubule inner protein 2 [Source:HGNC Symbol;Acc:HGNC:26342]
20290	ENSG00000267016.1	1.20078	3.35502	1.67193	2.00668	0.0447841	0.169227		novel transcript, antisense to SEPT9
13805	ENSG00000200170.1	1.15773	3.35375	2.06295	1.62571	0.104012	0.286184	Y_RNA	Y RNA [Source:RFAM;Acc:RF00019]
16246	ENSG00000230773.9	1.16985	3.35287	1.51716	2.20996	0.0271081	0.122827		novel transcript
20900	ENSG00000271874.1	1.16954	3.35239	1.51711	2.20973	0.027124	0.122876	RAI14-DT	RAI14 divergent transcript [Source:HGNC Symbol;Acc:HGNC:55983]
22877	ENSG00000288528.1	1.67996	3.35181	1.76528	1.89875	0.057598	0.200231		novel transcript
20593	ENSG00000269416.7	4.93878	3.34519	0.901824	3.70936	0.000207787	0.00381029	LINC01224	long intergenic non-protein coding RNA 1224 [Source:HGNC Symbol;Acc:HGNC:49676]
21480	ENSG00000275491.1	8.0459	3.34493	0.858169	3.89775	9.70893e-05	0.00209358	LINC01730	long intergenic non-protein coding RNA 1730 [Source:HGNC Symbol;Acc:HGNC:52518]
15761	ENSG00000227678.8	1.7195	3.34388	1.23573	2.706	0.00680996	0.0481369		novel transcript, antisense to L3MBTL3
6951	ENSG00000142910.16	6.06526	3.33642	0.727687	4.58496	4.5407e-06	0.000184829	TINAGL1	tubulointerstitial nephritis antigen like 1 [Source:HGNC Symbol;Acc:HGNC:19168]
2361	ENSG00000102935.12	33.9204	3.33546	0.629727	5.29667	1.17933e-07	9.09273e-06	ZNF423	zinc finger protein 423 [Source:HGNC Symbol;Acc:HGNC:16762]
22872	ENSG00000288235.1	2.36599	3.33255	1.57259	2.11914	0.0340784	0.142325	FAM106C	family with sequence similarity 106 member C [Source:HGNC Symbol;Acc:HGNC:38396]
16143	ENSG00000230185.7	3.19576	3.33108	1.05811	3.14816	0.00164303	0.0177673	HSDL2-AS1	HSDL2 antisense RNA 1 [Source:HGNC Symbol;Acc:HGNC:31438]
14290	ENSG00000212452.1	2.29324	3.33082	1.24824	2.66841	0.00762115	0.0520909	SNORD69	small nucleolar RNA, C/D box 69 [Source:HGNC Symbol;Acc:HGNC:32730]
21220	ENSG00000273319.1	2.94507	3.32943	1.05895	3.14408	0.0016661	0.0179759		novel transcript
21148	ENSG00000273018.7	51.8135	3.32181	1.14369	2.90447	0.00367881	0.0314134	FAM106A	family with sequence similarity 106 member A [Source:HGNC Symbol;Acc:HGNC:25682]
20778	ENSG00000270903.1	2.75621	3.32029	1.69512	1.95874	0.0501437	0.182744	HNRNPA3P9	heterogeneous nuclear ribonucleoprotein A3 pseudogene 9 [Source:HGNC Symbol;Acc:HGNC:48755]
20800	ENSG00000271072.1	1.13641	3.31476	1.39604	2.3744	0.0175773	0.0918999	PHB1P20	PHB1 pseudogene 20 [Source:HGNC Symbol;Acc:HGNC:51553]
20223	ENSG00000266392.1	2.35355	3.31293	1.19484	2.7727	0.00555932	0.0417716	MIR4740	microRNA 4740 [Source:HGNC Symbol;Acc:HGNC:41711]
8318	ENSG00000156509.14	12.3337	3.31034	0.613818	5.39303	6.92791e-08	5.89667e-06	FBXO43	F-box protein 43 [Source:HGNC Symbol;Acc:HGNC:28521]
17148	ENSG00000236390.1	1.68761	3.30905	1.43993	2.29806	0.0215586	0.105644		novel transcript
8823	ENSG00000161643.13	1.15583	3.30207	1.403	2.35359	0.0185932	0.0954753	SIGLEC16	sialic acid binding Ig like lectin 16 [Source:HGNC Symbol;Acc:HGNC:24851]
17321	ENSG00000237442.4	1.12429	3.30192	1.44363	2.28723	0.0221825	0.107834	HNRNPA1P57	heterogeneous nuclear ribonucleoprotein A1 pseudogene 57 [Source:HGNC Symbol;Acc:HGNC:48787]
15398	ENSG00000225447.1	1.61267	3.30101	1.68789	1.9557	0.0505003	0.18368	RPS15AP10	ribosomal protein S15a pseudogene 10 [Source:HGNC Symbol;Acc:HGNC:37001]
1351	ENSG00000081842.18	2.33096	3.29935	1.10956	2.97357	0.00294354	0.0268537	PCDHA6	protocadherin alpha 6 [Source:HGNC Symbol;Acc:HGNC:8672]
19640	ENSG00000260423.3	1.62361	3.29683	1.25788	2.62094	0.00876879	0.0572697	LINC02367	long intergenic non-protein coding RNA 2367 [Source:HGNC Symbol;Acc:HGNC:53290]
10140	ENSG00000168356.13	2.98667	3.29514	1.41921	2.32181	0.0202433	0.101432	SCN11A	sodium voltage-gated channel alpha subunit 11 [Source:HGNC Symbol;Acc:HGNC:10583]
22543	ENSG00000286216.1	1.14101	3.29125	1.46024	2.25392	0.0242014	0.113984		novel transcript
16044	ENSG00000229519.2	1.60091	3.28966	1.7511	1.87862	0.0602961	0.20617		ribosomal protein L34 (RPL34) pseudogene
20614	ENSG00000269653.1	1.66504	3.28787	1.23018	2.67267	0.00752511	0.0516321		novel transcript, sense intronic to SIPA1L3
19668	ENSG00000260571.1	1.13415	3.27796	1.4579	2.24842	0.0245495	0.115076	BNIP3P5	BCL2 interacting protein 3 pseudogene 5 [Source:HGNC Symbol;Acc:HGNC:39658]
20880	ENSG00000271781.1	6.41481	3.27672	0.972588	3.36908	0.000754202	0.00990599		novel transcript, antisense to TPPP
10205	ENSG00000168779.21	50.3125	3.27103	0.506385	6.45956	1.05006e-10	2.04391e-08	SHOX2	SHOX homeobox 2 [Source:HGNC Symbol;Acc:HGNC:10854]
23026	ENSG00000289067.1	1.6525	3.271	1.21775	2.6861	0.00722913	0.0502547		novel transcript
15527	ENSG00000226251.8	2.17795	3.26726	1.16372	2.80761	0.00499101	0.0389304	LINC02608	long intergenic non-protein coding RNA 2608 [Source:HGNC Symbol;Acc:HGNC:54052]
13823	ENSG00000201988.2	1.09192	3.26474	1.52568	2.13986	0.0323662	0.137471	Y_RNA	Y RNA [Source:RFAM;Acc:RF00019]
15062	ENSG00000223273.1	1.09172	3.26457	1.51215	2.1589	0.030858	0.133352	RN7SKP172	RN7SK pseudogene 172 [Source:HGNC Symbol;Acc:HGNC:45896]
2586	ENSG00000104879.5	1.57893	3.2625	1.23084	2.65063	0.00803426	0.0540787	CKM	creatine kinase, M-type [Source:HGNC Symbol;Acc:HGNC:1994]
15885	ENSG00000228409.9	1.09083	3.26139	1.68087	1.9403	0.0523436	0.188049	CCT6P1	chaperonin containing TCP1 subunit 6 pseudogene 1 [Source:HGNC Symbol;Acc:HGNC:33094]
19900	ENSG00000261757.1	3.19284	3.25561	1.2095	2.69171	0.00710865	0.0496498		novel transcript
7312	ENSG00000145700.10	1.56748	3.2534	1.25534	2.59165	0.00955178	0.0606664	ANKRD31	ankyrin repeat domain 31 [Source:HGNC Symbol;Acc:HGNC:26853]
15935	ENSG00000228709.3	1.64097	3.25113	1.75968	1.84757	0.0646642	0.214797	LINC02575	long intergenic non-protein coding RNA 2575 [Source:HGNC Symbol;Acc:HGNC:53747]
15148	ENSG00000223959.12	4.94713	3.2505	0.823593	3.94674	7.9224e-05	0.0017832	AFG3L1P	AFG3 like matrix AAA peptidase subunit 1, pseudogene [Source:HGNC Symbol;Acc:HGNC:314]
21261	ENSG00000273584.1	1.11151	3.24809	1.73042	1.87705	0.0605111	0.206661		novel transcript, sense intronic to CCDC102B
20546	ENSG00000268873.1	1.09142	3.24712	2.07409	1.56556	0.117451	0.307197		novel transcript, antisense to DTNA
15682	ENSG00000227173.1	5.48933	3.24586	0.91393	3.55154	0.000382986	0.00598734	MYL6P3	MYL6 pseudogene 3 [Source:HGNC Symbol;Acc:HGNC:37812]
20285	ENSG00000266995.1	3.50385	3.23487	1.00527	3.21791	0.00129127	0.0148277		telomeric repeat binding factor (NIMA-interacting) 1 (TERF1) pseudogene
22472	ENSG00000285812.1	1.54437	3.23329	1.33862	2.4154	0.0157182	0.0851606		novel transcript, antisense to C1orf159
23477	ENSG00000291090.1	26.7202	3.23096	1.03486	3.12212	0.00179557	0.0189315	CCDC144BP	coiled-coil domain containing 144B, pseudogene [Source:HGNC Symbol;Acc:HGNC:26704]
22799	ENSG00000287678.1	1.09496	3.22944	2.05714	1.56987	0.116446	0.305717		novel transcript, antisense to NFYA
19585	ENSG00000260165.1	1.06839	3.22876	2.08561	1.54811	0.121595	0.31352		microtubule associated serine/threonine kinase 2 (MAST2) pseudogene
14421	ENSG00000213385.3	3.0833	3.22665	1.12806	2.86036	0.00423162	0.0347602	RPL7AP39	ribosomal protein L7a pseudogene 39 [Source:HGNC Symbol;Acc:HGNC:35881]
15874	ENSG00000228350.1	1.61013	3.2265	1.41767	2.27592	0.0228507	0.109779	LINC02585	long intergenic non-protein coding RNA 2585 [Source:HGNC Symbol;Acc:HGNC:50302]
11396	ENSG00000176884.17	2.21779	3.22406	1.28154	2.51576	0.0118775	0.0704712	GRIN1	glutamate ionotropic receptor NMDA type subunit 1 [Source:HGNC Symbol;Acc:HGNC:4584]
16996	ENSG00000235397.1	1.53391	3.22366	1.3767	2.34158	0.0192022	0.0976436	EPN2-AS1	EPN2 antisense RNA 1 [Source:HGNC Symbol;Acc:HGNC:40849]
19582	ENSG00000260145.1	3.37712	3.22118	1.05223	3.06129	0.00220385	0.021925		novel transcript, antisense to NLRC5
12576	ENSG00000185674.10	1.57104	3.21364	1.33937	2.39937	0.0164232	0.0875818	LYG2	lysozyme g2 [Source:HGNC Symbol;Acc:HGNC:29615]
12482	ENSG00000185130.6	2.91774	3.21301	1.00223	3.20586	0.00134661	0.0153298	H2BC13	H2B clustered histone 13 [Source:HGNC Symbol;Acc:HGNC:4748]
22829	ENSG00000287851.1	1.06938	3.2127	1.54162	2.08398	0.0371621	0.150672		novel transcript
15242	ENSG00000224569.3	1.10042	3.21256	1.53349	2.09493	0.0361769	0.148196	C9orf78P2	C9orf78 pseudogene 2 [Source:HGNC Symbol;Acc:HGNC:56568]
18575	ENSG00000251484.3	1.10038	3.2119	1.52514	2.10597	0.0352071	0.145554		poly(rC) binding protein 1 (PCBP1) pseudogene
21996	ENSG00000279518.1	1.52345	3.21121	1.54254	2.08176	0.0373643	0.151208		TEC
20718	ENSG00000270257.1	1.57528	3.20856	1.68935	1.89929	0.0575265	0.200071		small EDRK-rich factor 2 (SERF2) pseudogene
20737	ENSG00000270497.1	2.57542	3.20669	1.67032	1.9198	0.0548827	0.19429		ribosomal protein S3A (RPS3A) pseudogene
11613	ENSG00000178556.8	1.55958	3.20393	1.33399	2.40177	0.0163161	0.0872065	CKS1BP6	CDC28 protein kinase regulatory subunit 1B pseudogene 6 [Source:HGNC Symbol;Acc:HGNC:24608]
5919	ENSG00000135324.6	1.53394	3.20348	1.29102	2.48136	0.0130882	0.07564	MRAP2	melanocortin 2 receptor accessory protein 2 [Source:HGNC Symbol;Acc:HGNC:21232]
13798	ENSG00000199753.1	8.78633	3.20266	0.643224	4.97907	6.38892e-07	3.64706e-05	SNORD104	small nucleolar RNA, C/D box 104 [Source:HGNC Symbol;Acc:HGNC:32768]
18084	ENSG00000246214.3	2.18565	3.20118	1.56986	2.03915	0.0414352	0.161437	RETREG1-AS1	RETREG1 antisense RNA 1 [Source:HGNC Symbol;Acc:HGNC:55551]
19837	ENSG00000261430.1	1.05829	3.19836	1.4859	2.15247	0.0313601	0.134618		novel transcript, intronic to CLCN7
22488	ENSG00000285886.1	1.51104	3.19424	2.00092	1.59638	0.110404	0.296411		novel transcript
20566	ENSG00000269091.6	1.53817	3.18487	1.25628	2.53516	0.0112397	0.0678983		novel transcript, antisense to ZNF473
20176	ENSG00000265907.2	1.0733	3.1848	1.46284	2.17713	0.0294707	0.12938		novel transcript, antisense to LPIN2
16537	ENSG00000232628.7	1.5116	3.18449	1.24653	2.55469	0.0106283	0.0653187		novel transcript
19220	ENSG00000258086.1	2.65411	3.18374	1.13252	2.8112	0.00493575	0.0386447	GPR84-AS1	GPR84, ZNF385A, ITGA5 and GTSF1 antisense RNA 1 [Source:HGNC Symbol;Acc:HGNC:56187]
21958	ENSG00000279339.1	4.11799	3.18339	0.974726	3.26593	0.00109105	0.0131787		TEC
19778	ENSG00000261136.1	8.004	3.18133	0.760098	4.18542	2.84639e-05	0.000793349		novel transcript, antisense to FSIP1
23595	ENSG00000292986.1	3.44379	3.17763	1.26139	2.51914	0.0117641	0.0700505	DUXAP10	double homeobox A pseudogene 10 [Source:NCBI gene (formerly Entrezgene);Acc:503639]
15437	ENSG00000225706.3	1.50004	3.1752	1.2448	2.55076	0.0107488	0.065809	PTPRD-AS1	PTPRD antisense RNA 1 [Source:HGNC Symbol;Acc:HGNC:49753]
14268	ENSG00000210194.1	2.8109	3.17284	1.05111	3.01856	0.00253975	0.0242215	MT-TE	mitochondrially encoded tRNA-Glu (GAA/G) [Source:HGNC Symbol;Acc:HGNC:7479]
10104	ENSG00000168143.9	1.48925	3.16652	1.24319	2.54709	0.0108627	0.0663808	FAM83B	family with sequence similarity 83 member B [Source:HGNC Symbol;Acc:HGNC:21357]
22558	ENSG00000286307.1	1.02426	3.15804	1.43406	2.20217	0.0276534	0.124184		novel transcript, antisense to HDAC4
19442	ENSG00000259407.1	1.0503	3.15759	1.44267	2.18871	0.0286178	0.126954		novel transcript, antisense to AKAP13
20973	ENSG00000272263.1	1.47846	3.15758	1.26282	2.50043	0.0124042	0.0726779		novel transcript, antisense to CAND2
18195	ENSG00000248309.9	1.49381	3.14796	1.30065	2.4203	0.0155075	0.0843271	MEF2C-AS1	MEF2C antisense RNA 1 [Source:HGNC Symbol;Acc:HGNC:48908]
22774	ENSG00000287562.1	18.8737	3.14625	0.708119	4.44311	8.86697e-06	0.000316162		novel transcript
20193	ENSG00000266088.6	3.68698	3.14403	1.09282	2.877	0.00401481	0.0334995		novel transcript
16152	ENSG00000230212.6	2.20047	3.14325	1.27052	2.47398	0.0133617	0.0766793	CBR1-AS1	CBR1 antisense RNA 1 [Source:HGNC Symbol;Acc:HGNC:55777]
5502	ENSG00000132016.12	7.90329	3.13837	0.677932	4.62933	3.66853e-06	0.000155865	BRME1	break repair meiotic recombinase recruitment factor 1 [Source:HGNC Symbol;Acc:HGNC:28153]
14388	ENSG00000213277.3	2.51911	3.13707	1.37716	2.27793	0.0227307	0.10959	MARCKSL1P1	MARCKS like 1 pseudogene 1 [Source:HGNC Symbol;Acc:HGNC:45239]
22361	ENSG00000284664.1	1.50861	3.13586	1.42291	2.20384	0.0275357	0.12389		novel transcript
13841	ENSG00000203435.2	1.5078	3.13461	1.45424	2.1555	0.0311229	0.133944	E2F3P2	E2F transcription factor 3 pseudogene 2 [Source:HGNC Symbol;Acc:HGNC:3117]
21893	ENSG00000279066.1	2.59825	3.13444	1.08289	2.89452	0.00379743	0.0321197	HEXD-IT1	HEXD intronic transcript 1 [Source:HGNC Symbol;Acc:HGNC:43650]
17790	ENSG00000242540.3	5.67677	3.13345	0.729804	4.29354	1.75843e-05	0.000549441		novel transcript
20584	ENSG00000269321.1	1.02861	3.13036	1.53078	2.04494	0.0408607	0.160013		novel transcript, antisense to LIG1
17734	ENSG00000241983.3	1.02829	3.13008	1.52255	2.05581	0.039801	0.157264	RN7SL566P	RNA, 7SL, cytoplasmic 566, pseudogene [Source:HGNC Symbol;Acc:HGNC:46582]
12299	ENSG00000183929.7	3.19732	3.12945	1.04746	2.98766	0.00281124	0.0260369	DUSP5P1	dual specificity phosphatase 5 pseudogene 1 [Source:HGNC Symbol;Acc:HGNC:32020]
19334	ENSG00000258891.1	1.46618	3.12923	1.56812	1.99553	0.0459846	0.172266		novel transcript, antisense to ZNF410
22412	ENSG00000285278.1	1.44469	3.12407	1.49041	2.09611	0.0360721	0.147894	TFAP2A-AS2	TFAP2A antisense RNA 2 [Source:NCBI gene (formerly Entrezgene);Acc:109729173]
18942	ENSG00000255158.1	1.45919	3.11215	1.54416	2.01543	0.0438591	0.167234		novel transcript
18805	ENSG00000254319.6	4.33175	3.11045	0.843355	3.68819	0.000225859	0.00403573	LINC03021	long intergenic non-protein coding RNA 3021 [Source:HGNC Symbol;Acc:HGNC:56149]
19078	ENSG00000256591.5	5.88105	3.11039	0.747838	4.15917	3.19399e-05	0.000870813		novel transcript
16115	ENSG00000229990.3	1.44492	3.10732	1.48198	2.09674	0.0360165	0.147717		novel transcript, antisense to CAMK2G
14373	ENSG00000213221.5	6.17643	3.10692	0.739234	4.20288	2.63535e-05	0.000752184	DNLZ	DNL-type zinc finger [Source:HGNC Symbol;Acc:HGNC:33879]
15129	ENSG00000223834.5	1.48457	3.0983	1.75738	1.76302	0.0778965	0.239986		novel transcript
19435	ENSG00000259381.2	1.42222	3.09812	1.77207	1.7483	0.0804115	0.244686		WD repeat domain 12 (WDR12) pseudogene
18619	ENSG00000252516.1	1.42189	3.09775	1.77425	1.74595	0.0808205	0.245585	RNA5SP82	RNA, 5S ribosomal pseudogene 82 [Source:HGNC Symbol;Acc:HGNC:42859]
21688	ENSG00000277452.1	1.42301	3.09653	2.0156	1.53628	0.12447	0.317897	RN7SL473P	RNA, 7SL, cytoplasmic 473, pseudogene [Source:HGNC Symbol;Acc:HGNC:46489]
20490	ENSG00000268108.1	1.42209	3.09589	2.00705	1.54251	0.12295	0.315608		novel transcript, antisense to NTF4
17281	ENSG00000237080.3	3.26255	3.09514	0.988694	3.13053	0.0017449	0.0185479	EHMT2-AS1	EHMT2 and SLC44A4 antisense RNA 1 [Source:HGNC Symbol;Acc:HGNC:39751]
19687	ENSG00000260671.2	1.46009	3.09411	1.31112	2.35989	0.0182802	0.0945338		novel transcript, sense intronic to KLHDC4
13797	ENSG00000199697.1	0.980233	3.09379	2.1133	1.46396	0.143205	0.345703	RNU6-446P	RNA, U6 small nuclear 446, pseudogene [Source:HGNC Symbol;Acc:HGNC:47409]
14278	ENSG00000211513.5	1.45984	3.09347	1.29823	2.38285	0.0171793	0.0903361	MIR320E	microRNA 320e [Source:HGNC Symbol;Acc:HGNC:38230]
18098	ENSG00000246526.3	1.00594	3.09311	2.08054	1.48668	0.137098	0.336643	LINC02481	long intergenic non-protein coding RNA 2481 [Source:HGNC Symbol;Acc:HGNC:27958]
21884	ENSG00000279029.1	0.979702	3.09299	2.09416	1.47696	0.139686	0.340354		TEC
22143	ENSG00000280228.1	0.979575	3.09299	2.09423	1.47691	0.139699	0.340354		TEC
17772	ENSG00000242308.2	3.01628	3.08348	1.45917	2.11317	0.0345859	0.143674	MAT2AP1	MAT2A pseudogene 1 [Source:HGNC Symbol;Acc:HGNC:56476]
18672	ENSG00000253395.1	0.97897	3.07447	1.79678	1.7111	0.0870636	0.257568	LINC03044	long intergenic non-protein coding RNA 3044 [Source:HGNC Symbol;Acc:HGNC:56250]
21479	ENSG00000275485.1	1.46238	3.07285	1.33014	2.31018	0.0208784	0.103304		novel transcript, sense intronic to N6AMT2
17928	ENSG00000243960.1	2.46405	3.06981	1.25173	2.45246	0.0141884	0.0797663		novel transcript
17897	ENSG00000243711.1	1.96392	3.06428	1.23197	2.4873	0.0128716	0.0746807	RPL21P116	ribosomal protein L21 pseudogene 116 [Source:HGNC Symbol;Acc:HGNC:36101]
22930	ENSG00000288795.1	1.39978	3.06384	1.3491	2.27102	0.0231456	0.110741		novel transcript, antisense to ACIN1
15887	ENSG00000228415.3	1.45207	3.06353	1.33963	2.28686	0.022204	0.107916	PTMAP1	prothymosin alpha pseudogene 1 [Source:HGNC Symbol;Acc:HGNC:9624]
69	ENSG00000005073.6	8.30399	3.06327	0.709273	4.31888	1.56821e-05	0.000502099	HOXA11	homeobox A11 [Source:HGNC Symbol;Acc:HGNC:5101]
14167	ENSG00000205861.13	2.01872	3.0617	1.18534	2.58297	0.00979532	0.0616184	PCOTH	prostate and testis expressed opposite C1QTNF9B and MIPEP [Source:HGNC Symbol;Acc:HGNC:39839]
21161	ENSG00000273064.1	1.91109	3.06134	1.31944	2.32018	0.0203312	0.1016		novel transcript
16819	ENSG00000234338.1	2.00663	3.05743	1.57749	1.93816	0.0526036	0.188698		Endogenous retrovirus group FC1 Env polyprotein (ERVFC1) pseudogene
14288	ENSG00000212371.1	1.38868	3.05406	1.28269	2.38098	0.0172668	0.0907619
9121	ENSG00000163467.12	4.79921	3.05275	0.936072	3.26123	0.0011093	0.0133312	TSACC	TSSK6 activating cochaperone [Source:HGNC Symbol;Acc:HGNC:30636]
22692	ENSG00000287078.1	1.42978	3.04391	1.28698	2.36516	0.0180224	0.0935878		novel transcript, antisense to CC2D1B
14827	ENSG00000215506.5	0.983403	3.04306	1.72804	1.76099	0.0782408	0.240547	TPTE2P4	TPTE2 pseudogene 4 [Source:HGNC Symbol;Acc:HGNC:38077]
15463	ENSG00000225891.2	2.53393	3.04124	1.03594	2.93572	0.00332776	0.029221	DHDDS-AS1	DHDDS antisense RNA 1 [Source:HGNC Symbol;Acc:HGNC:40925]
16640	ENSG00000233229.1	0.98357	3.04122	1.50258	2.024	0.0429705	0.165277	CNOT7P1	CCR4-NOT transcription complex subunit 7 pseudogene 1 [Source:HGNC Symbol;Acc:HGNC:44248]
18635	ENSG00000253163.1	1.9927	3.03862	1.18637	2.56127	0.0104289	0.0645104		novel transcript
20009	ENSG00000263235.1	4.98851	3.03374	0.989345	3.06641	0.00216643	0.0216615		novel transcript, sense overlapping TRAP1
20884	ENSG00000271795.1	1.97353	3.03321	1.16678	2.59965	0.0093318	0.0596989		novel transcript, antisense to FAT2
12889	ENSG00000188064.10	47.3857	3.03045	0.592064	5.11846	3.08047e-07	2.02637e-05	WNT7B	Wnt family member 7B [Source:HGNC Symbol;Acc:HGNC:12787]
14215	ENSG00000206763.1	0.947007	3.02903	1.76308	1.71803	0.0857912	0.255235	RNU6-10P	RNA, U6 small nuclear 10, pseudogene [Source:HGNC Symbol;Acc:HGNC:34254]
8586	ENSG00000159261.12	1.43961	3.02776	1.78378	1.69738	0.0896241	0.262429	CLDN14	claudin 14 [Source:HGNC Symbol;Acc:HGNC:2035]
8307	ENSG00000156466.11	1.37683	3.02752	1.80195	1.68013	0.0929311	0.268733	GDF6	growth differentiation factor 6 [Source:HGNC Symbol;Acc:HGNC:4221]
6227	ENSG00000137142.5	3.60547	3.02449	1.00516	3.00896	0.00262144	0.0248211	IGFBPL1	insulin like growth factor binding protein like 1 [Source:HGNC Symbol;Acc:HGNC:20081]
17241	ENSG00000236824.2	2.47763	3.02364	1.14675	2.6367	0.00837157	0.0554347	BCYRN1	brain cytoplasmic RNA 1 [Source:HGNC Symbol;Acc:HGNC:1022]
22525	ENSG00000286116.1	1.40767	3.01931	1.49989	2.01302	0.0441122	0.16768		FAS antisense RNA 1
8045	ENSG00000153404.15	152.073	3.01798	0.284265	10.6168	2.48961e-26	4.22291e-23	PLEKHG4B	pleckstrin homology and RhoGEF domain containing G4B [Source:HGNC Symbol;Acc:HGNC:29399]
22464	ENSG00000285781.1	3.50561	3.01791	1.16737	2.58523	0.00973149	0.0613794		novel pseudogene similar to nuclear pore associated protein 1 (NPAP1)
14725	ENSG00000214826.5	133.811	3.01714	0.312987	9.63983	5.42773e-22	6.44462e-19	DDX12P	DEAD/H-box helicase 12, pseudogene [Source:HGNC Symbol;Acc:HGNC:2737]
20835	ENSG00000271390.1	2.03292	3.01661	1.28351	2.35028	0.0187592	0.0959249		novel transcript
22644	ENSG00000286797.1	2.58225	3.01352	0.994379	3.03056	0.00244102	0.0236213		novel transcript
19613	ENSG00000260280.5	1.83026	3.01347	1.60755	1.87458	0.060851	0.207262	SLX1B-SULT1A4	SLX1B-SULT1A4 readthrough (NMD candidate) [Source:HGNC Symbol;Acc:HGNC:48353]
19921	ENSG00000261924.1	2.40743	3.01215	1.10731	2.72025	0.00652334	0.0466507		novel transcript, antisense to RPTOR
17968	ENSG00000244265.2	0.934716	3.01165	1.47502	2.04176	0.0411749	0.160713	SIAH2-AS1	SIAH2 antisense RNA 1 [Source:HGNC Symbol;Acc:HGNC:40526]
19636	ENSG00000260398.1	1.3441	3.00712	1.55784	1.93031	0.0535678	0.191216		novel transcript, overlapping to PKIA
11828	ENSG00000180385.11	4.91721	3.00093	0.999323	3.00296	0.00267366	0.0251351	EMC3-AS1	EMC3 antisense RNA 1 [Source:HGNC Symbol;Acc:HGNC:49223]
9997	ENSG00000167641.11	350.038	3.00091	0.353912	8.47924	2.26663e-17	1.45475e-14	PPP1R14A	protein phosphatase 1 regulatory inhibitor subunit 14A [Source:HGNC Symbol;Acc:HGNC:14871]
7375	ENSG00000146221.10	1.37997	2.99923	1.53533	1.95347	0.0507641	0.184176	TCTE1	t-complex-associated-testis-expressed 1 [Source:HGNC Symbol;Acc:HGNC:11693]
22562	ENSG00000286315.1	3.27924	2.99694	0.883482	3.39219	0.000693354	0.0093181		novel transcript
18929	ENSG00000255094.1	0.923261	2.99502	1.74023	1.72105	0.0852419	0.254302		novel transcript
18407	ENSG00000250162.1	0.949241	2.9947	1.71289	1.74833	0.0804072	0.244686	CSNK1A1P3	casein kinase 1 alpha 1 pseudogene 3 [Source:HGNC Symbol;Acc:HGNC:38669]
22463	ENSG00000285774.5	1.82008	2.99115	1.26275	2.36877	0.0178474	0.0930048	SAMD4A-AS1	SAMD4A antisense RNA 1 [Source:HGNC Symbol;Acc:HGNC:54803]
5311	ENSG00000130600.22	0.944771	2.98054	1.75112	1.70208	0.08874	0.26087	H19	H19 imprinted maternally expressed transcript [Source:HGNC Symbol;Acc:HGNC:4713]
23745	ENSG00000293574.1	0.913994	2.97903	2.16709	1.37467	0.169235	0.380174		novel transcript
11541	ENSG00000177943.14	321.4	2.97676	0.447822	6.64719	2.98749e-11	6.39134e-09	MAMDC4	MAM domain containing 4 [Source:HGNC Symbol;Acc:HGNC:24083]
21356	ENSG00000274421.1	1.39453	2.97558	1.39587	2.13171	0.0330309	0.139422		novel transcript
21948	ENSG00000279288.1	1.38513	2.97407	1.30438	2.28007	0.0226037	0.109099		tec
10029	ENSG00000167772.12	417.29	2.97231	0.323274	9.1944	3.77103e-20	3.31669e-17	ANGPTL4	angiopoietin like 4 [Source:HGNC Symbol;Acc:HGNC:16039]
2594	ENSG00000104889.7	1.98908	2.97056	1.2876	2.30706	0.0210513	0.103936	RNASEH2A	ribonuclease H2 subunit A [Source:HGNC Symbol;Acc:HGNC:18518]
19178	ENSG00000257681.1	1.98577	2.97011	1.34476	2.20865	0.0271988	0.123027		novel transcript, antisense to STAB2
21591	ENSG00000276592.1	1.91103	2.96826	1.16153	2.55547	0.0106043	0.0652506	PHB1P6	PHB1 pseudogene 6 [Source:HGNC Symbol;Acc:HGNC:39285]
22805	ENSG00000287721.1	2.9777	2.96736	1.07246	2.76686	0.00565984	0.0422866		novel transcript
15999	ENSG00000229145.1	3.74701	2.9667	0.895544	3.31273	0.000923904	0.0115595	ACTBP1	ACTB pseudogene 1 [Source:HGNC Symbol;Acc:HGNC:134]
21493	ENSG00000275632.1	5.99904	2.96505	0.750371	3.95144	7.76814e-05	0.00175856		novel transcript
15066	ENSG00000223356.1	1.79688	2.96279	1.34617	2.20091	0.0277422	0.12446		novel transcript
22294	ENSG00000283208.2	0.901581	2.96261	1.7941	1.65131	0.0986761	0.278545		novel protein
19245	ENSG00000258344.1	1.97775	2.95812	1.34318	2.20232	0.0276425	0.124159		novel transcript, sense overlapping to COPZ1 & HNRNPA1
21347	ENSG00000274356.1	2.47147	2.95685	1.0746	2.75159	0.00593067	0.0436294		ral guanine nucleotide dissociation stimulator (RALGDS) pseudogene
22389	ENSG00000284946.1	28.2537	2.9543	0.403695	7.31815	2.51415e-13	8.29215e-11		novel protein
16879	ENSG00000234740.1	1.33614	2.95277	1.29188	2.28564	0.0222754	0.10813		novel transcript
17228	ENSG00000236772.1	1.82378	2.95268	1.28823	2.29204	0.0219032	0.106914		novel transcript, antisense to NOL4L
17324	ENSG00000237461.3	1.36202	2.9524	1.30109	2.26918	0.0232576	0.110998		novel transcript
21872	ENSG00000278985.1	2.5199	2.94834	1.16224	2.53678	0.0111878	0.0677576		novel transcript
12652	ENSG00000186185.14	386.675	2.94748	0.724221	4.06986	4.70421e-05	0.0012103	KIF18B	kinesin family member 18B [Source:HGNC Symbol;Acc:HGNC:27102]
21748	ENSG00000278000.1	5.42023	2.94442	0.907428	3.2448	0.00117532	0.0139206		novel transcript
18731	ENSG00000253819.3	2.44985	2.94377	1.04009	2.83031	0.00465033	0.0371567	LINC01151	long intergenic non-protein coding RNA 1151 [Source:HGNC Symbol;Acc:HGNC:49471]
15824	ENSG00000228089.1	1.36251	2.94287	1.40008	2.10193	0.0355591	0.146322	PNKDP1	PNKD pseudogene 1 [Source:HGNC Symbol;Acc:HGNC:49628]
19529	ENSG00000259887.1	0.890358	2.94173	2.13398	1.37852	0.168043	0.378212	FIGNL2-DT	FIGNL2 divergent transcript [Source:HGNC Symbol;Acc:HGNC:53299]
20150	ENSG00000265539.1	0.890358	2.94173	2.13398	1.37852	0.168043	0.378212	MIR3164	microRNA 3164 [Source:HGNC Symbol;Acc:HGNC:38288]
19768	ENSG00000261096.1	0.889901	2.9412	2.13414	1.37817	0.168152	0.378385		novel transcript
21435	ENSG00000275132.1	0.889901	2.9412	2.13414	1.37817	0.168152	0.378385	RN7SL663P	RNA, 7SL, cytoplasmic 663, pseudogene [Source:HGNC Symbol;Acc:HGNC:46679]
22231	ENSG00000281404.2	0.92061	2.94073	2.12787	1.38201	0.166969	0.37704	LINC01176	long intergenic non-protein coding RNA 1176 [Source:HGNC Symbol;Acc:HGNC:49548]
5853	ENSG00000134873.10	1.95718	2.93625	1.29723	2.26348	0.023606	0.112211	CLDN10	claudin 10 [Source:HGNC Symbol;Acc:HGNC:2033]
19681	ENSG00000260645.2	4.27681	2.93418	0.977598	3.00142	0.00268723	0.025206		novel transcript
20026	ENSG00000263426.2	1.28789	2.93203	1.3061	2.24488	0.0247759	0.115749	RN7SL471P	RNA, 7SL, cytoplasmic 471, pseudogene [Source:HGNC Symbol;Acc:HGNC:46487]
20836	ENSG00000271396.1	1.82835	2.93179	1.21634	2.41034	0.0159375	0.085723		MKI67 (FHA domain) interacting nucleolar phosphoprotein (MKI67IP) pseudogene
19688	ENSG00000260677.1	1.28802	2.93088	1.40189	2.09066	0.0365583	0.149076		novel transcript
21424	ENSG00000275056.1	1.33912	2.92069	1.34272	2.1752	0.0296149	0.129802		novel transcript, sense intronic to GLYR1
16556	ENSG00000232732.11	1.27667	2.92042	1.35263	2.15907	0.0308447	0.133346		novel transcript
21692	ENSG00000277491.1	4.40594	2.91678	0.800865	3.64204	0.000270482	0.0046343		novel transcript
11669	ENSG00000178999.13	699.816	2.91345	0.63847	4.56318	5.03847e-06	0.000202451	AURKB	aurora kinase B [Source:HGNC Symbol;Acc:HGNC:11390]
17471	ENSG00000238279.3	20.0363	2.91332	0.580786	5.01617	5.27123e-07	3.1307e-05		novel transcript
13095	ENSG00000189398.5	6.99915	2.91318	1.0997	2.64908	0.00807108	0.0542189	OR7E12P	olfactory receptor family 7 subfamily E member 12 pseudogene [Source:HGNC Symbol;Acc:HGNC:8383]
18727	ENSG00000253768.1	1.32789	2.90854	1.38865	2.0945	0.0362154	0.148328		novel transcript
8604	ENSG00000159450.13	1.3181	2.9085	1.39023	2.0921	0.0364299	0.148796	TCHH	trichohyalin [Source:HGNC Symbol;Acc:HGNC:11791]
14134	ENSG00000205560.14	4.88474	2.90672	0.801012	3.62881	0.000284732	0.00479882	CPT1B	carnitine palmitoyltransferase 1B [Source:HGNC Symbol;Acc:HGNC:2329]
12110	ENSG00000182782.8	1.73054	2.90585	1.26719	2.29316	0.021839	0.106666	HCAR2	hydroxycarboxylic acid receptor 2 [Source:HGNC Symbol;Acc:HGNC:24827]
16706	ENSG00000233672.9	1.33911	2.90387	2.03999	1.42347	0.1546	0.360461	RNASEH2B-AS1	RNASEH2B antisense RNA 1 [Source:HGNC Symbol;Acc:HGNC:39967]
21239	ENSG00000273402.1	3.53636	2.90314	0.889844	3.26253	0.00110424	0.0132771		novel transcript, antisense to ZNF596
17257	ENSG00000236896.1	1.31743	2.89384	1.56447	1.84973	0.0643527	0.214151		novel transcript
22654	ENSG00000286864.1	1.89755	2.89362	1.31998	2.19217	0.0283675	0.126266		novel transcript, antisense to LRRFIP1
15992	ENSG00000229118.1	1.68664	2.88998	2.02786	1.42514	0.154117	0.359768		novel transcript
23696	ENSG00000293403.1	1.91234	2.88867	1.44345	2.00122	0.0453684	0.170712		novel transcript
20530	ENSG00000268649.5	1.31813	2.88548	1.57587	1.83105	0.0670938	0.219949		novel transcript
20348	ENSG00000267274.1	1.75738	2.88331	1.21308	2.37685	0.017461	0.0914325		novel transcript, sense overlapping with ZNF700
17272	ENSG00000237013.1	2.35964	2.87771	1.01584	2.83283	0.00461381	0.0369401	LINC01812	long intergenic non-protein coding RNA 1812 [Source:HGNC Symbol;Acc:HGNC:52616]
22740	ENSG00000287326.1	1.29608	2.87725	1.78918	1.60814	0.107805	0.292242		Novel transcript, antisense to C10orf90
21312	ENSG00000274024.1	1.26984	2.87716	1.79647	1.60156	0.109253	0.294577		tigger transposable element derived 7 (TIGD7) pseudogene
16974	ENSG00000235286.1	1.29575	2.8769	1.78605	1.61076	0.107232	0.291255		keratin 8 (KRT8) pseudogene
22452	ENSG00000285704.1	1.29575	2.8769	1.78605	1.61076	0.107232	0.291255		novel transcript, antisense to WNK1
15674	ENSG00000227113.2	1.74677	2.87687	1.33406	2.15648	0.0310462	0.133846		pseudogene similar to part of sulfatase modifying factor 2 SUMF2
16422	ENSG00000231942.3	1.2432	2.87671	1.80063	1.59761	0.11013	0.295877	HNRNPA1P36	heterogeneous nuclear ribonucleoprotein A1 pseudogene 36 [Source:HGNC Symbol;Acc:HGNC:48765]
20137	ENSG00000265413.1	1.2432	2.87671	1.80063	1.59761	0.11013	0.295877		novel transcript, sense intronic to PTPRM
22642	ENSG00000286786.1	1.2432	2.87671	1.80063	1.59761	0.11013	0.295877		novel transcript, antisense to RASGRP1
18706	ENSG00000253649.6	1.29542	2.87647	1.78918	1.60771	0.107899	0.292395	PRSS51	serine protease 51 [Source:HGNC Symbol;Acc:HGNC:37321]
20768	ENSG00000270822.1	1.29542	2.87647	1.78918	1.60771	0.107899	0.292395		solute carrier family 25 (mitochondrial carrier; adenine nucleotide translocator), member 6 (SLC25A6) pseudogene
1160	ENSG00000075702.19	682.533	2.8764	0.569904	5.04717	4.48413e-07	2.76584e-05	WDR62	WD repeat domain 62 [Source:HGNC Symbol;Acc:HGNC:24502]
14225	ENSG00000207088.1	1.26924	2.87637	1.79645	1.60114	0.109346	0.294638	SNORA7B	small nucleolar RNA, H/ACA box 7B [Source:HGNC Symbol;Acc:HGNC:32593]
22694	ENSG00000287089.1	1.24287	2.87628	1.80361	1.59473	0.110772	0.296896		novel transcript, antisense to MLN
22886	ENSG00000288573.3	2.13959	2.8756	1.48366	1.93818	0.0526009	0.188698		novel transcript
18139	ENSG00000247473.2	2.21698	2.87425	1.11712	2.5729	0.010085	0.0629238	CARS1-AS1	CARS1 antisense RNA 1 [Source:HGNC Symbol;Acc:HGNC:40125]
16519	ENSG00000232489.1	1.24308	2.87418	2.04971	1.40224	0.160844	0.368656	MFAP1P1	microfibril associated protein 1 pseudogene 1 [Source:HGNC Symbol;Acc:HGNC:39694]
16987	ENSG00000235358.2	2.18474	2.86804	1.19758	2.39487	0.0166263	0.0883475	SCMH1-DT	SCMH1 divergent transcript [Source:HGNC Symbol;Acc:HGNC:55675]
11585	ENSG00000178235.8	2.35918	2.8656	1.08496	2.64121	0.00826102	0.054997	SLITRK1	SLIT and NTRK like family member 1 [Source:HGNC Symbol;Acc:HGNC:20297]
10570	ENSG00000170961.7	175.763	2.86373	0.573067	4.9972	5.81677e-07	3.40224e-05	HAS2	hyaluronan synthase 2 [Source:HGNC Symbol;Acc:HGNC:4819]
19896	ENSG00000261732.1	1.7227	2.86017	1.53482	1.86352	0.0623894	0.210088		novel protein
21664	ENSG00000277249.1	1.23264	2.849	1.67839	1.69746	0.0896095	0.262429	MIR6784	microRNA 6784 [Source:HGNC Symbol;Acc:HGNC:49988]
14995	ENSG00000221539.1	5.18449	2.84807	0.780329	3.64984	0.000262406	0.00452203	SNORD99	small nucleolar RNA, C/D box 99 [Source:HGNC Symbol;Acc:HGNC:32762]
17985	ENSG00000244482.11	1.23244	2.84557	1.35666	2.09748	0.0359515	0.147527	LILRA6	leukocyte immunoglobulin like receptor A6 [Source:HGNC Symbol;Acc:HGNC:15495]
18215	ENSG00000248544.2	1.22122	2.83395	1.35535	2.09094	0.0365335	0.149014		novel transcript, antisense to CYFIP2
4996	ENSG00000127364.4	3.16991	2.83271	1.08919	2.60075	0.00930212	0.0595686	TAS2R4	taste 2 receptor member 4 [Source:HGNC Symbol;Acc:HGNC:14911]
22552	ENSG00000286271.3	6.22777	2.8254	0.906019	3.11848	0.00181788	0.01909		novel transcript, antisense to SEPP1
21401	ENSG00000274776.1	1.20977	2.82211	1.31358	2.1484	0.0316818	0.135558		novel transcript
16656	ENSG00000233321.4	17.8837	2.81632	0.591785	4.75902	1.94536e-06	9.25782e-05	LINC02669	long intergenic non-protein coding RNA 2669 [Source:HGNC Symbol;Acc:HGNC:54155]
17766	ENSG00000242252.2	1.19885	2.80999	1.45973	1.92501	0.0542286	0.192895	BGLAP	bone gamma-carboxyglutamate protein [Source:HGNC Symbol;Acc:HGNC:1043]
13825	ENSG00000202111.1	1.68899	2.80986	1.23659	2.27226	0.023071	0.110501	VTRNA1-2	vault RNA 1-2 [Source:HGNC Symbol;Acc:HGNC:12655]
17468	ENSG00000238266.3	13.9273	2.80919	0.798251	3.51918	0.000432888	0.00656437	LINC00707	long intergenic non-protein coding RNA 707 [Source:HGNC Symbol;Acc:HGNC:44691]
18570	ENSG00000251455.1	2.85617	2.80683	1.09862	2.55487	0.0106228	0.0653017		novel transcript, antisense to PET112L
7159	ENSG00000144230.17	3.98526	2.8037	0.814347	3.44288	0.00057555	0.00811132	GPR17	G protein-coupled receptor 17 [Source:HGNC Symbol;Acc:HGNC:4471]
4028	ENSG00000117266.16	94.9453	2.8027	1.04566	2.68031	0.00735544	0.0509687	CDK18	cyclin dependent kinase 18 [Source:HGNC Symbol;Acc:HGNC:8751]
19185	ENSG00000257752.1	1.79165	2.80218	1.29493	2.16396	0.0304676	0.132101		transmembrane protein 38A (TMEM38A)
7207	ENSG00000144649.10	3.01476	2.80072	1.11324	2.51583	0.0118751	0.0704712	GASK1A	golgi associated kinase 1A [Source:HGNC Symbol;Acc:HGNC:24485]
15774	ENSG00000227764.2	1.24934	2.79833	1.35385	2.06695	0.0387392	0.154412	NTRAS	non-coding transcript regulating alternative splicing [Source:HGNC Symbol;Acc:HGNC:52478]
19645	ENSG00000260436.1	1.24139	2.7974	1.59099	1.75828	0.0787005	0.241429		novel transcript, antisense to PDPK1
15095	ENSG00000223576.2	1.24008	2.79671	1.50298	1.86078	0.062775	0.210851		novel transcript
17046	ENSG00000235681.1	2.32864	2.79438	1.18497	2.35819	0.0183645	0.0948048		LSM6 homolog, U6 small nuclear RNA associated (S. cerevisiae) (LSM6) pseudogene
22162	ENSG00000280334.1	3.47385	2.79394	0.97287	2.87185	0.00408079	0.0339308		TEC
14480	ENSG00000213600.3	2.08384	2.79377	1.23325	2.26537	0.0234899	0.111876		novel transcript, sense intronic to GNAI2
22044	ENSG00000279792.1	2.0945	2.79184	1.17412	2.37782	0.0174153	0.0912534		TEC
10723	ENSG00000171916.17	1.81386	2.79092	1.32366	2.10848	0.0349895	0.144932	LGALS9C	galectin 9C [Source:HGNC Symbol;Acc:HGNC:33874]
5215	ENSG00000129682.16	68.8311	2.78786	0.410197	6.79641	1.07258e-11	2.70963e-09	FGF13	fibroblast growth factor 13 [Source:HGNC Symbol;Acc:HGNC:3670]
17649	ENSG00000240972.2	2.14278	2.78736	1.45605	1.91433	0.0555776	0.19591	MIF	macrophage migration inhibitory factor [Source:HGNC Symbol;Acc:HGNC:7097]
15701	ENSG00000227258.7	1.22875	2.78583	1.40221	1.98674	0.0469512	0.174782	SMIM2-AS1	SMIM2 antisense RNA 1 [Source:HGNC Symbol;Acc:HGNC:42674]
20966	ENSG00000272217.1	6.31277	2.78577	0.638315	4.36427	1.2755e-05	0.00042842		novel transcript
22615	ENSG00000286616.1	1.17686	2.78552	1.45169	1.91882	0.0550075	0.194645		novel transcript
15335	ENSG00000225108.1	1.65542	2.78496	1.32283	2.1053	0.0352651	0.145579	ZBTB45P1	zinc finger and BTB domain containing 45 pseudogene 1 [Source:HGNC Symbol;Acc:HGNC:49227]
22540	ENSG00000286205.1	1.22951	2.78426	1.52986	1.81994	0.0687681	0.222879		novel transcript
12989	ENSG00000188738.16	5.6545	2.77731	0.707441	3.92586	8.64217e-05	0.00191462	FSIP2	fibrous sheath interacting protein 2 [Source:HGNC Symbol;Acc:HGNC:21675]
18732	ENSG00000253829.1	1.70381	2.7747	1.26519	2.19311	0.0282994	0.126118		novel transcript
10800	ENSG00000172404.5	2.20326	2.7739	1.18403	2.34275	0.0191421	0.0973792	DNAJB7	DnaJ heat shock protein family (Hsp40) member B7 [Source:HGNC Symbol;Acc:HGNC:24986]
20049	ENSG00000263786.1	4.06051	2.7701	0.989118	2.80057	0.00510118	0.0394714		novel transcript, sense intronic to HN1
20743	ENSG00000270562.1	5.88207	2.77004	0.866981	3.19504	0.0013981	0.0157723	FOXP1-DT	FOXP1 divergent transcript [Source:HGNC Symbol;Acc:HGNC:56284]
20682	ENSG00000270050.3	1.16508	2.76947	1.58206	1.75054	0.0800252	0.244105		novel transcript, antisense to ARMCX5 and GPRASP1
20035	ENSG00000263603.1	1.16465	2.76896	1.58205	1.75024	0.0800766	0.244136		novel transcript
19522	ENSG00000259847.2	3.53905	2.76802	0.920996	3.00546	0.00265176	0.0249787	LINC02126	long intergenic non-protein coding RNA 2126 [Source:HGNC Symbol;Acc:HGNC:52983]
17802	ENSG00000242628.6	1.16478	2.76631	1.75922	1.57246	0.115843	0.304644		novel transcript
21752	ENSG00000278022.1	1.22845	2.76349	1.81841	1.51973	0.12858	0.323795		novel transcript, sense intronic to IGF1R
21855	ENSG00000278916.1	2.34519	2.76329	1.1026	2.50616	0.0122049	0.0718111	CEP83-DT	CEP83 divergent transcript [Source:HGNC Symbol;Acc:HGNC:27055]
20883	ENSG00000271789.1	5.45719	2.75866	0.691389	3.99002	6.6068e-05	0.00155014		novel transcript
22451	ENSG00000285693.2	12.4262	2.75649	0.795061	3.46702	0.000526265	0.00759709		Novel transcript
17279	ENSG00000237054.9	1.57518	2.75195	1.50477	1.82881	0.0674278	0.220643	PRMT5-AS1	PRMT5 antisense RNA 1 [Source:HGNC Symbol;Acc:HGNC:40533]
20574	ENSG00000269194.1	1.1799	2.75166	1.81061	1.51974	0.128577	0.323795		novel transcript, antisense to FUZ
6737	ENSG00000140839.13	3.70873	2.74916	0.907319	3.02998	0.00244569	0.0236379	CLEC18B	C-type lectin domain family 18 member B [Source:HGNC Symbol;Acc:HGNC:33849]
14221	ENSG00000206992.1	1.21517	2.74747	1.92237	1.42921	0.152943	0.358711	RNU6-574P	RNA, U6 small nuclear 574, pseudogene [Source:HGNC Symbol;Acc:HGNC:47537]
7110	ENSG00000143858.12	6.46385	2.74519	0.670563	4.09386	4.24253e-05	0.00110729	SYT2	synaptotagmin 2 [Source:HGNC Symbol;Acc:HGNC:11510]
11343	ENSG00000176399.4	8.22077	2.73935	0.780556	3.50949	0.000448966	0.0067308	DMRTA1	DMRT like family A1 [Source:HGNC Symbol;Acc:HGNC:13826]
16761	ENSG00000233974.3	1.9814	2.73259	1.41232	1.93482	0.0530122	0.189648		POM121 membrane glycoprotein (POM121) pseudogene
15059	ENSG00000222881.1	2.32339	2.73177	1.29132	2.11549	0.0343881	0.14314	Y_RNA	Y RNA [Source:RFAM;Acc:RF00019]
20059	ENSG00000263916.1	1.66935	2.72941	1.54289	1.76902	0.07689	0.237903		novel transcript, sense intronic to C18orf32
21353	ENSG00000274403.1	3.78016	2.72903	0.799449	3.41364	0.000641013	0.00876851		novel transcript, antisense to CDAN1
15316	ENSG00000224992.2	1.20611	2.7288	1.4205	1.92102	0.0547295	0.194066		novel transcript
21744	ENSG00000277978.1	2.01626	2.72375	1.17522	2.31765	0.0204683	0.102049		novel transcript, antisense to CKLF
21847	ENSG00000278875.1	4.04093	2.72286	1.34293	2.02755	0.0426058	0.16422		TEC
10883	ENSG00000172969.8	2.01671	2.71998	1.15315	2.35875	0.0183368	0.0947258	FRG2C	FSHD region gene 2 family member C [Source:HGNC Symbol;Acc:HGNC:33626]
18817	ENSG00000254396.1	1.55139	2.71944	1.28242	2.12056	0.0339593	0.142052		novel transcript
22684	ENSG00000287032.1	2.39167	2.71766	1.6803	1.61737	0.1058	0.288945		novel transcript
22517	ENSG00000286064.1	5.26942	2.71667	0.725272	3.74572	0.000179874	0.00340899		aldo-keto reductase family pseudogene
20851	ENSG00000271555.1	1.14277	2.71583	1.38911	1.95509	0.050573	0.183745		novel transcript, sense intronic KANK1
9813	ENSG00000166676.17	5.03088	2.71577	0.816835	3.32475	0.000884969	0.0112082	TVP23A	trans-golgi network vesicle protein 23 homolog A [Source:HGNC Symbol;Acc:HGNC:20398]
23366	ENSG00000290825.1	1.19445	2.71508	1.3998	1.93962	0.0524258	0.18823	DDX11L2	DEAD/H-box helicase 11 like 2 (pseudogene) [Source:NCBI gene (formerly Entrezgene);Acc:84771]
16951	ENSG00000235121.1	2.51471	2.71321	1.05006	2.58385	0.00977033	0.0615627		novel transcript
18704	ENSG00000253636.1	3.79549	2.70932	0.859789	3.15115	0.00162629	0.017631		novel transcript
18844	ENSG00000254536.2	7.13617	2.70832	0.917581	2.95159	0.00316145	0.0282346		novel protein
20202	ENSG00000266235.1	5.25749	2.70795	0.799215	3.38826	0.000703376	0.0093943	MIR3176	microRNA 3176 [Source:HGNC Symbol;Acc:HGNC:38345]
20286	ENSG00000266998.2	1.64908	2.70737	1.19102	2.27315	0.0230172	0.110355		novel transcript, antisense to SEPT9
22190	ENSG00000280543.1	2.95706	2.70232	1.11224	2.42962	0.0151145	0.0829885	ASAP1-IT2	ASAP1 intronic transcript 2 [Source:HGNC Symbol;Acc:HGNC:48917]
10158	ENSG00000168454.13	1.19356	2.70213	1.336	2.02256	0.0431183	0.16567	TXNDC2	thioredoxin domain containing 2 [Source:HGNC Symbol;Acc:HGNC:16470]
17109	ENSG00000236115.1	1.19356	2.70213	1.336	2.02256	0.0431183	0.16567		novel transcript
5022	ENSG00000127586.17	746.338	2.69339	0.424784	6.34062	2.28848e-10	3.98557e-08	CHTF18	chromosome transmission fidelity factor 18 [Source:HGNC Symbol;Acc:HGNC:18435]
17508	ENSG00000239419.3	1.52862	2.69178	1.49213	1.80398	0.0712347	0.227489	RN7SL535P	RNA, 7SL, cytoplasmic 535, pseudogene [Source:HGNC Symbol;Acc:HGNC:46551]
16480	ENSG00000232303.2	1.17232	2.68974	1.37675	1.95369	0.0507375	0.184121	DFFBP1	DNA fragmentation factor subunit beta pseudogene 1 [Source:HGNC Symbol;Acc:HGNC:49815]
21383	ENSG00000274641.2	1.17694	2.68955	1.33542	2.014	0.0440091	0.167508	H2BC17	H2B clustered histone 17 [Source:HGNC Symbol;Acc:HGNC:4758]
17907	ENSG00000243789.11	2.82916	2.68696	0.956417	2.8094	0.00496343	0.0387974	JMJD7	jumonji domain containing 7 [Source:HGNC Symbol;Acc:HGNC:34397]
22405	ENSG00000285130.2	4.27169	2.68628	0.766852	3.50299	0.000460064	0.00687548		novel protein
19928	ENSG00000262050.2	2.6603	2.67908	0.950692	2.81803	0.00483187	0.0380446		novel transcript, antisense to CLUH
17066	ENSG00000235852.1	1.16152	2.67757	1.37552	1.94659	0.0515841	0.186194		novel transcript
18389	ENSG00000250069.1	1.10854	2.67722	1.35806	1.97136	0.0486833	0.179043		novel transcript
10944	ENSG00000173338.13	3.38207	2.67533	0.904703	2.95714	0.00310506	0.0278986	KCNK7	potassium two pore domain channel subfamily K member 7 [Source:HGNC Symbol;Acc:HGNC:6282]
3695	ENSG00000114646.10	2.1027	2.67271	1.07303	2.4908	0.0127455	0.0740441	CSPG5	chondroitin sulfate proteoglycan 5 [Source:HGNC Symbol;Acc:HGNC:2467]
16332	ENSG00000231305.4	2.79254	2.66715	1.12065	2.37999	0.017313	0.090878	IFT122P3	IFT122 pseudogene 3 [Source:HGNC Symbol;Acc:HGNC:56389]
13487	ENSG00000197870.14	1.12432	2.66523	1.37933	1.93226	0.0533276	0.19046	PRB3	proline rich protein BstNI subfamily 3 [Source:HGNC Symbol;Acc:HGNC:9339]
16126	ENSG00000230068.2	1.09874	2.66497	1.4577	1.8282	0.0675198	0.220764	CDC42-IT1	CDC42 intronic transcript 1 [Source:HGNC Symbol;Acc:HGNC:41317]
14292	ENSG00000212493.1	1.09765	2.66467	1.38447	1.92468	0.0542691	0.192981	SNORD19	small nucleolar RNA, C/D box 19 [Source:HGNC Symbol;Acc:HGNC:32717]
711	ENSG00000060558.4	1.1496	2.66226	1.50804	1.76538	0.0775004	0.239218	GNA15	G protein subunit alpha 15 [Source:HGNC Symbol;Acc:HGNC:4383]
11334	ENSG00000176358.16	1.0982	2.6614	1.85556	1.43428	0.151491	0.356952	TAC4	tachykinin precursor 4 [Source:HGNC Symbol;Acc:HGNC:16641]
8843	ENSG00000161912.19	1.14905	2.65995	1.71372	1.55216	0.120625	0.312171	ADCY10P1	ADCY10 pseudogene 1 [Source:HGNC Symbol;Acc:HGNC:44143]
15566	ENSG00000226516.7	1.99287	2.65981	1.38958	1.91412	0.0556054	0.19591	FAM138B	family with sequence similarity 138 member B [Source:HGNC Symbol;Acc:HGNC:33582]
23103	ENSG00000289304.2	1.96017	2.65979	1.1396	2.33397	0.0195973	0.0988532		novel transcript
1773	ENSG00000095464.10	2.98873	2.65797	0.978753	2.71567	0.00661409	0.0471383	PDE6C	phosphodiesterase 6C [Source:HGNC Symbol;Acc:HGNC:8787]
14166	ENSG00000205838.15	4.04561	2.65678	0.930023	2.85668	0.004281	0.0350476	TTC23L	tetratricopeptide repeat domain 23 like [Source:HGNC Symbol;Acc:HGNC:26355]
20203	ENSG00000266236.1	1.60188	2.65675	1.35298	1.96363	0.0495727	0.181136	NARF-IT1	NARF intronic transcript 1 [Source:HGNC Symbol;Acc:HGNC:43651]
18297	ENSG00000249236.2	1.50697	2.65568	1.28745	2.06274	0.0391374	0.15547		novel transcript
2381	ENSG00000103056.12	1.08686	2.65127	1.43203	1.8514	0.0641114	0.213588	SMPD3	sphingomyelin phosphodiesterase 3 [Source:HGNC Symbol;Acc:HGNC:14240]
2915	ENSG00000107147.14	2.06893	2.65119	1.05316	2.51735	0.011824	0.0703016	KCNT1	potassium sodium-activated channel subfamily T member 1 [Source:HGNC Symbol;Acc:HGNC:18865]
2826	ENSG00000106278.12	1.08653	2.65103	1.42446	1.86108	0.0627328	0.210799	PTPRZ1	protein tyrosine phosphatase receptor type Z1 [Source:HGNC Symbol;Acc:HGNC:9685]
17275	ENSG00000237025.1	1.08653	2.65103	1.42446	1.86108	0.0627328	0.210799	PARD6BP1	PARD6B pseudogene 1 [Source:HGNC Symbol;Acc:HGNC:55087]
20896	ENSG00000271857.1	8.4769	2.65065	0.630853	4.2017	2.64917e-05	0.000754316		novel transcript, antisense to RUNX2
12606	ENSG00000185862.7	45.1569	2.64679	0.31635	8.36665	5.92797e-17	3.70452e-14	EVI2B	ecotropic viral integration site 2B [Source:HGNC Symbol;Acc:HGNC:3500]
13192	ENSG00000196460.14	327.535	2.64612	0.256651	10.3102	6.33618e-25	8.85089e-22	RFX8	regulatory factor X8 [Source:HGNC Symbol;Acc:HGNC:37253]
23206	ENSG00000289835.1	3.10381	2.64495	1.11109	2.3805	0.0172891	0.0908088		novel transcript, antisense to LYPLA2
20016	ENSG00000263321.1	1.14785	2.64396	1.80239	1.46692	0.142398	0.344345		novel transcript
1356	ENSG00000081985.14	1.92747	2.64321	1.17147	2.25632	0.0240508	0.113568	IL12RB2	interleukin 12 receptor subunit beta 2 [Source:HGNC Symbol;Acc:HGNC:5972]
8445	ENSG00000157890.19	2.99687	2.64205	1.24463	2.12276	0.0337737	0.141675	MEGF11	multiple EGF like domains 11 [Source:HGNC Symbol;Acc:HGNC:29635]
23270	ENSG00000290091.1	3.6167	2.63981	0.906217	2.913	0.00357976	0.0308002		novel transcript, antisense to TNRC18
14582	ENSG00000213967.12	19.2489	2.63902	0.481613	5.47955	4.26402e-08	3.89453e-06	ZNF726	zinc finger protein 726 [Source:HGNC Symbol;Acc:HGNC:32462]
16555	ENSG00000232729.8	2.0365	2.63494	1.30159	2.0244	0.0429291	0.165171	GTF2I-AS1	GTF2I antisense RNA 1 [Source:HGNC Symbol;Acc:HGNC:55572]
9852	ENSG00000166851.15	1246.93	2.6344	0.651548	4.04329	5.27056e-05	0.00131747	PLK1	polo like kinase 1 [Source:HGNC Symbol;Acc:HGNC:9077]
17893	ENSG00000243697.1	4.85846	2.63275	0.844266	3.11839	0.0018184	0.01909	RPL7AP63	ribosomal protein L7a pseudogene 63 [Source:HGNC Symbol;Acc:HGNC:35504]
12654	ENSG00000186193.9	133.11	2.63257	0.672114	3.91684	8.97164e-05	0.00196722	SAPCD2	suppressor APC domain containing 2 [Source:HGNC Symbol;Acc:HGNC:28055]
20965	ENSG00000272211.1	2.78996	2.63094	1.21454	2.1662	0.0302957	0.131701		novel transcript, antisense to STK17B
13030	ENSG00000188992.12	1.62931	2.62828	1.25862	2.08822	0.036778	0.149613	LIPI	lipase I [Source:HGNC Symbol;Acc:HGNC:18821]
16051	ENSG00000229582.3	1.59228	2.62719	1.48145	1.77339	0.0761647	0.236677	PBX3-DT	PBX3 divergent transcript [Source:HGNC Symbol;Acc:HGNC:24638]
16468	ENSG00000232218.1	1.64022	2.62713	1.45317	1.80786	0.0706283	0.226344	RGL4P1	RGL4 pseudogene 1 [Source:HGNC Symbol;Acc:HGNC:56833]
1953	ENSG00000100285.10	115.278	2.62455	0.273745	9.58758	9.01719e-22	1.01967e-18	NEFH	neurofilament heavy chain [Source:HGNC Symbol;Acc:HGNC:7737]
22477	ENSG00000285847.2	2.18917	2.62289	1.23242	2.12824	0.0333171	0.140057		novel transcript
20437	ENSG00000267679.1	5.0575	2.62165	0.828533	3.16421	0.00155506	0.0170175	EIF5AP2	eukaryotic translation initiation factor 5A pseudogene 2 [Source:HGNC Symbol;Acc:HGNC:3303]
17409	ENSG00000237972.1	1.61952	2.61982	1.33333	1.96486	0.0494302	0.180782	TUBG1P	tubulin gamma 1 pseudogene [Source:HGNC Symbol;Acc:HGNC:12418]
17950	ENSG00000244151.1	4.28243	2.6182	0.887269	2.95085	0.00316897	0.0282908		novel transcript
23645	ENSG00000293228.1	3.17821	2.61794	0.939841	2.78551	0.00534438	0.0408343		novel transcript
14365	ENSG00000213199.8	21.78	2.61658	0.655562	3.99135	6.56982e-05	0.00154316	ASIC3	acid sensing ion channel subunit 3 [Source:HGNC Symbol;Acc:HGNC:101]
15768	ENSG00000227726.1	1.09115	2.61571	1.84863	1.41495	0.157084	0.363893		novel transcript
22742	ENSG00000287348.1	1.11673	2.6152	1.81979	1.43708	0.150694	0.356045		novel transcript, antisense to SLC4A7
14302	ENSG00000212743.2	1.06419	2.61492	1.83885	1.42204	0.155013	0.360995	LINC02656	long intergenic non-protein coding RNA 2656 [Source:HGNC Symbol;Acc:HGNC:54142]
15626	ENSG00000226876.3	1.06419	2.61492	1.83885	1.42204	0.155013	0.360995	SMYD3-AS1	SMYD3 antisense RNA 1 [Source:HGNC Symbol;Acc:HGNC:40708]
12621	ENSG00000185942.13	1.06386	2.6144	1.84341	1.41824	0.156119	0.362572	NKAIN3	sodium/potassium transporting ATPase interacting 3 [Source:HGNC Symbol;Acc:HGNC:26829]
4041	ENSG00000117399.14	1366.26	2.61426	0.667016	3.91934	8.87932e-05	0.00195238	CDC20	cell division cycle 20 [Source:HGNC Symbol;Acc:HGNC:1723]
20039	ENSG00000263657.1	1.11635	2.6117	2.08446	1.25294	0.210228	0.433697		novel transcript, antisense to SSH2
17909	ENSG00000243799.1	1.07544	2.61127	1.85811	1.40534	0.159921	0.36749	PEX5L-AS1	PEX5L antisense RNA 1 [Source:HGNC Symbol;Acc:HGNC:41251]
23171	ENSG00000289553.1	1.07501	2.61067	1.85813	1.405	0.160023	0.367581		novel transcript
8120	ENSG00000154274.15	2.9541	2.60911	0.950109	2.74611	0.00603063	0.0441333	C4orf19	chromosome 4 open reading frame 19 [Source:HGNC Symbol;Acc:HGNC:25618]
12782	ENSG00000187173.4	91.5747	2.60478	0.318078	8.18914	2.63102e-16	1.35824e-13	LCE2A	late cornified envelope 2A [Source:HGNC Symbol;Acc:HGNC:29469]
17302	ENSG00000237234.7	5.16107	2.60422	0.837731	3.10866	0.00187938	0.0195573		novel transcript
17744	ENSG00000242085.1	2.92139	2.6036	1.0909	2.38665	0.0170028	0.0897255	RPS20P33	ribosomal protein S20 pseudogene 33 [Source:HGNC Symbol;Acc:HGNC:36725]
15902	ENSG00000228507.1	1.49249	2.59682	1.46471	1.77293	0.0762406	0.236851	DAP3P2	death associated protein 3 pseudogene 2 [Source:HGNC Symbol;Acc:HGNC:29762]
21793	ENSG00000278467.1	1.42927	2.59585	1.59912	1.6233	0.104525	0.286955		novel transcript
14232	ENSG00000207336.1	1.42858	2.59466	1.56708	1.65573	0.0977767	0.2772	RNU6-658P	RNA, U6 small nuclear 658, pseudogene [Source:HGNC Symbol;Acc:HGNC:47621]
13829	ENSG00000202415.1	2.18543	2.59255	1.14663	2.26101	0.0237583	0.11277	RN7SKP269	RN7SK pseudogene 269 [Source:HGNC Symbol;Acc:HGNC:45993]
21881	ENSG00000279019.1	2.99189	2.59119	0.932037	2.78014	0.00543361	0.0412766		TEC
5993	ENSG00000135747.11	2.15491	2.58893	1.50498	1.72025	0.0853875	0.254604	ZNF670-ZNF695	ZNF670-ZNF695 readthrough (NMD candidate) [Source:HGNC Symbol;Acc:HGNC:49200]
18605	ENSG00000251739.1	2.74584	2.57698	1.07932	2.3876	0.016959	0.0895682	RNU6-1053P	RNA, U6 small nuclear 1053, pseudogene [Source:HGNC Symbol;Acc:HGNC:48016]
21684	ENSG00000277440.1	1.05277	2.57568	1.57279	1.63765	0.101495	0.28267		novel transcript, sense intronic with DNAJA3
235	ENSG00000011083.9	1.0531	2.57371	1.44897	1.77623	0.0756945	0.235907	SLC6A7	solute carrier family 6 member 7 [Source:HGNC Symbol;Acc:HGNC:11054]
2604	ENSG00000104941.8	6.15165	2.57192	1.05891	2.42884	0.015147	0.0831074	RSPH6A	radial spoke head 6 homolog A [Source:HGNC Symbol;Acc:HGNC:14241]
1818	ENSG00000099282.10	2.90878	2.56883	0.894603	2.87147	0.00408567	0.0339476	TSPAN15	tetraspanin 15 [Source:HGNC Symbol;Acc:HGNC:23298]
9889	ENSG00000167046.4	2.93016	2.56864	0.900465	2.85257	0.00433674	0.0353656		novel transcript, antisense to SLCO4A1
8311	ENSG00000156475.19	12.4642	2.56701	0.708273	3.62433	0.000289711	0.00485859	PPP2R2B	protein phosphatase 2 regulatory subunit Bbeta [Source:HGNC Symbol;Acc:HGNC:9305]
18207	ENSG00000248476.1	4.34233	2.56634	0.797395	3.21841	0.00128906	0.0148095	BACH1-IT1	BACH1 intronic transcript 1 [Source:HGNC Symbol;Acc:HGNC:40006]
21716	ENSG00000277745.1	1.59574	2.56598	1.48147	1.73205	0.0832647	0.250416	H2AB3	H2A.B variant histone 3 [Source:HGNC Symbol;Acc:HGNC:14455]
20751	ENSG00000270614.1	1.45929	2.56364	1.43762	1.78325	0.0745449	0.233544		UBX domain protein 2A (UBXN2A) pseudogene
22821	ENSG00000287809.1	3.17078	2.56202	1.08366	2.36423	0.0180676	0.0937815		novel transcript
15719	ENSG00000227370.1	1.58571	2.56145	1.40935	1.81747	0.0691448	0.223601		chromosome 6 open reading frame 108 (C6orf108) pseudogene
22848	ENSG00000287957.1	1.59536	2.56116	1.61413	1.58672	0.112577	0.299502		novel transcript, antisense to RIC8B
20764	ENSG00000270781.1	1.04142	2.56016	1.52475	1.67907	0.093138	0.269233		ribosomal protein L37 (RPL37) pseudogene
2164	ENSG00000101306.11	6.88718	2.55964	0.640169	3.99839	6.37754e-05	0.00150995	MYLK2	myosin light chain kinase 2 [Source:HGNC Symbol;Acc:HGNC:16243]
20979	ENSG00000272282.1	3.83757	2.55908	0.846363	3.02362	0.00249774	0.0239265	LINC02084	long intergenic non-protein coding RNA 2084 [Source:HGNC Symbol;Acc:HGNC:52934]
21206	ENSG00000273264.1	1.10432	2.55901	1.40742	1.81822	0.0690299	0.223386		novel transcript
22931	ENSG00000288802.1	1.09442	2.55872	1.39625	1.83256	0.0668675	0.219637		novel transcript
13592	ENSG00000198336.9	1.09366	2.55801	1.40931	1.81508	0.0695112	0.224277	MYL4	myosin light chain 4 [Source:HGNC Symbol;Acc:HGNC:7585]
16714	ENSG00000233723.11	3.19018	2.55697	0.912932	2.80083	0.00509706	0.0394627	LINC01122	long intergenic non-protein coding RNA 1122 [Source:HGNC Symbol;Acc:HGNC:49267]
17562	ENSG00000240096.1	1.97781	2.55643	1.12714	2.26807	0.0233248	0.111291		ribosomal protein L18a (RPL18A) pseudogene
10584	ENSG00000171097.14	3.15943	2.5541	1.1071	2.30703	0.0210533	0.103936	KYAT1	kynurenine aminotransferase 1 [Source:HGNC Symbol;Acc:HGNC:1564]
15537	ENSG00000226318.1	5.63232	2.54818	2.63488	0.967095	0.333496	0.562667	RPS3AP38	RPS3A pseudogene 38 [Source:HGNC Symbol;Acc:HGNC:36145]
20208	ENSG00000266274.2	4.03374	2.54805	0.81261	3.13564	0.0017148	0.01831	RN7SL138P	RNA, 7SL, cytoplasmic 138, pseudogene [Source:HGNC Symbol;Acc:HGNC:46154]
21388	ENSG00000274659.4	1.40571	2.54613	1.43214	1.77785	0.0754293	0.235358	LINC02371	long intergenic non-protein coding RNA 2371 [Source:HGNC Symbol;Acc:HGNC:53293]
17058	ENSG00000235787.1	1.02936	2.54484	1.80501	1.40988	0.158575	0.365707	RPL35AP8	ribosomal protein L35a pseudogene 8 [Source:HGNC Symbol;Acc:HGNC:36976]
16053	ENSG00000229587.2	1.50066	2.54051	1.41029	1.80141	0.0716384	0.228379		novel transcript
19632	ENSG00000260368.1	2.11906	2.5359	1.22503	2.07007	0.0384454	0.153698		novel transcript, overlapping YWHAZ
16362	ENSG00000231528.3	8.43166	2.53255	0.849828	2.98007	0.0028818	0.0265293	FAM225A	family with sequence similarity 225 member A [Source:HGNC Symbol;Acc:HGNC:27855]
20195	ENSG00000266104.1	1.0466	2.53222	1.44054	1.75783	0.0787765	0.241568	MIR4326	microRNA 4326 [Source:HGNC Symbol;Acc:HGNC:38314]
14574	ENSG00000213946.3	1.07208	2.53143	1.36612	1.853	0.0638822	0.213093	DNAJB1P1	DNAJB1 pseudogene 1 [Source:HGNC Symbol;Acc:HGNC:24988]
23644	ENSG00000293219.1	1.07175	2.53102	1.36608	1.85275	0.0639175	0.213151		novel transcript
3400	ENSG00000111788.10	99.2761	2.53042	0.403598	6.26965	3.61862e-10	5.92629e-08	DDX12B	DEAD/H-box helicase 12B (pseudogene) [Source:HGNC Symbol;Acc:HGNC:38668]
8459	ENSG00000158022.7	5.83343	2.53023	0.897445	2.81937	0.00481177	0.037924	TRIM63	tripartite motif containing 63 [Source:HGNC Symbol;Acc:HGNC:16007]
2308	ENSG00000102445.20	4.95706	2.52994	0.909268	2.78239	0.00539602	0.0411152	RUBCNL	rubicon like autophagy enhancer [Source:HGNC Symbol;Acc:HGNC:20420]
20110	ENSG00000264808.2	2.99194	2.52259	0.898389	2.80791	0.00498649	0.0389136		novel transcript, antisense to TAOK1
1166	ENSG00000075886.11	7.15392	2.51943	0.906832	2.77828	0.00546483	0.0414082	TUBA3D	tubulin alpha 3d [Source:HGNC Symbol;Acc:HGNC:24071]
22782	ENSG00000287593.1	1.00841	2.51756	1.40411	1.793	0.0729735	0.230623		novel transcript, antisense to ADTRP
10481	ENSG00000170409.7	1.00818	2.51609	1.53742	1.63657	0.101721	0.282835		pseudogene similar to part of stromal antigen 3 STAG3
16081	ENSG00000229814.1	1.53951	2.51496	1.34602	1.86845	0.0617	0.208835	RPL35AP21	ribosomal protein L35a pseudogene 21 [Source:HGNC Symbol;Acc:HGNC:36814]
18351	ENSG00000249709.8	6.17232	2.51426	0.700451	3.58949	0.000331329	0.00539279	ZNF564	zinc finger protein 564 [Source:HGNC Symbol;Acc:HGNC:31106]
742	ENSG00000063015.21	3.91569	2.51304	1.01342	2.47977	0.0131467	0.0757939	SEZ6	seizure related 6 homolog [Source:HGNC Symbol;Acc:HGNC:15955]
13827	ENSG00000202337.1	1.53993	2.51194	1.47527	1.70269	0.0886258	0.260636	RNU6-8	RNA, U6 small nuclear 8 [Source:HGNC Symbol;Acc:HGNC:34285]
13381	ENSG00000197360.9	2.06419	2.5086	1.38438	1.81207	0.0699756	0.225317	ZNF98	zinc finger protein 98 [Source:HGNC Symbol;Acc:HGNC:13174]
21023	ENSG00000272473.2	1.92305	2.50844	1.0635	2.35866	0.0183412	0.0947258		novel transcript
11642	ENSG00000178803.12	2.96633	2.5083	1.25546	1.99792	0.0457252	0.171559	ADORA2A-AS1	ADORA2A antisense RNA 1 [Source:HGNC Symbol;Acc:HGNC:37122]
977	ENSG00000070388.12	6.83628	2.50618	0.654423	3.8296	0.000128354	0.00258306	FGF22	fibroblast growth factor 22 [Source:HGNC Symbol;Acc:HGNC:3679]
19757	ENSG00000261039.3	3.40265	2.5057	0.890987	2.81228	0.00491923	0.0385768	LINC02544	long intergenic non-protein coding RNA 2544 [Source:HGNC Symbol;Acc:HGNC:53578]
17826	ENSG00000242999.3	0.997184	2.50276	1.4447	1.73237	0.0832076	0.250371	RN7SL239P	RNA, 7SL, cytoplasmic 239, pseudogene [Source:HGNC Symbol;Acc:HGNC:46255]
19934	ENSG00000262140.1	0.997184	2.50276	1.4447	1.73237	0.0832076	0.250371		tripartite motif containing 13 (TRIM13) pseudogene
19803	ENSG00000261243.1	0.996855	2.50233	1.44468	1.7321	0.0832554	0.250416		novel transcript, antisense to KIAA1609
2618	ENSG00000105011.9	358.252	2.50175	0.681237	3.67236	0.000240317	0.00423667	ASF1B	anti-silencing function 1B histone chaperone [Source:HGNC Symbol;Acc:HGNC:20996]
22455	ENSG00000285728.3	22.2046	2.50169	0.627261	3.98828	6.65545e-05	0.00155865		novel transcript, antisense to PPIH
23129	ENSG00000289401.1	4.01798	2.50147	0.825573	3.02998	0.00244571	0.0236379		novel transcript, sense intronic to RNF10
13833	ENSG00000203325.3	0.997617	2.50121	1.57005	1.59307	0.111143	0.297287		novel transcript
18230	ENSG00000248643.5	4.25528	2.50112	0.75401	3.3171	0.000909577	0.0114284	RBM14-RBM4	RBM14-RBM4 readthrough [Source:HGNC Symbol;Acc:HGNC:38840]
14231	ENSG00000207313.1	1.02353	2.50086	1.56217	1.60089	0.109401	0.294752	SNORA2B	small nucleolar RNA, H/ACA box 2B [Source:HGNC Symbol;Acc:HGNC:32585]
18069	ENSG00000245857.4	4.15082	2.50025	0.857186	2.91681	0.0035363	0.030529	GS1-24F4.2	uncharacterized LOC100652791 [Source:NCBI gene (formerly Entrezgene);Acc:100652791]
16189	ENSG00000230424.3	3.74589	2.49882	0.947806	2.63642	0.00837852	0.0554374	EMC1-AS1	EMC1 antisense RNA 1 [Source:HGNC Symbol;Acc:HGNC:54050]
18245	ENSG00000248774.1	1.80776	2.49822	1.38564	1.80294	0.0713984	0.227798		novel transcript
20177	ENSG00000265908.1	0.997208	2.49816	1.77829	1.40481	0.160078	0.367601		novel transcript, antisense to PHF12
20505	ENSG00000268333.1	2.09135	2.49756	1.48223	1.685	0.0919888	0.267049		novel transcript
21405	ENSG00000274825.1	3.14034	2.49715	1.23118	2.02826	0.0425342	0.164112		novel transcript
23057	ENSG00000289154.2	6.4721	2.49688	0.757183	3.2976	0.000975164	0.0120485		novel transcript, sense intronic to CBX5
7887	ENSG00000151882.11	31.7606	2.49528	0.355504	7.019	2.23458e-12	6.55118e-10	CCL28	C-C motif chemokine ligand 28 [Source:HGNC Symbol;Acc:HGNC:17700]
12690	ENSG00000186451.2	1.92205	2.49333	1.05525	2.36279	0.0181382	0.0940453	SPATA12	spermatogenesis associated 12 [Source:HGNC Symbol;Acc:HGNC:23221]
21070	ENSG00000272716.2	2.25517	2.48974	1.35874	1.83239	0.0668937	0.219637	SLC30A6-DT	SLC30A6 divergent transcript [Source:HGNC Symbol;Acc:HGNC:55203]
22446	ENSG00000285668.1	1.8908	2.48922	1.12425	2.21411	0.0268214	0.12204		novel transcript
20998	ENSG00000272374.1	9.26947	2.48361	0.662615	3.7482	0.000178112	0.00338414	SCUBE3-AS1	SCUBE3 antisense RNA 1 [Source:HGNC Symbol;Acc:HGNC:56671]
17366	ENSG00000237758.1	137.239	2.48315	0.680185	3.65071	0.000261521	0.00451333	BANF1P3	BANF1 pseudogene 3 [Source:HGNC Symbol;Acc:HGNC:43883]
11877	ENSG00000180846.9	1.39967	2.48292	1.30884	1.89703	0.0578236	0.200663	CSNK1G2-AS1	CSNK1G2 antisense RNA 1 [Source:HGNC Symbol;Acc:HGNC:28604]
15759	ENSG00000227666.1	0.986266	2.48196	1.81487	1.36757	0.171447	0.383512	CYCSP24	CYCS pseudogene 24 [Source:HGNC Symbol;Acc:HGNC:24398]
22530	ENSG00000286138.3	1.39874	2.47995	1.23049	2.01542	0.0438606	0.167234		novel transcript
23030	ENSG00000289080.1	1.68132	2.47766	1.73478	1.42822	0.153228	0.359023		novel transcript
22568	ENSG00000286341.1	1.75881	2.47581	1.17126	2.1138	0.0345324	0.143539		novel transcript, antisense to UBASH3B
22078	ENSG00000280009.1	1.53597	2.47507	1.63807	1.51096	0.130798	0.327298		novel transcript
17684	ENSG00000241370.6	12.7873	2.47436	0.519182	4.76589	1.8802e-06	9.05663e-05	RPP21	ribonuclease P/MRP subunit p21 [Source:HGNC Symbol;Acc:HGNC:21300]
18044	ENSG00000245468.5	1.86757	2.4728	1.10454	2.23876	0.0251717	0.116908	LINC02447	long intergenic non-protein coding RNA 2447 [Source:HGNC Symbol;Acc:HGNC:53379]
16503	ENSG00000232439.1	2.86106	2.47128	1.22977	2.00954	0.04448	0.168517	RPL18AP7	ribosomal protein L18a pseudogene 7 [Source:HGNC Symbol;Acc:HGNC:35607]
14451	ENSG00000213468.7	1.52302	2.47053	1.58303	1.56064	0.11861	0.308847	FIRRE	firre intergenic repeating RNA element [Source:HGNC Symbol;Acc:HGNC:49627]
14621	ENSG00000214174.11	1.44104	2.46598	1.23766	1.99245	0.0463215	0.173173	AMZ2P1	AMZ2 pseudogene 1 [Source:HGNC Symbol;Acc:HGNC:26491]
19574	ENSG00000260095.1	4.29588	2.46503	0.857736	2.87388	0.00405462	0.0337723		novel transcript, antisense to CCNF
19869	ENSG00000261587.3	1.7368	2.46475	1.20504	2.04537	0.0408179	0.159925	TMEM249	transmembrane protein 249 [Source:HGNC Symbol;Acc:HGNC:44155]
19	ENSG00000002079.15	0.974841	2.46393	1.86401	1.32184	0.186221	0.404185	MYH16	myosin heavy chain 16 (pseudogene) [Source:HGNC Symbol;Acc:HGNC:31038]
6925	ENSG00000142623.11	0.974841	2.46393	1.86401	1.32184	0.186221	0.404185	PADI1	peptidyl arginine deiminase 1 [Source:HGNC Symbol;Acc:HGNC:18367]
21987	ENSG00000279481.1	0.974841	2.46393	1.86401	1.32184	0.186221	0.404185		TEC
19796	ENSG00000261216.1	1.02706	2.46373	1.8432	1.33666	0.181335	0.397506		novel transcript, antisense to GSPT1
23072	ENSG00000289212.1	1.02706	2.46373	1.8432	1.33666	0.181335	0.397506		novel transcript
20782	ENSG00000270923.1	0.974713	2.46078	2.14001	1.14989	0.250188	0.479171	TAS2R6P	taste 2 receptor member 6 pseudogene [Source:HGNC Symbol;Acc:HGNC:20616]
5151	ENSG00000129007.16	0.974384	2.46025	2.14007	1.14961	0.250303	0.479242	CALML4	calmodulin like 4 [Source:HGNC Symbol;Acc:HGNC:18445]
3321	ENSG00000111206.13	1002.67	2.45968	0.481305	5.11043	3.21424e-07	2.09694e-05	FOXM1	forkhead box M1 [Source:HGNC Symbol;Acc:HGNC:3818]
10046	ENSG00000167900.12	1542.32	2.45721	0.646404	3.80136	0.000143902	0.00284771	TK1	thymidine kinase 1 [Source:HGNC Symbol;Acc:HGNC:11830]
14492	ENSG00000213648.11	0.973323	2.45472	2.67702	0.91696	0.359164	0.587683	SULT1A4	sulfotransferase family 1A member 4 [Source:HGNC Symbol;Acc:HGNC:30004]
8875	ENSG00000162188.6	2.3576	2.45206	1.024	2.39459	0.0166391	0.0883959	GNG3	G protein subunit gamma 3 [Source:HGNC Symbol;Acc:HGNC:4405]
13180	ENSG00000196421.9	9.69416	2.45034	0.505474	4.8476	1.24961e-06	6.45098e-05	C20orf204	chromosome 20 open reading frame 204 [Source:HGNC Symbol;Acc:HGNC:27655]
21603	ENSG00000276698.1	3.78095	2.44869	1.05757	2.31538	0.0205921	0.102452		novel transcript
12226	ENSG00000183535.9	3.64609	2.44608	1.30996	1.8673	0.0618602	0.20921	COL18A1-AS1	COL18A1 antisense RNA 1 [Source:HGNC Symbol;Acc:HGNC:23132]
17476	ENSG00000238390.1	1.41426	2.44444	1.269	1.92628	0.0540696	0.192502
17687	ENSG00000241411.1	8.27255	2.4434	0.680357	3.59135	0.000328972	0.00536177		ribosomal protein S2 (RPS2) pseudogene
18475	ENSG00000250645.1	2.16107	2.44242	1.36653	1.78732	0.073886	0.232308		family with sequence similarity 136, member A (FAM136A) pseudogene
3376	ENSG00000111665.12	469.005	2.44185	0.546483	4.4683	7.88455e-06	0.000287169	CDCA3	cell division cycle associated 3 [Source:HGNC Symbol;Acc:HGNC:14624]
15914	ENSG00000228577.1	1.8219	2.44119	1.45611	1.67651	0.0936376	0.270184		novel transcript
21753	ENSG00000278023.7	0.974542	2.44015	1.88337	1.29563	0.195104	0.415602	RDM1	RAD52 motif containing 1 [Source:HGNC Symbol;Acc:HGNC:19950]
22914	ENSG00000288749.2	0.974542	2.44015	1.88337	1.29563	0.195104	0.415602		novel transcript
22773	ENSG00000287560.1	1.03689	2.43978	1.85891	1.31248	0.189359	0.40831		novel transcript
15981	ENSG00000229023.1	1.35945	2.43914	1.62233	1.50348	0.132716	0.329908	RAB1AP1	RAB1A pseudogene 1 [Source:HGNC Symbol;Acc:HGNC:54644]
15073	ENSG00000223442.1	1.35405	2.43875	1.62105	1.50443	0.132471	0.329505	TH2LCRR	T helper type 2 locus control region associated RNA [Source:HGNC Symbol;Acc:HGNC:40495]
9989	ENSG00000167614.14	6.31328	2.43833	0.823867	2.95962	0.0030802	0.0277592	TTYH1	tweety family member 1 [Source:HGNC Symbol;Acc:HGNC:13476]
14754	ENSG00000215009.6	2.52561	2.43809	1.14888	2.12215	0.0338256	0.141743	ACSM4	acyl-CoA synthetase medium chain family member 4 [Source:HGNC Symbol;Acc:HGNC:32016]
5951	ENSG00000135476.12	404.059	2.43773	0.508038	4.79833	1.59991e-06	7.93174e-05	ESPL1	extra spindle pole bodies like 1, separase [Source:HGNC Symbol;Acc:HGNC:16856]
21098	ENSG00000272831.2	1.32772	2.43458	1.37274	1.77352	0.0761418	0.236673		novel transcript, antisense to RABGEF1
14967	ENSG00000220161.4	2.31997	2.43287	1.14957	2.11632	0.0343175	0.142972	LINC02076	long intergenic non-protein coding RNA 2076 [Source:HGNC Symbol;Acc:HGNC:52924]
14242	ENSG00000207554.1	6.27667	2.43239	0.832671	2.9212	0.00348691	0.0301982	MIR647	microRNA 647 [Source:HGNC Symbol;Acc:HGNC:32903]
19841	ENSG00000261451.1	1.40258	2.43213	1.30911	1.85785	0.06319	0.211744		novel transcript
6765	ENSG00000141028.6	8.4127	2.43185	0.766873	3.17113	0.00151849	0.0167253	CDRT15P1	CDRT15 pseudogene 1 [Source:HGNC Symbol;Acc:HGNC:33168]
21040	ENSG00000272582.1	2.26451	2.41993	1.02644	2.35761	0.0183932	0.0948912		novel transcript, antisense to C22orf23
4413	ENSG00000121152.10	364.74	2.41936	0.618414	3.91221	9.14553e-05	0.00199613	NCAPH	non-SMC condensin I complex subunit H [Source:HGNC Symbol;Acc:HGNC:1112]
22815	ENSG00000287775.1	0.963422	2.419	1.64359	1.47178	0.14108	0.342628		novel transcript
9044	ENSG00000163050.18	3.63284	2.41585	0.890278	2.71359	0.00665592	0.0473228	COQ8A	coenzyme Q8A [Source:HGNC Symbol;Acc:HGNC:16812]
12148	ENSG00000183018.9	2.06839	2.41315	1.26532	1.90714	0.0565021	0.197695	SPNS2	SPNS lysolipid transporter 2, sphingosine-1-phosphate [Source:HGNC Symbol;Acc:HGNC:26992]
21851	ENSG00000278897.1	10.1076	2.41295	1.02524	2.35355	0.0185949	0.0954753		TEC
15692	ENSG00000227212.3	3.92843	2.41233	0.972069	2.48164	0.0130778	0.0756352	PFN1P6	profilin 1 pseudogene 6 [Source:HGNC Symbol;Acc:HGNC:42988]
17607	ENSG00000240571.1	2.75423	2.41159	1.00597	2.39728	0.0165172	0.0879253		novel transcript
6247	ENSG00000137266.15	8.51513	2.41105	0.575035	4.19288	2.75435e-05	0.000774251	SLC22A23	solute carrier family 22 member 23 [Source:HGNC Symbol;Acc:HGNC:21106]
10113	ENSG00000168229.4	1.97457	2.40893	1.44709	1.66467	0.0959785	0.274284	PTGDR	prostaglandin D2 receptor [Source:HGNC Symbol;Acc:HGNC:9591]
22100	ENSG00000280079.1	21.3409	2.40672	0.595418	4.04206	5.29833e-05	0.00132302		TEC
13857	ENSG00000203721.8	6.96618	2.40594	0.826202	2.91205	0.00359067	0.030853	LINC00862	long intergenic non-protein coding RNA 862 [Source:HGNC Symbol;Acc:HGNC:21901]
22402	ENSG00000285094.1	2.81481	2.40399	1.04206	2.30696	0.0210569	0.103936	LINC01488	long intergenic non-protein coding RNA 1488 [Source:HGNC Symbol;Acc:HGNC:51144]
20544	ENSG00000268836.1	1.40691	2.40278	1.46372	1.64156	0.100681	0.28162		novel transcript
12290	ENSG00000183856.11	827.85	2.39998	0.506314	4.74011	2.13603e-06	0.000100644	IQGAP3	IQ motif containing GTPase activating protein 3 [Source:HGNC Symbol;Acc:HGNC:20669]
640	ENSG00000054938.17	0.952198	2.39917	1.46789	1.63443	0.102168	0.28339	CHRDL2	chordin like 2 [Source:HGNC Symbol;Acc:HGNC:24168]
21919	ENSG00000279166.1	0.952198	2.39917	1.46789	1.63443	0.102168	0.28339		TEC
22085	ENSG00000280033.1	2.07901	2.39904	1.21899	1.96806	0.0490615	0.179932		TEC
64	ENSG00000005001.10	1.00475	2.39889	1.45534	1.64834	0.0992826	0.279443	PRSS22	serine protease 22 [Source:HGNC Symbol;Acc:HGNC:14368]
22905	ENSG00000288719.1	1.00475	2.39889	1.45534	1.64834	0.0992826	0.279443		novel transcript, sense intronic to TCF20
23122	ENSG00000289382.2	1.39016	2.39781	1.61962	1.48048	0.138745	0.338934		novel transcript, antisense to EIF3H
1917	ENSG00000100146.20	1.68036	2.39574	1.20865	1.98216	0.0474613	0.175939	SOX10	SRY-box transcription factor 10 [Source:HGNC Symbol;Acc:HGNC:11190]
18443	ENSG00000250397.2	83.4863	2.39508	0.482624	4.96262	6.95495e-07	3.90447e-05		novel transcript
18016	ENSG00000244723.3	3.81006	2.39403	1.1475	2.0863	0.0369514	0.149972	ASLP1	argininosuccinate lyase pseudogene 1 [Source:HGNC Symbol;Acc:HGNC:747]
12288	ENSG00000183850.14	16.8689	2.39094	0.622008	3.84391	0.000121088	0.00246317	ZNF730	zinc finger protein 730 [Source:HGNC Symbol;Acc:HGNC:32470]
10819	ENSG00000172543.9	2.63019	2.39047	0.940593	2.54145	0.0110393	0.0670975	CTSW	cathepsin W [Source:HGNC Symbol;Acc:HGNC:2546]
12984	ENSG00000188710.3	5.92868	2.38978	0.841301	2.84058	0.00450316	0.0363486	QRFP	pyroglutamylated RFamide peptide [Source:HGNC Symbol;Acc:HGNC:29982]
22407	ENSG00000285210.1	3.90233	2.38935	0.870183	2.7458	0.00603632	0.0441468	LINC02795	long intergenic non-protein coding RNA 2795 [Source:HGNC Symbol;Acc:HGNC:54319]
3071	ENSG00000108622.11	1.40055	2.38864	1.33772	1.7856	0.0741645	0.232838	ICAM2	intercellular adhesion molecule 2 [Source:HGNC Symbol;Acc:HGNC:5345]
20015	ENSG00000263307.2	3.50516	2.38645	0.916883	2.60279	0.00924699	0.0592841	RSL1D1-DT	RSL1D1 divergent transcript [Source:HGNC Symbol;Acc:HGNC:55337]
20702	ENSG00000270154.1	1.61234	2.3851	1.69455	1.40752	0.159274	0.366678		novel transcript
14217	ENSG00000206892.1	0.941511	2.38447	1.48015	1.61096	0.107189	0.291237	RNU6-42P	RNA, U6 small nuclear 42, pseudogene [Source:HGNC Symbol;Acc:HGNC:34286]
17944	ENSG00000244056.3	1.84742	2.38415	1.61774	1.47375	0.140549	0.341723	RN7SL417P	RNA, 7SL, cytoplasmic 417, pseudogene [Source:HGNC Symbol;Acc:HGNC:46433]
16087	ENSG00000229839.6	0.993955	2.38365	1.42646	1.67102	0.0947177	0.272011		novel transcript
21935	ENSG00000279232.2	2.19961	2.38364	1.14622	2.07957	0.0375652	0.151541		novel transcript, antisense to RGMB
22445	ENSG00000285667.1	1.33595	2.38304	1.30483	1.82632	0.0678016	0.221198		novel transcript
16460	ENSG00000232162.2	1.59144	2.38046	1.77134	1.34388	0.178989	0.394217	USP12-AS1	USP12 antisense RNA 1 [Source:HGNC Symbol;Acc:HGNC:39961]
22797	ENSG00000287665.1	4.04732	2.37842	0.767968	3.09703	0.0019547	0.0201055		novel transcript, sense intronic to FOXK1
22835	ENSG00000287879.1	1.59099	2.37819	1.74242	1.36488	0.172291	0.384493		novel transcript
14410	ENSG00000213344.2	2.25164	2.37563	1.10266	2.15446	0.0312042	0.134167	PCNPP3	PEST containing nuclear protein pseudogene 3 [Source:HGNC Symbol;Acc:HGNC:41975]
15084	ENSG00000223510.7	3.1358	2.37543	0.933735	2.544	0.010959	0.066746	CDRT15	CMT1A duplicated region transcript 15 [Source:HGNC Symbol;Acc:HGNC:14395]
20834	ENSG00000271387.1	1.65835	2.37438	1.1904	1.9946	0.0460866	0.172567	C1orf21-DT	C1orf21 divergent transcript [Source:HGNC Symbol;Acc:HGNC:55249]
12267	ENSG00000183763.9	181.596	2.37432	0.422546	5.61906	1.91996e-08	1.91568e-06	TRAIP	TRAF interacting protein [Source:HGNC Symbol;Acc:HGNC:30764]
20673	ENSG00000270006.4	4.26489	2.37255	0.811224	2.92465	0.00344846	0.0299153	C16orf95-DT	C16orf95 divergent transcript [Source:HGNC Symbol;Acc:HGNC:55269]
12164	ENSG00000183091.21	10.8618	2.37112	0.658014	3.60345	0.000314025	0.00518217	NEB	nebulin [Source:HGNC Symbol;Acc:HGNC:7720]
18603	ENSG00000251692.8	0.992199	2.36792	1.39528	1.6971	0.0896775	0.262521	PTX4	pentraxin 4 [Source:HGNC Symbol;Acc:HGNC:14171]
20284	ENSG00000266994.1	0.982016	2.36779	1.54562	1.53194	0.125538	0.31959		novel transcript
15056	ENSG00000222448.1	0.929196	2.36738	1.6102	1.47024	0.141496	0.343165	RN7SKP150	RN7SK pseudogene 150 [Source:HGNC Symbol;Acc:HGNC:45874]
20658	ENSG00000269956.2	2.87164	2.36735	1.03081	2.29659	0.0216424	0.105989	MKNK1-AS1	MKNK1 antisense RNA 1 [Source:HGNC Symbol;Acc:HGNC:44129]
15961	ENSG00000228857.3	5.04718	2.36561	0.855247	2.766	0.00567487	0.042351	ACTR3-AS1	ACTR3 antisense RNA 1 [Source:HGNC Symbol;Acc:HGNC:53965]
19132	ENSG00000257252.7	1.26036	2.3645	1.41397	1.67224	0.0944772	0.271472		novel transcript, antisense to NUDT4
21700	ENSG00000277619.1	1.636	2.36296	1.23246	1.91727	0.0552036	0.195194		novel transcript, antisense to PITX1
21758	ENSG00000278112.1	4.77165	2.36131	0.723284	3.2647	0.00109581	0.0131972		novel transcript, sense intronic to RILPL1
16708	ENSG00000233690.1	1.31368	2.36092	1.33693	1.76592	0.0774091	0.239011	EBAG9P1	EBAG9 pseudogene 1 [Source:HGNC Symbol;Acc:HGNC:45233]
17427	ENSG00000238045.9	18.2382	2.35867	0.378112	6.23801	4.43159e-10	7.1106e-08	MVP-DT	MVP divergent transcript [Source:HGNC Symbol;Acc:HGNC:56029]
14440	ENSG00000213440.2	3.40337	2.35846	1.01628	2.32069	0.0203038	0.101528	H2AZP1	H2A.Z histone pseudogene 1 [Source:HGNC Symbol;Acc:HGNC:4742]
16300	ENSG00000231087.2	1.7071	2.3536	1.15158	2.0438	0.0409735	0.160243	FDPSP7	farnesyl diphosphate synthase pseudogene 7 [Source:HGNC Symbol;Acc:HGNC:33487]
18336	ENSG00000249602.1	0.945245	2.35332	1.43083	1.64473	0.100026	0.280572		novel transcript
4896	ENSG00000126010.6	13.5688	2.35283	0.533097	4.41352	1.01705e-05	0.000355174	GRPR	gastrin releasing peptide receptor [Source:HGNC Symbol;Acc:HGNC:4609]
21606	ENSG00000276712.1	2.18068	2.35227	0.988148	2.38049	0.0172898	0.0908088	MIR7111	microRNA 7111 [Source:HGNC Symbol;Acc:HGNC:50073]
20753	ENSG00000270638.1	2.03321	2.35028	1.1304	2.07915	0.0376035	0.151541		novel transcript
18162	ENSG00000247853.2	2.38014	2.3499	1.16405	2.01873	0.043515	0.166677		novel transcript, antisense to CHD4
17615	ENSG00000240666.2	1.73354	2.34962	1.44458	1.62651	0.103841	0.286002	MME-AS1	MME antisense RNA 1 [Source:HGNC Symbol;Acc:HGNC:40376]
19703	ENSG00000260788.8	1.94462	2.34922	1.71025	1.37361	0.169562	0.380622	CEDORA	CDH13 antisense oligodendrocyte and neuron associated lncRNA [Source:HGNC Symbol;Acc:HGNC:56653]
16613	ENSG00000233029.3	1.23801	2.34829	1.82844	1.28432	0.199031	0.419693		novel transcript
3543	ENSG00000112984.12	781.741	2.34813	0.929704	2.52568	0.0115476	0.0691428	KIF20A	kinesin family member 20A [Source:HGNC Symbol;Acc:HGNC:9787]
17671	ENSG00000241278.1	1.23814	2.34799	1.82841	1.28417	0.199082	0.419746	ENPP7P4	ectonucleotide pyrophosphatase/phosphodiesterase 7 pseudogene 4 [Source:HGNC Symbol;Acc:HGNC:48687]
8387	ENSG00000157306.14	3.1264	2.34544	1.24475	1.88426	0.0595302	0.204468	ZFHX2-AS1	ZFHX2 antisense RNA 1 [Source:HGNC Symbol;Acc:HGNC:52658]
2597	ENSG00000104899.8	12.16	2.34541	0.601816	3.89722	9.73044e-05	0.00209491	AMH	anti-Mullerian hormone [Source:HGNC Symbol;Acc:HGNC:464]
7155	ENSG00000144214.10	8.79386	2.3444	0.756412	3.09938	0.00193929	0.0200062	LYG1	lysozyme g1 [Source:HGNC Symbol;Acc:HGNC:27014]
3608	ENSG00000113600.12	1.3474	2.34211	1.52777	1.53302	0.125271	0.319082	C9	complement C9 [Source:HGNC Symbol;Acc:HGNC:1358]
21949	ENSG00000279289.1	4.33425	2.34167	1.36806	1.71167	0.0869577	0.257319		TEC
19136	ENSG00000257279.1	2.02244	2.34096	1.12206	2.08631	0.0369502	0.149972		novel transcript
10829	ENSG00000172650.15	3.83183	2.3392	1.17061	1.99828	0.0456864	0.171483	AGAP5	ArfGAP with GTPase domain, ankyrin repeat and PH domain 5 [Source:HGNC Symbol;Acc:HGNC:23467]
23742	ENSG00000293550.1	1.2915	2.3386	1.41568	1.65192	0.09855	0.27843		novel transcript
21823	ENSG00000278705.3	1.43312	2.33744	1.57622	1.48293	0.138092	0.337894	H4C2	H4 clustered histone 2 [Source:HGNC Symbol;Acc:HGNC:4789]
21522	ENSG00000275927.1	0.969856	2.33717	1.4495	1.6124	0.106875	0.290556		novel transcript, sense intronic to XYLT1
23265	ENSG00000290072.1	0.969856	2.33717	1.4495	1.6124	0.106875	0.290556		novel transcript
19106	ENSG00000256982.3	0.960059	2.33713	1.45187	1.60974	0.107456	0.291562		novel transcript
21592	ENSG00000276593.1	0.960059	2.33713	1.45187	1.60974	0.107456	0.291562		novel transcript, sense intronic to GALK2
22204	ENSG00000280758.1	0.90784	2.33711	1.47836	1.58088	0.113906	0.301788		novel transcript, antisense to SPTAN1
16604	ENSG00000232970.1	0.907511	2.33687	1.46519	1.59493	0.110728	0.296878	POLHP1	DNA polymerase eta pseudogene 1 [Source:HGNC Symbol;Acc:HGNC:43967]
19639	ENSG00000260417.1	0.907511	2.33687	1.46519	1.59493	0.110728	0.296878		novel transcript
23702	ENSG00000293423.1	1.75558	2.33687	1.12392	2.07922	0.0375971	0.151541	ABCA17P	ATP binding cassette subfamily A member 17, pseudogene [Source:HGNC Symbol;Acc:HGNC:32972]
22580	ENSG00000286407.1	0.908041	2.33505	1.66423	1.40309	0.160591	0.368353		novel transcript
11809	ENSG00000180210.15	1.40531	2.33503	1.25376	1.86242	0.0625446	0.210464	F2	coagulation factor II, thrombin [Source:HGNC Symbol;Acc:HGNC:3535]
12227	ENSG00000183562.3	3.18185	2.33477	1.15839	2.01553	0.0438489	0.167234		novel transcript, antisense to NAP1L4
19165	ENSG00000257563.1	0.934103	2.3345	1.65522	1.41039	0.158426	0.365469		microRNA 3180-3
15823	ENSG00000228078.1	0.908145	2.33391	1.80327	1.29427	0.195572	0.415942	HLA-U	major histocompatibility complex, class I, U (pseudogene) [Source:HGNC Symbol;Acc:HGNC:23477]
22668	ENSG00000286943.1	0.906749	2.3335	1.60976	1.4496	0.147171	0.350803		novel transcript, antisense to XRRA1
21911	ENSG00000279140.1	5.73412	2.33089	0.636633	3.66128	0.000250956	0.00438517		novel transcript
22226	ENSG00000281344.1	13.4524	2.33061	0.430213	5.41734	6.04919e-08	5.22364e-06	HELLPAR	HELLP associated long non-coding RNA [Source:HGNC Symbol;Acc:HGNC:43984]
19987	ENSG00000262904.1	1.87315	2.33019	1.14253	2.03951	0.0413996	0.161352	TMPOP2	thymopoietin pseudogene 2 [Source:HGNC Symbol;Acc:HGNC:50860]
4184	ENSG00000119121.23	5.18857	2.33018	0.708947	3.28682	0.00101325	0.0124221	TRPM6	transient receptor potential cation channel subfamily M member 6 [Source:HGNC Symbol;Acc:HGNC:17995]
17576	ENSG00000240291.1	5.62301	2.33001	0.721678	3.2286	0.00124397	0.0144519		novel transcript, antisense to CACNB2
22081	ENSG00000280018.4	7.24482	2.329	0.718075	3.2434	0.00118113	0.0139683		novel transcript
22790	ENSG00000287624.1	1.23797	2.3285	1.77034	1.31529	0.188414	0.406973		novel transcript, antisense to PRCC
12098	ENSG00000182687.4	1.85312	2.32827	1.18645	1.96238	0.0497179	0.181509	GALR2	galanin receptor 2 [Source:HGNC Symbol;Acc:HGNC:4133]
21158	ENSG00000273058.2	8.68833	2.32812	0.620871	3.74977	0.000176997	0.0033706		novel transcript
8171	ENSG00000154839.10	180.554	2.3259	0.718089	3.23902	0.00119943	0.0140934	SKA1	spindle and kinetochore associated complex subunit 1 [Source:HGNC Symbol;Acc:HGNC:28109]
17667	ENSG00000241217.3	1.40621	2.32526	1.81223	1.28309	0.199459	0.420168	RN7SL809P	RNA, 7SL, cytoplasmic 809, pseudogene [Source:HGNC Symbol;Acc:HGNC:46825]
20793	ENSG00000271009.3	4.31513	2.32464	0.744503	3.12241	0.00179377	0.0189234		novel transcript
23152	ENSG00000289480.1	3.00838	2.32261	0.915755	2.53628	0.0112037	0.0677774		novel transcript
7964	ENSG00000152583.13	3.17582	2.32198	0.858149	2.70579	0.00681411	0.0481448	SPARCL1	SPARC like 1 [Source:HGNC Symbol;Acc:HGNC:11220]
20595	ENSG00000269427.1	18.3753	2.32111	0.699952	3.31611	0.000912813	0.0114509		novel transcript, antisense C19orf42
22434	ENSG00000285589.1	12.7088	2.32021	0.500339	4.63727	3.53048e-06	0.000151606		novel transcript
14987	ENSG00000220920.1	2.18038	2.31996	1.01919	2.27628	0.0228294	0.109743		ribosomal protein S12 (RPS12) pseudogene
20068	ENSG00000264070.1	16.3972	2.31713	0.531057	4.36324	1.28148e-05	0.000429821	DND1P1	DND microRNA-mediated repression inhibitor 1 pseudogene 1 [Source:HGNC Symbol;Acc:HGNC:31444]
22917	ENSG00000288752.2	2.86481	2.31705	1.21386	1.90882	0.0562853	0.197199		novel transcript, antisense to RPL30
23049	ENSG00000289130.2	0.948506	2.31675	1.62489	1.42579	0.15393	0.359568		novel transcript, antisense to THRB
18884	ENSG00000254762.1	0.895958	2.3164	1.64282	1.41001	0.158536	0.365652	KLC2-AS2	KLC2 antisense RNA 2 [Source:HGNC Symbol;Acc:HGNC:55515]
18655	ENSG00000253293.6	4.04281	2.31638	0.930817	2.48854	0.0128267	0.0744733	HOXA10	homeobox A10 [Source:HGNC Symbol;Acc:HGNC:5100]
13831	ENSG00000202461.1	0.921868	2.31565	1.65517	1.39904	0.161801	0.370092	Y_RNA	Y RNA [Source:RFAM;Acc:RF00019]
937	ENSG00000068976.14	1.98888	2.31543	1.2133	1.90837	0.0563433	0.197314	PYGM	glycogen phosphorylase, muscle associated [Source:HGNC Symbol;Acc:HGNC:9726]
23132	ENSG00000289407.1	2.1304	2.31504	1.09307	2.11792	0.0341817	0.142606		novel transcript, antisense to NASP
18412	ENSG00000250210.5	0.948881	2.31437	1.81726	1.27355	0.202824	0.424619		septin 14 pseudogene 9
22570	ENSG00000286358.1	14.7068	2.31347	0.533923	4.33296	1.47119e-05	0.000479129		novel transcript
7556	ENSG00000148204.12	1.23804	2.30987	1.43254	1.61243	0.106867	0.290556	CRB2	crumbs cell polarity complex component 2 [Source:HGNC Symbol;Acc:HGNC:18688]
17638	ENSG00000240869.3	3.49053	2.3097	1.10213	2.09566	0.036112	0.147981	RN7SL128P	RNA, 7SL, cytoplasmic 128, pseudogene [Source:HGNC Symbol;Acc:HGNC:46144]
8540	ENSG00000158815.11	2.81821	2.30753	1.52901	1.50917	0.131256	0.327925	FGF17	fibroblast growth factor 17 [Source:HGNC Symbol;Acc:HGNC:3673]
5089	ENSG00000128408.9	12.8139	2.30605	1.64128	1.40503	0.160011	0.367581	RIBC2	RIB43A domain with coiled-coils 2 [Source:HGNC Symbol;Acc:HGNC:13241]
21725	ENSG00000277831.1	1.71155	2.30283	1.11234	2.07026	0.0384282	0.153686		novel transcript
3759	ENSG00000115194.11	2.51797	2.30244	0.999066	2.30459	0.0211896	0.104393	SLC30A3	solute carrier family 30 member 3 [Source:HGNC Symbol;Acc:HGNC:11014]
22174	ENSG00000280388.1	3.11533	2.29892	1.01635	2.26195	0.0237005	0.112586		TEC
21429	ENSG00000275092.1	1.57957	2.29583	1.27767	1.79689	0.0723536	0.229845		novel transcript, sense intronic to MAPK8IP3
22278	ENSG00000282977.1	1.36189	2.2956	1.32151	1.73709	0.0823706	0.24883	PCBP2-OT1	PCBP2 overlapping transcript 1 [Source:HGNC Symbol;Acc:HGNC:49150]
19555	ENSG00000260008.1	0.938044	2.29549	1.87458	1.22454	0.22075	0.447283		novel transcript
12457	ENSG00000185031.6	0.885496	2.29513	1.89817	1.20913	0.226614	0.453505	SLC2A3P2	solute carrier family 2 member 3 pseudogene 2 [Source:HGNC Symbol;Acc:HGNC:31074]
8013	ENSG00000153086.14	0.886154	2.29513	1.98081	1.15868	0.246586	0.475404	ACMSD	aminocarboxymuconate semialdehyde decarboxylase [Source:HGNC Symbol;Acc:HGNC:19288]
1359	ENSG00000082074.19	0.937715	2.29505	1.86725	1.2291	0.219034	0.445058	FYB1	FYN binding protein 1 [Source:HGNC Symbol;Acc:HGNC:4036]
16678	ENSG00000233478.1	0.937715	2.29505	1.86725	1.2291	0.219034	0.445058		novel transcript
19395	ENSG00000259202.1	0.937715	2.29505	1.86725	1.2291	0.219034	0.445058	SMAD3-AS1	SMAD3 antisense RNA 1 [Source:HGNC Symbol;Acc:HGNC:56692]
22015	ENSG00000279632.1	0.937715	2.29505	1.86725	1.2291	0.219034	0.445058		novel transcript
22061	ENSG00000279880.1	1.70023	2.29504	1.14656	2.00168	0.0453188	0.170606		TEC
19328	ENSG00000258851.1	0.911406	2.29486	1.87889	1.22139	0.221937	0.44852		novel transcript, antisense to BAG5
9663	ENSG00000165899.12	0.885167	2.29468	1.89041	1.21386	0.224803	0.451782	OTOGL	otogelin like [Source:HGNC Symbol;Acc:HGNC:26901]
12377	ENSG00000184486.10	0.885167	2.29468	1.89041	1.21386	0.224803	0.451782	POU3F2	POU class 3 homeobox 2 [Source:HGNC Symbol;Acc:HGNC:9215]
17491	ENSG00000239280.1	0.885167	2.29468	1.89041	1.21386	0.224803	0.451782	DBTP1	DBT pseudogene 1 [Source:HGNC Symbol;Acc:HGNC:56480]
21464	ENSG00000275410.6	0.885167	2.29468	1.89041	1.21386	0.224803	0.451782	HNF1B	HNF1 homeobox B [Source:HGNC Symbol;Acc:HGNC:11630]
23669	ENSG00000293298.1	0.885167	2.29468	1.89041	1.21386	0.224803	0.451782		novel transcript
22701	ENSG00000287112.1	0.937386	2.29437	1.87462	1.22391	0.220986	0.447647		novel transcript
19252	ENSG00000258373.1	2.62764	2.2939	1.21205	1.89258	0.0584133	0.201883	SLC25A3P2	solute carrier family 25 member 3 pseudogene 2 [Source:HGNC Symbol;Acc:HGNC:43784]
20480	ENSG00000268041.3	3.46818	2.29225	1.02128	2.24448	0.0248014	0.115823	ERFL	ETS repressor factor like [Source:HGNC Symbol;Acc:HGNC:53894]
18421	ENSG00000250282.1	0.947909	2.29158	2.14144	1.07012	0.284567	0.513935		novel transcript, antisense to PDK2
22148	ENSG00000280248.1	0.884965	2.29057	2.18514	1.04825	0.294523	0.524331		TEC
23138	ENSG00000289429.1	4.60589	2.29026	0.979422	2.33837	0.0193678	0.0980447		novel transcript
15734	ENSG00000227495.1	3.27819	2.28814	1.08787	2.10333	0.0354373	0.145997	KIF1C-AS1	KIF1C antisense RNA 1 [Source:HGNC Symbol;Acc:HGNC:40324]
22056	ENSG00000279861.1	10.9649	2.28737	0.729016	3.13762	0.00170326	0.0182525		TEC
19242	ENSG00000258315.5	5.05828	2.28547	0.889825	2.56845	0.0102156	0.0635219	C17orf49	chromosome 17 open reading frame 49 [Source:HGNC Symbol;Acc:HGNC:28737]
21271	ENSG00000273669.1	1.26474	2.28338	1.42305	1.60457	0.108588	0.293662		novel transcript
21440	ENSG00000275180.2	20.7162	2.28158	0.531232	4.29488	1.7479e-05	0.000546869		novel transcript
15236	ENSG00000224540.1	2.01989	2.28055	1.10246	2.06859	0.0385844	0.154046	TFDP1P1	TFDP1 pseudogene 1 [Source:HGNC Symbol;Acc:HGNC:11750]
22042	ENSG00000279766.1	2.10799	2.27822	1.00814	2.25983	0.0238317	0.11296		TEC
3756	ENSG00000115163.15	210.318	2.27564	0.677227	3.36022	0.000778791	0.0101504	CENPA	centromere protein A [Source:HGNC Symbol;Acc:HGNC:1851]
20640	ENSG00000269902.1	7.74249	2.27412	0.656293	3.46511	0.000530022	0.00763905		novel transcript
1129	ENSG00000074966.11	6.02737	2.27229	0.731935	3.10449	0.00190605	0.0197568	TXK	TXK tyrosine kinase [Source:HGNC Symbol;Acc:HGNC:12434]
7147	ENSG00000144130.12	1.55755	2.26827	1.23179	1.84145	0.0655562	0.216809	NT5DC4	5'-nucleotidase domain containing 4 [Source:HGNC Symbol;Acc:HGNC:27678]
13760	ENSG00000198901.14	33.5233	2.26754	0.381406	5.9452	2.76119e-09	3.62265e-07	PRC1	protein regulator of cytokinesis 1 [Source:HGNC Symbol;Acc:HGNC:9341]
12843	ENSG00000187741.16	524.722	2.26649	0.447203	5.06816	4.01684e-07	2.55048e-05	FANCA	FA complementation group A [Source:HGNC Symbol;Acc:HGNC:3582]
21754	ENSG00000278041.1	1.51319	2.2638	1.52087	1.48849	0.136622	0.335943		novel transcript
14351	ENSG00000213145.10	1.30184	2.26329	1.47029	1.53935	0.12372	0.316784	CRIP1	cysteine rich protein 1 [Source:HGNC Symbol;Acc:HGNC:2360]
5565	ENSG00000132522.16	39.8475	2.26307	0.505846	4.47383	7.68292e-06	0.000281988	GPS2	G protein pathway suppressor 2 [Source:HGNC Symbol;Acc:HGNC:4550]
8832	ENSG00000161692.18	275.891	2.26246	0.41021	5.51537	3.48053e-08	3.25402e-06	DBF4B	DBF4 zinc finger B [Source:HGNC Symbol;Acc:HGNC:17883]
18615	ENSG00000252412.1	1.89844	2.26107	1.4226	1.58939	0.111972	0.298577	Y_RNA	Y RNA [Source:RFAM;Acc:RF00019]
20923	ENSG00000272037.1	1.33888	2.26061	1.42281	1.58884	0.112097	0.298729		novel transcript, antisense to UBR5
22079	ENSG00000280010.1	4.62049	2.25991	0.857187	2.63643	0.00837845	0.0554374		TEC
20325	ENSG00000267197.1	2.92887	2.25965	0.929313	2.43153	0.0150352	0.0827633		novel transcript, sense intronic with KEAP1
20120	ENSG00000265100.2	3.61952	2.25931	0.884988	2.55293	0.0106821	0.0655305		novel transcript, antisense to AMZ2
17733	ENSG00000241975.1	2.62846	2.25882	1.23622	1.82721	0.0676683	0.221087	ELOCP19	elongin C pseudogene 19 [Source:HGNC Symbol;Acc:HGNC:38155]
18873	ENSG00000254703.4	11.4714	2.25802	0.533855	4.22966	2.3405e-05	0.000685324	SENCR	smooth muscle and endothelial cell enriched migration/differentiation-associated lncRNA [Source:HGNC Symbol;Acc:HGNC:44177]
13835	ENSG00000203327.2	2.20779	2.25675	1.69465	1.33169	0.182962	0.399963		novel transcript
8927	ENSG00000162526.7	4.70352	2.2561	0.81146	2.7803	0.00543094	0.0412766	TSSK3	testis specific serine kinase 3 [Source:HGNC Symbol;Acc:HGNC:15473]
18258	ENSG00000248869.7	1.80667	2.25546	1.30728	1.72531	0.0844719	0.252791	LINC02511	long intergenic non-protein coding RNA 2511 [Source:HGNC Symbol;Acc:HGNC:53500]
19239	ENSG00000258302.2	8.35413	2.25534	1.15584	1.95125	0.0510268	0.184772		novel transcript, antisense to ATP2B1
7695	ENSG00000149564.12	13.0741	2.25404	0.536128	4.20429	2.61908e-05	0.000749341	ESAM	endothelial cell adhesion molecule [Source:HGNC Symbol;Acc:HGNC:17474]
14517	ENSG00000213729.3	1.24151	2.25358	1.35132	1.66769	0.0953764	0.273407	RPS16P2	ribosomal protein S16 pseudogene 2 [Source:HGNC Symbol;Acc:HGNC:35928]
15058	ENSG00000222808.1	3.88736	2.25116	0.851322	2.64431	0.00818575	0.0546952	RNU4-47P	RNA, U4 small nuclear 47, pseudogene [Source:HGNC Symbol;Acc:HGNC:46983]
8313	ENSG00000156486.8	2.86826	2.25078	0.941974	2.38942	0.0168748	0.0892486	KCNS2	potassium voltage-gated channel modifier subfamily S member 2 [Source:HGNC Symbol;Acc:HGNC:6301]
16047	ENSG00000229558.2	1.78622	2.24916	1.21176	1.85612	0.0634369	0.212204	SACS-AS1	SACS antisense RNA 1 [Source:HGNC Symbol;Acc:HGNC:39835]
15299	ENSG00000224905.8	13.4817	2.24806	0.676913	3.32105	0.000896803	0.0113158		novel transcript, antisense to LIPI
5718	ENSG00000133863.9	17.5493	2.24756	0.481473	4.66809	3.04016e-06	0.000134943	TEX15	testis expressed 15, meiosis and synapsis associated [Source:HGNC Symbol;Acc:HGNC:11738]
15312	ENSG00000224973.6	1.35334	2.24716	1.56962	1.43166	0.15224	0.357769	LARGE-AS1	LARGE antisense RNA 1 [Source:HGNC Symbol;Acc:HGNC:40336]
8774	ENSG00000160957.15	816.232	2.24687	0.40173	5.59299	2.23188e-08	2.17215e-06	RECQL4	RecQ like helicase 4 [Source:HGNC Symbol;Acc:HGNC:9949]
20618	ENSG00000269692.1	1.59446	2.24467	1.26131	1.77964	0.0751349	0.234736	FKBP4P2	FKBP prolyl isomerase 4 pseudogene 2 [Source:HGNC Symbol;Acc:HGNC:50371]
31	ENSG00000003137.9	9.69743	2.24394	0.86851	2.58366	0.00977576	0.0615769	CYP26B1	cytochrome P450 family 26 subfamily B member 1 [Source:HGNC Symbol;Acc:HGNC:20581]
21283	ENSG00000273759.1	2.78108	2.24344	1.04067	2.15575	0.0311031	0.133944		novel transcript
21187	ENSG00000273174.1	7.57615	2.24286	0.5494	4.08238	4.4577e-05	0.00115564		novel transcript, antisense to RAB43
18918	ENSG00000255026.1	1.87729	2.24271	1.31435	1.70633	0.0879463	0.259434		novel transcript
21470	ENSG00000275449.1	2.56162	2.24208	1.14352	1.96069	0.0499153	0.182022	MIR6859-3	microRNA 6859-3 [Source:HGNC Symbol;Acc:HGNC:50248]
17915	ENSG00000243830.2	1.23671	2.24182	1.33193	1.68313	0.0923496	0.267736	RPL15P17	ribosomal protein L15 pseudogene 17 [Source:HGNC Symbol;Acc:HGNC:36852]
18623	ENSG00000252877.1	2.23067	2.24023	1.31698	1.70104	0.0889364	0.261213	RNA5SP312	RNA, 5S ribosomal pseudogene 312 [Source:HGNC Symbol;Acc:HGNC:43212]
19233	ENSG00000258183.6	10.1474	2.23965	0.648111	3.45566	0.000548953	0.00784011	LINC02392	long intergenic non-protein coding RNA 2392 [Source:HGNC Symbol;Acc:HGNC:53319]
9466	ENSG00000164841.5	3.00364	2.23927	1.05214	2.12831	0.0333115	0.140057	TMEM74	transmembrane protein 74 [Source:HGNC Symbol;Acc:HGNC:26409]
18882	ENSG00000254756.1	4.56443	2.23828	0.813591	2.75111	0.00593937	0.0436477		novel transcript
21960	ENSG00000279345.1	3.18213	2.23767	1.22483	1.82692	0.0677119	0.221146		novel transcript, antisense to BRD1
15953	ENSG00000228816.1	1.17127	2.23556	1.58438	1.41099	0.158247	0.365344	AK3P5	AK3 pseudogene 5 [Source:HGNC Symbol;Acc:HGNC:39064]
21118	ENSG00000272905.1	1.52402	2.2336	1.3647	1.63669	0.101695	0.282835		novel transcript
16206	ENSG00000230561.7	2.85225	2.23339	0.94008	2.37574	0.0175136	0.0916675	CCDC192	coiled-coil domain containing 192 [Source:HGNC Symbol;Acc:HGNC:49566]
2118	ENSG00000101057.16	419.942	2.23219	1.16901	1.90948	0.0562004	0.197131	MYBL2	MYB proto-oncogene like 2 [Source:HGNC Symbol;Acc:HGNC:7548]
4911	ENSG00000126231.15	3.8134	2.23133	0.786321	2.83769	0.00454414	0.0365424	PROZ	protein Z, vitamin K dependent plasma glycoprotein [Source:HGNC Symbol;Acc:HGNC:9460]
19786	ENSG00000261170.2	7.93895	2.23045	0.520634	4.28411	1.83475e-05	0.000567315		novel transcript, antisense to CLEC18B
6922	ENSG00000142583.18	1.22429	2.227	1.29563	1.71886	0.0856404	0.254968	SLC2A5	solute carrier family 2 member 5 [Source:HGNC Symbol;Acc:HGNC:11010]
21845	ENSG00000278867.1	6.21885	2.22682	0.695351	3.20245	0.00136265	0.0154532		TEC
16067	ENSG00000229676.3	22.6104	2.22668	0.347081	6.41544	1.40416e-10	2.66757e-08	ZNF492	zinc finger protein 492 [Source:HGNC Symbol;Acc:HGNC:23707]
12519	ENSG00000185347.19	239.599	2.22152	0.430322	5.16245	2.43743e-07	1.67773e-05	TEDC1	tubulin epsilon and delta complex 1 [Source:HGNC Symbol;Acc:HGNC:20127]
7140	ENSG00000144045.14	2.51441	2.22007	0.964748	2.30119	0.021381	0.105013	DQX1	DEAQ-box RNA dependent ATPase 1 [Source:HGNC Symbol;Acc:HGNC:20410]
8698	ENSG00000160298.18	228.076	2.21994	0.389623	5.69766	1.21466e-08	1.32314e-06	C21orf58	chromosome 21 open reading frame 58 [Source:HGNC Symbol;Acc:HGNC:1300]
17661	ENSG00000241105.1	1.21261	2.21926	1.52352	1.45667	0.145208	0.348449		ribosomal protein L13 (RPL13) pseudogene
12588	ENSG00000185758.9	1.64989	2.21917	1.22894	1.80576	0.0709558	0.226965	CLDN24	claudin 24 [Source:HGNC Symbol;Acc:HGNC:37200]
7614	ENSG00000148773.14	1670.21	2.21901	0.904411	2.45354	0.0141458	0.0796208	MKI67	marker of proliferation Ki-67 [Source:HGNC Symbol;Acc:HGNC:7107]
14495	ENSG00000213658.13	6.13841	2.21752	0.697217	3.18053	0.00147004	0.0163279	LAT	linker for activation of T cells [Source:HGNC Symbol;Acc:HGNC:18874]
17485	ENSG00000239247.3	1.14887	2.21685	2.14757	1.03226	0.301949	0.531573	RN7SL589P	RNA, 7SL, cytoplasmic 589, pseudogene [Source:HGNC Symbol;Acc:HGNC:46605]
18995	ENSG00000255549.2	1.57284	2.21671	1.17432	1.88765	0.0590724	0.203362	ENPP7P6	ectonucleotide pyrophosphatase/phosphodiesterase 7 pseudogene 6 [Source:HGNC Symbol;Acc:HGNC:48698]
14246	ENSG00000207650.1	5.26965	2.21595	0.953537	2.32392	0.0201297	0.100933	MIR570	microRNA 570 [Source:HGNC Symbol;Acc:HGNC:32826]
19622	ENSG00000260318.1	4.04785	2.21515	0.797411	2.77793	0.00547063	0.0414389	COX6CP1	cytochrome c oxidase subunit 6C pseudogene 1 [Source:HGNC Symbol;Acc:HGNC:2286]
6730	ENSG00000140749.9	4.53663	2.21458	0.975833	2.26943	0.0232422	0.110986	IGSF6	immunoglobulin superfamily member 6 [Source:HGNC Symbol;Acc:HGNC:5953]
18496	ENSG00000250909.1	2.32238	2.21437	1.03235	2.14498	0.0319541	0.136189		novel transcript
5828	ENSG00000134690.11	569.315	2.21066	0.688997	3.20851	0.00133423	0.0152547	CDCA8	cell division cycle associated 8 [Source:HGNC Symbol;Acc:HGNC:14629]
4761	ENSG00000124839.13	3.27356	2.21008	0.927233	2.38353	0.0171477	0.0902815	RAB17	RAB17, member RAS oncogene family [Source:HGNC Symbol;Acc:HGNC:16523]
10732	ENSG00000171970.14	3.25317	2.20938	0.876677	2.52018	0.0117296	0.0699317	ZNF57	zinc finger protein 57 [Source:HGNC Symbol;Acc:HGNC:13125]
19250	ENSG00000258365.1	1.65347	2.20927	1.14864	1.92338	0.0544318	0.193268		novel transcript, antisense to PLXNC1
8840	ENSG00000161888.12	224.29	2.20721	0.62024	3.55865	0.000372772	0.00587017	SPC24	SPC24 component of NDC80 kinetochore complex [Source:HGNC Symbol;Acc:HGNC:26913]
21773	ENSG00000278267.1	6.40487	2.20655	0.671868	3.2842	0.00102271	0.0125123	MIR6859-1	microRNA 6859-1 [Source:HGNC Symbol;Acc:HGNC:50039]
22588	ENSG00000286456.3	6.80027	2.20629	0.829882	2.65856	0.00784753	0.053214		novel transcript
10237	ENSG00000168928.13	3.57908	2.20455	1.02293	2.15513	0.0311516	0.134038	CTRB2	chymotrypsinogen B2 [Source:HGNC Symbol;Acc:HGNC:2522]
17349	ENSG00000237649.8	699.291	2.20293	0.952901	2.31182	0.0207877	0.103138	KIFC1	kinesin family member C1 [Source:HGNC Symbol;Acc:HGNC:6389]
22139	ENSG00000280213.1	24.4971	2.19988	0.522458	4.21064	2.54652e-05	0.000733885	UCKL1-AS1	UCKL1 antisense RNA 1 [Source:HGNC Symbol;Acc:HGNC:31967]
22929	ENSG00000288792.1	1.881	2.19958	1.55408	1.41536	0.156963	0.363721		novel transcript, sense intronic to TTYH3
21075	ENSG00000272744.1	3.01884	2.19825	0.942292	2.33287	0.0196547	0.0990536		novel transcript
20779	ENSG00000270906.1	20.2612	2.19747	0.415418	5.28978	1.22466e-07	9.38131e-06	MTND4P35	MT-ND4 pseudogene 35 [Source:HGNC Symbol;Acc:HGNC:51949]
22350	ENSG00000284526.3	1.70189	2.19437	1.16916	1.87687	0.0605354	0.206661		novel protein
22020	ENSG00000279652.1	2.74758	2.19238	0.888917	2.46635	0.0136497	0.0775637		novel transcript
20126	ENSG00000265185.6	1.30474	2.1906	1.29054	1.69742	0.0896164	0.262429	SNORD3B-1	small nucleolar RNA, C/D box 3B-1 [Source:HGNC Symbol;Acc:HGNC:10168]
5169	ENSG00000129195.16	384.314	2.189	0.670553	3.26447	0.0010967	0.0131998	PIMREG	PICALM interacting mitotic regulator [Source:HGNC Symbol;Acc:HGNC:25483]
19945	ENSG00000262228.3	2.06134	2.18786	1.01026	2.16565	0.0303379	0.131768		novel transcript
21798	ENSG00000278514.1	1.23458	2.1871	1.31271	1.66609	0.0956946	0.27379		novel transcript
23376	ENSG00000290848.1	2.21917	2.18674	1.10431	1.98019	0.0476821	0.176482		novel transcript
8860	ENSG00000162063.13	312.78	2.1865	0.472249	4.62997	3.65719e-06	0.000155865	CCNF	cyclin F [Source:HGNC Symbol;Acc:HGNC:1591]
19783	ENSG00000261159.1	2.23468	2.18502	1.20747	1.80959	0.0703592	0.225864		novel transcript
23381	ENSG00000290864.1	1.17584	2.18028	1.87808	1.16091	0.245678	0.474628	BIRC6-AS2	BIRC6 antisense RNA 2 [Source:HGNC Symbol;Acc:HGNC:50490]
18746	ENSG00000253908.1	2.11845	2.1795	1.70081	1.28144	0.200038	0.420902		zinc finger protein pseudogene
1248	ENSG00000078399.19	25.6717	2.17907	0.454667	4.79266	1.64584e-06	8.10928e-05	HOXA9	homeobox A9 [Source:HGNC Symbol;Acc:HGNC:5109]
9060	ENSG00000163141.20	3.9316	2.179	0.97608	2.2324	0.0255883	0.118196	BNIPL	BCL2 interacting protein like [Source:HGNC Symbol;Acc:HGNC:16976]
13102	ENSG00000196081.10	13.9967	2.17814	0.581108	3.74826	0.000178064	0.00338414	ZNF724	zinc finger protein 724 [Source:HGNC Symbol;Acc:HGNC:32460]
22082	ENSG00000280020.1	4.79547	2.17768	0.710817	3.06363	0.00218666	0.0217905		TEC
8454	ENSG00000157992.12	6.22398	2.17685	0.94768	2.29703	0.0216172	0.105888	KRTCAP3	keratinocyte associated protein 3 [Source:HGNC Symbol;Acc:HGNC:28943]
11460	ENSG00000177340.5	1.58885	2.17548	1.24507	1.74728	0.0805889	0.245038	FLJ13224	uncharacterized LOC79857 [Source:NCBI gene (formerly Entrezgene);Acc:79857]
22802	ENSG00000287707.1	2.58947	2.1744	1.20942	1.79788	0.0721959	0.229602		novel transcript
9973	ENSG00000167550.11	27.3255	2.17407	0.403524	5.3877	7.13662e-08	6.03108e-06	RHEBL1	RHEB like 1 [Source:HGNC Symbol;Acc:HGNC:21166]
8178	ENSG00000154920.15	86.6613	2.17317	0.556614	3.90428	9.45065e-05	0.00205141	EME1	essential meiotic structure-specific endonuclease 1 [Source:HGNC Symbol;Acc:HGNC:24965]
22816	ENSG00000287780.1	2.17345	2.17191	1.29569	1.67626	0.093687	0.27026		novel transcript, antisense to SLC25A38and CCR8
17539	ENSG00000239828.9	1.76527	2.17001	1.72636	1.25699	0.208758	0.432036	CCDC54-AS1	CCDC54 antisense RNA 1 [Source:HGNC Symbol;Acc:HGNC:56107]
10076	ENSG00000168010.11	374.664	2.1695	0.306286	7.08325	1.40811e-12	4.28698e-10	ATG16L2	autophagy related 16 like 2 [Source:HGNC Symbol;Acc:HGNC:25464]
21731	ENSG00000277895.1	1.18499	2.16803	1.69999	1.27532	0.202197	0.423789		novel transcript, antisense to TBK1
20932	ENSG00000272078.1	1.18586	2.16767	1.66327	1.30326	0.192487	0.412029		novel transcript, antisense to CASZ1
6256	ENSG00000137310.13	678.083	2.1658	0.687834	3.14873	0.00163984	0.0177409	TCF19	transcription factor 19 [Source:HGNC Symbol;Acc:HGNC:11629]
1778	ENSG00000095585.18	2.33727	2.16341	0.977297	2.21367	0.0268514	0.122117	BLNK	B cell linker [Source:HGNC Symbol;Acc:HGNC:14211]
16551	ENSG00000232709.1	2.67021	2.16191	0.968906	2.23129	0.0256619	0.118375	MARK2P9	MARK2 pseudogene 9 [Source:HGNC Symbol;Acc:HGNC:39800]
22421	ENSG00000285416.1	5.9562	2.16041	0.84672	2.5515	0.0107259	0.065731		novel pseudogene, ortholog of avian secreted frizzled-related protein 5
18622	ENSG00000252768.1	1.41263	2.15909	1.76639	1.22232	0.221587	0.44829	RNU6-856P	RNA, U6 small nuclear 856, pseudogene [Source:HGNC Symbol;Acc:HGNC:47819]
20113	ENSG00000264937.1	1.41263	2.15909	1.76639	1.22232	0.221587	0.44829		novel transcript, antisense to ornithine decarboxylase antizyme 2 OAZ2
8095	ENSG00000154099.18	2.2938	2.15609	1.05776	2.03834	0.0415156	0.161539	DNAAF1	dynein axonemal assembly factor 1 [Source:HGNC Symbol;Acc:HGNC:30539]
16977	ENSG00000235298.1	1.21181	2.15517	1.47389	1.46223	0.143677	0.346481	HNRNPK-AS1	HNRNPK antisense RNA 1 [Source:HGNC Symbol;Acc:HGNC:56061]
23290	ENSG00000290386.1	3.4735	2.15464	1.18554	1.81743	0.0691509	0.223601		novel transcript
22524	ENSG00000286112.1	1.58762	2.15273	1.37693	1.56343	0.117952	0.30787	KYAT1	kynurenine aminotransferase 1 [Source:NCBI gene (formerly Entrezgene);Acc:883]
1616	ENSG00000089685.15	1471.1	2.15137	0.644782	3.33658	0.000848157	0.0108636	BIRC5	baculoviral IAP repeat containing 5 [Source:HGNC Symbol;Acc:HGNC:593]
20758	ENSG00000270702.1	2.09069	2.15129	1.16592	1.84514	0.0650173	0.215664		ribosomal protein L6 (RPL6) pseudogene
19664	ENSG00000260541.1	1.17918	2.15083	1.6179	1.3294	0.183717	0.401208		novel transcript, overlapping C16orf73
13433	ENSG00000197599.13	16.4158	2.15082	0.626927	3.43073	0.000601961	0.00839387	CCDC154	coiled-coil domain containing 154 [Source:HGNC Symbol;Acc:HGNC:34454]
23335	ENSG00000290697.1	1.17412	2.15046	1.61976	1.32764	0.184296	0.402022		novel transcript
18588	ENSG00000251595.8	1.43477	2.14587	1.5536	1.38123	0.16721	0.377159	ABCA11P	ATP binding cassette subfamily A member 11, pseudogene [Source:HGNC Symbol;Acc:HGNC:31]
23148	ENSG00000289463.1	5.5116	2.14519	1.2928	1.65934	0.0970469	0.276063		novel transcript, sense intronic to ZNF638
294	ENSG00000013810.21	1418.47	2.14518	0.468341	4.58037	4.64144e-06	0.000188411	TACC3	transforming acidic coiled-coil containing protein 3 [Source:HGNC Symbol;Acc:HGNC:11524]
5479	ENSG00000131831.18	214.271	2.14366	0.690065	3.10645	0.00189346	0.0196693	RAI2	retinoic acid induced 2 [Source:HGNC Symbol;Acc:HGNC:9835]
2811	ENSG00000106113.19	2.70668	2.14353	0.950995	2.25399	0.024197	0.113984	CRHR2	corticotropin releasing hormone receptor 2 [Source:HGNC Symbol;Acc:HGNC:2358]
22423	ENSG00000285437.2	22.4336	2.14246	0.564802	3.79329	0.000148665	0.00291844	POLR2J3	RNA polymerase II subunit J3 [Source:HGNC Symbol;Acc:HGNC:33853]
21195	ENSG00000273209.1	5.05934	2.14204	0.659093	3.24998	0.00115411	0.0137515		novel transcript
8915	ENSG00000162461.8	26.5088	2.13897	0.475473	4.49862	6.83968e-06	0.00025538	SLC25A34	solute carrier family 25 member 34 [Source:HGNC Symbol;Acc:HGNC:27653]
12421	ENSG00000184845.4	24.1916	2.13853	0.321027	6.66153	2.70999e-11	6.0144e-09	DRD1	dopamine receptor D1 [Source:HGNC Symbol;Acc:HGNC:3020]
19806	ENSG00000261253.2	16.542	2.13795	0.463604	4.61158	3.99612e-06	0.00016707		novel transcript, antisense to ANKRD11
19407	ENSG00000259245.2	1.12635	2.13758	1.40725	1.51898	0.128769	0.324133	LINC02853	long intergenic non-protein coding RNA 2853 [Source:HGNC Symbol;Acc:HGNC:54390]
23554	ENSG00000291224.1	17.4061	2.13622	0.556182	3.84086	0.000122606	0.00248635		novel transcript
15274	ENSG00000224769.1	1.10406	2.13439	2.16806	0.984473	0.324883	0.554278	MUC20P1	mucin 20, cell surface associated pseudogene 1 [Source:HGNC Symbol;Acc:HGNC:51921]
19155	ENSG00000257509.1	1.20129	2.13189	1.82982	1.16508	0.243986	0.472628		novel transcript, sense intronic to SARNP
21320	ENSG00000274105.1	2.14181	2.12604	1.15722	1.83719	0.0661811	0.218006		novel transcript, sense intronic to YARS2
602	ENSG00000051341.15	214.233	2.12487	0.758413	2.80173	0.00508292	0.0394342	POLQ	DNA polymerase theta [Source:HGNC Symbol;Acc:HGNC:9186]
16197	ENSG00000230499.1	6.42474	2.12314	0.908388	2.33726	0.0194258	0.0981918		novel transcript
19541	ENSG00000259946.1	7.94011	2.12229	0.537762	3.94652	7.92969e-05	0.0017832		novel transcript
6967	ENSG00000143110.12	2.95822	2.12228	1.28192	1.65555	0.097813	0.277246	C1orf162	chromosome 1 open reading frame 162 [Source:HGNC Symbol;Acc:HGNC:28344]
14814	ENSG00000215417.14	15.3148	2.12055	0.428143	4.95291	7.31104e-07	4.03757e-05	MIR17HG	miR-17-92a-1 cluster host gene [Source:HGNC Symbol;Acc:HGNC:23564]
22400	ENSG00000285077.4	21.8311	2.11969	0.551478	3.84366	0.000121214	0.00246317	ARHGAP11B	Rho GTPase activating protein 11B [Source:HGNC Symbol;Acc:HGNC:15782]
18530	ENSG00000251161.4	18.3153	2.11909	0.375844	5.63821	1.71829e-08	1.72899e-06		novel transcript
21476	ENSG00000275476.1	1.15287	2.11908	1.55058	1.36664	0.171739	0.383759		novel transcript, antisense to FAR2
18681	ENSG00000253477.5	3.78432	2.11784	1.16773	1.81364	0.0697325	0.224747		novel transcript
21565	ENSG00000276337.1	2.28271	2.11783	0.946155	2.23836	0.0251979	0.116939		novel transcript, sense intronic to ZCCHC14
21415	ENSG00000274949.1	1.1517	2.1171	1.5648	1.35295	0.176071	0.390251		novel transcript
18090	ENSG00000246334.3	11.4545	2.11701	0.479851	4.41181	1.02509e-05	0.000357457	PRR7-AS1	PRR7 antisense RNA 1 [Source:HGNC Symbol;Acc:HGNC:27961]
19398	ENSG00000259209.3	2.27111	2.117	0.997509	2.12229	0.0338134	0.141717		novel transcript, antisense to ZFHX3
19754	ENSG00000261008.9	5.8507	2.11668	0.655128	3.23094	0.00123383	0.0143837	LINC01572	long intergenic non-protein coding RNA 1572 [Source:HGNC Symbol;Acc:HGNC:51385]
16378	ENSG00000231665.1	1.70193	2.11589	1.79639	1.17786	0.238852	0.466794	OGFOD1P1	2-oxoglutarate and iron dependent oxygenase domain containing 1 pseudogene 1 [Source:HGNC Symbol;Acc:HGNC:39202]
16412	ENSG00000231881.2	5.34638	2.11551	0.948024	2.23149	0.0256486	0.118359		novel transcript
21857	ENSG00000278918.1	4.69833	2.11394	0.822972	2.56866	0.0102092	0.0635151		novel transcript
16913	ENSG00000234936.1	1.77759	2.11324	1.2466	1.6952	0.090037	0.263184		novel transcript
18803	ENSG00000254294.1	2.33537	2.11313	1.07395	1.96762	0.0491118	0.180061	IMPDH1P6	inosine monophosphate dehydrogenase 1 pseudogene 6 [Source:HGNC Symbol;Acc:HGNC:33961]
14249	ENSG00000207751.4	2.46076	2.11284	1.11562	1.89387	0.0582424	0.201552		novel transcript
8284	ENSG00000156218.13	7.67112	2.11137	0.54616	3.86584	0.000110707	0.00231423	ADAMTSL3	ADAMTS like 3 [Source:HGNC Symbol;Acc:HGNC:14633]
21051	ENSG00000272650.1	1.10335	2.10946	1.41829	1.48733	0.136928	0.336328		novel transcript
19206	ENSG00000257953.1	2.95562	2.10854	0.90316	2.33462	0.0195633	0.0987395		novel transcript, antisense to CTDSP2
4145	ENSG00000118557.16	2.25984	2.10817	0.981444	2.14803	0.0317113	0.13566	PMFBP1	polyamine modulated factor 1 binding protein 1 [Source:HGNC Symbol;Acc:HGNC:17728]
5220	ENSG00000129810.15	90.9816	2.1081	0.697382	3.02288	0.00250383	0.0239596	SGO1	shugoshin 1 [Source:HGNC Symbol;Acc:HGNC:25088]
1689	ENSG00000091513.16	1.15266	2.10701	1.31477	1.60256	0.109031	0.294323	TF	transferrin [Source:HGNC Symbol;Acc:HGNC:11740]
19917	ENSG00000261884.2	18.0804	2.10467	0.389819	5.39911	6.69733e-08	5.72092e-06		novel transcript
21581	ENSG00000276529.1	25.7697	2.10459	0.444887	4.73062	2.23835e-06	0.000105047		novel transcript
4609	ENSG00000123485.12	565.293	2.10449	0.730793	2.87974	0.00398006	0.0332746	HJURP	Holliday junction recognition protein [Source:HGNC Symbol;Acc:HGNC:25444]
21732	ENSG00000277903.1	1.54348	2.10236	1.19623	1.75749	0.0788345	0.24159	U2	U2 spliceosomal RNA [Source:RFAM;Acc:RF00004]
23170	ENSG00000289552.2	4.82259	2.10159	0.769961	2.72948	0.00634352	0.0457454		novel transcript
15432	ENSG00000225684.4	7.56282	2.10053	0.756828	2.77544	0.00551266	0.0415849	FAM225B	family with sequence similarity 225 member B [Source:HGNC Symbol;Acc:HGNC:21865]
21918	ENSG00000279162.1	2.42676	2.10014	1.1787	1.78174	0.0747912	0.234124		tec
22301	ENSG00000283341.4	13.6674	2.09813	0.77131	2.72021	0.00652407	0.0466507		novel transcript
22956	ENSG00000288869.2	2.0291	2.09786	1.70777	1.22842	0.219288	0.445356	SMANTIS	SMARCA4 interacting SWI/SNF chromatin remodeling complex scaffold lncRNA [Source:HGNC Symbol;Acc:HGNC:54417]
20130	ENSG00000265218.1	4.11093	2.09746	1.04115	2.01455	0.0439515	0.167423		novel transcript, antisense to LRRC37A3
19487	ENSG00000259659.1	3.18025	2.09683	1.04473	2.00705	0.0447448	0.169197		novel transcript
17204	ENSG00000236670.1	1.81852	2.09636	1.20969	1.73298	0.0831	0.250269	KRT18P5	keratin 18 pseudogene 5 [Source:HGNC Symbol;Acc:HGNC:19259]
21421	ENSG00000275029.2	2.66829	2.09579	0.898033	2.33376	0.0196086	0.0988629	HMGB1P24	high mobility group box 1 pseudogene 24 [Source:HGNC Symbol;Acc:HGNC:39115]
19173	ENSG00000257642.1	3.70888	2.0946	0.855516	2.44835	0.0143514	0.0803212	C12orf75-AS1	C12orf75 antisense RNA 1 [Source:HGNC Symbol;Acc:HGNC:55936]
2195	ENSG00000101447.15	449.958	2.09406	0.620891	3.37267	0.000744444	0.00979951	FAM83D	family with sequence similarity 83 member D [Source:HGNC Symbol;Acc:HGNC:16122]
54	ENSG00000004777.19	167.614	2.09311	0.542485	3.85837	0.000114145	0.00236153	ARHGAP33	Rho GTPase activating protein 33 [Source:HGNC Symbol;Acc:HGNC:23085]
6338	ENSG00000137841.12	11.2404	2.09301	0.60457	3.46197	0.000536234	0.00769888	PLCB2	phospholipase C beta 2 [Source:HGNC Symbol;Acc:HGNC:9055]
7507	ENSG00000147573.17	1231.25	2.09117	0.315117	6.63618	3.21926e-11	6.8257e-09	TRIM55	tripartite motif containing 55 [Source:HGNC Symbol;Acc:HGNC:14215]
17201	ENSG00000236651.2	3.06419	2.09088	0.829964	2.51924	0.0117608	0.0700488	DLX2-DT	DLX2 divergent transcript [Source:HGNC Symbol;Acc:HGNC:50638]
20260	ENSG00000266897.1	1.44861	2.0901	1.43108	1.46051	0.144151	0.346929		novel transcript
15857	ENSG00000228253.1	842.791	2.08987	0.441999	4.72822	2.26496e-06	0.000105725	MT-ATP8	mitochondrially encoded ATP synthase membrane subunit 8 [Source:HGNC Symbol;Acc:HGNC:7415]
19290	ENSG00000258613.1	2.65647	2.08905	0.887429	2.35405	0.0185702	0.0953918	RPL21P7	ribosomal protein L21 pseudogene 7 [Source:HGNC Symbol;Acc:HGNC:19772]
1733	ENSG00000092850.12	1.53188	2.08771	1.1145	1.87322	0.0610376	0.207599	TEKT2	tektin 2 [Source:HGNC Symbol;Acc:HGNC:11725]
17104	ENSG00000236091.1	1.53188	2.08771	1.1145	1.87322	0.0610376	0.207599	LINC02243	long intergenic non-protein coding RNA 2243 [Source:HGNC Symbol;Acc:HGNC:53129]
21683	ENSG00000277437.1	2.15626	2.08577	1.15611	1.80413	0.0712102	0.227442
5087	ENSG00000128383.14	22.1359	2.08417	0.727431	2.86511	0.00416861	0.0344439	APOBEC3A	apolipoprotein B mRNA editing enzyme catalytic subunit 3A [Source:HGNC Symbol;Acc:HGNC:17343]
19131	ENSG00000257243.1	2.05288	2.08402	1.18374	1.76054	0.078317	0.240656	PARK7P1	PARK7 pseudogene 1 [Source:HGNC Symbol;Acc:HGNC:55066]
7464	ENSG00000147145.14	2.21568	2.08376	1.01226	2.05852	0.0395398	0.156492	LPAR4	lysophosphatidic acid receptor 4 [Source:HGNC Symbol;Acc:HGNC:4478]
19445	ENSG00000259417.3	2.21535	2.08375	1.01493	2.05309	0.0400638	0.157939	CTXND1	cortexin domain containing 1 [Source:HGNC Symbol;Acc:HGNC:50507]
7006	ENSG00000143333.7	7.81712	2.08315	0.548333	3.79905	0.000145249	0.0028672	RGS16	regulator of G protein signaling 16 [Source:HGNC Symbol;Acc:HGNC:9997]
21276	ENSG00000273711.2	1.13005	2.07973	1.28921	1.61318	0.106705	0.290389		novel transcript, antisense to PTGR2
5018	ENSG00000127564.17	482.095	2.0796	0.758187	2.74286	0.0060907	0.0444486	PKMYT1	protein kinase, membrane associated tyrosine/threonine 1 [Source:HGNC Symbol;Acc:HGNC:29650]
16587	ENSG00000232901.1	1.86142	2.07822	1.10728	1.87688	0.060535	0.206661	CYCSP10	CYCS pseudogene 10 [Source:HGNC Symbol;Acc:HGNC:24384]
21244	ENSG00000273447.1	2.07491	2.0779	1.75269	1.18555	0.235801	0.463611		novel transcript, antisense to CASP6
5998	ENSG00000135773.13	1.23265	2.07769	1.65073	1.25865	0.208157	0.431186	CAPN9	calpain 9 [Source:HGNC Symbol;Acc:HGNC:1486]
23705	ENSG00000293429.1	1.07004	2.07659	1.85474	1.11961	0.262878	0.491417		novel transcript
15542	ENSG00000226352.2	2.20872	2.07634	1.09348	1.89883	0.0575864	0.20022	PSPC1-AS2	PSPC1 antisense RNA 2 [Source:HGNC Symbol;Acc:HGNC:52951]
20235	ENSG00000266507.1	2.17028	2.07561	1.49594	1.38749	0.165292	0.374833	MIR4479	microRNA 4479 [Source:HGNC Symbol;Acc:HGNC:41767]
19337	ENSG00000258904.1	1.67567	2.07514	1.77792	1.16717	0.243141	0.471567		novel transcript, intronic to YY1
20993	ENSG00000272356.1	13.035	2.07389	0.494522	4.19373	2.74403e-05	0.000772984		novel transcript, antisense to REV3L
17404	ENSG00000237938.5	17.1261	2.07291	0.853473	2.42879	0.0151491	0.0831074		novel transcript, antisense to SLC25A34 and PLEKHM2
14936	ENSG00000219329.1	1.7926	2.07257	1.3016	1.59232	0.111312	0.297505		PDGFA associated protein 1 (PDGFA) pseudogene
13369	ENSG00000197301.7	54.6254	2.07162	0.405425	5.10975	3.22579e-07	2.09871e-05	HMGA2-AS1	HMGA2 antisense RNA 1 [Source:HGNC Symbol;Acc:HGNC:53973]
14102	ENSG00000205236.6	3.87078	2.07063	0.770859	2.68613	0.00722856	0.0502547		novel protein, UPK3BL-RASA4 readthrough
20963	ENSG00000272192.2	1.87316	2.07006	1.08817	1.90233	0.0571278	0.199094	PDE7A-DT	PDE7A divergent transcript [Source:HGNC Symbol;Acc:HGNC:55223]
19296	ENSG00000258646.1	2.38224	2.06804	1.32094	1.56558	0.117448	0.307197		novel transcript, antisense to EIF2B2
23234	ENSG00000289960.1	5.5884	2.06723	0.865224	2.38924	0.0168832	0.0892729		novel transcript, sense intronic to DGCR8
19977	ENSG00000262777.1	3.5946	2.06636	0.857738	2.40908	0.0159928	0.0859421		novel transcript, antisense to CRK
19481	ENSG00000259617.1	1.85671	2.06604	1.10302	1.87308	0.0610571	0.207636		novel transcript, antisense to INO80
15881	ENSG00000228393.6	39.9146	2.06547	0.43804	4.71526	2.41401e-06	0.000111745	LINC01004	long intergenic non-protein coding RNA 1004 [Source:HGNC Symbol;Acc:HGNC:48961]
11264	ENSG00000175749.11	1.22753	2.06302	1.83961	1.12144	0.262099	0.490702	EIF3KP1	eukaryotic translation initiation factor 3 subunit K pseudogene 1 [Source:HGNC Symbol;Acc:HGNC:44016]
22839	ENSG00000287892.1	1.62952	2.0629	1.48218	1.3918	0.163982	0.372997		novel transcript, antisense to LRRK1
13861	ENSG00000203734.13	1.36695	2.06208	1.49907	1.37558	0.168953	0.379756	ECT2L	epithelial cell transforming 2 like [Source:HGNC Symbol;Acc:HGNC:21118]
4948	ENSG00000126759.14	2.89896	2.06194	0.879681	2.34396	0.0190801	0.0971475	CFP	complement factor properdin [Source:HGNC Symbol;Acc:HGNC:8864]
21796	ENSG00000278492.1	1.05978	2.06191	1.87989	1.09683	0.272717	0.501481		novel transcript, sense intronic to ZNF155
19255	ENSG00000258384.1	2.49127	2.0618	1.0879	1.89521	0.058064	0.201277	RCCD1-AS1	RCCD1 and UNC45A antisense RNA 1 [Source:HGNC Symbol;Acc:HGNC:54811]
17334	ENSG00000237522.1	1.05932	2.06155	1.86846	1.10334	0.269878	0.498489	NONOP2	non-POU domain containing, octamer-binding pseudogene 2 [Source:HGNC Symbol;Acc:HGNC:42032]
21956	ENSG00000279331.1	3.84324	2.06136	0.936617	2.20086	0.0277458	0.12446	RBM12B-AS1	RBM12B antisense RNA 1 [Source:HGNC Symbol;Acc:HGNC:28818]
19824	ENSG00000261366.1	3.69032	2.06099	0.866873	2.37749	0.0174307	0.0913141	MANEA-DT	MANEA divergent transcript [Source:HGNC Symbol;Acc:HGNC:43732]
21222	ENSG00000273321.1	1.51933	2.06053	1.132	1.82026	0.0687189	0.222781		novel transcript
1469	ENSG00000085840.13	153.406	2.06005	0.69326	2.97154	0.0029631	0.02697	ORC1	origin recognition complex subunit 1 [Source:HGNC Symbol;Acc:HGNC:8487]
19983	ENSG00000262877.5	24.2551	2.06003	0.804355	2.5611	0.0104342	0.0645266		novel transcript
22587	ENSG00000286449.1	2.00198	2.05987	1.21911	1.68965	0.0910947	0.265181		novel transcript
13338	ENSG00000197134.13	12.3479	2.05911	0.642018	3.20725	0.00134009	0.0152923	ZNF257	zinc finger protein 257 [Source:HGNC Symbol;Acc:HGNC:13498]
22005	ENSG00000279569.1	14.5936	2.05893	0.471486	4.36689	1.26026e-05	0.000425104		novel transcript
22189	ENSG00000280537.2	1.82894	2.05838	1.26154	1.63165	0.102754	0.284248		novel protein, SLC23A3-NHEJ1 readthrough
16077	ENSG00000229780.1	2.40455	2.05762	1.0869	1.89311	0.0583436	0.201701	UBE2Q1-AS1	UBE2Q1 antisense RNA 1 [Source:HGNC Symbol;Acc:HGNC:40722]
20402	ENSG00000267500.1	5.10915	2.0576	0.879035	2.34075	0.019245	0.0977146	ZNF887P	zinc finger protein 887, pseudogene [Source:HGNC Symbol;Acc:HGNC:38700]
23116	ENSG00000289357.1	12.4846	2.05623	0.509171	4.03838	5.38214e-05	0.00133535		novel transcript
20777	ENSG00000270894.1	1.32237	2.05616	2.10716	0.975798	0.329165	0.558453		novel transcript, sense overlapping TAF15
7415	ENSG00000146670.10	682.805	2.05535	0.648846	3.16769	0.00153654	0.0168382	CDCA5	cell division cycle associated 5 [Source:HGNC Symbol;Acc:HGNC:14626]
17316	ENSG00000237422.3	3.30315	2.05532	1.72377	1.19234	0.233129	0.460422		novel transcript
17040	ENSG00000235641.5	2.30136	2.05466	0.95726	2.1464	0.0318412	0.135946	LINC00484	long intergenic non-protein coding RNA 484 [Source:HGNC Symbol;Acc:HGNC:27862]
7503	ENSG00000147536.12	378.959	2.05432	0.428105	4.79864	1.59749e-06	7.93174e-05	GINS4	GINS complex subunit 4 [Source:HGNC Symbol;Acc:HGNC:28226]
15425	ENSG00000225643.1	1.16701	2.05259	1.45435	1.41134	0.158145	0.365344		novel transcript
14079	ENSG00000205045.13	1.48791	2.05251	1.28775	1.59387	0.110965	0.297079	SLFN12L	schlafen family member 12 like [Source:HGNC Symbol;Acc:HGNC:33920]
23495	ENSG00000291119.1	3.86146	2.05204	0.955792	2.14696	0.0317968	0.135816	DPY19L2P4	DPY19L2 pseudogene 4 [Source:NCBI gene (formerly Entrezgene);Acc:442523]
15262	ENSG00000224699.12	39.9787	2.05088	0.428989	4.78073	1.74656e-06	8.5015e-05	LAMTOR5-AS1	LAMTOR5 and SLC16A4 antisense RNA 1 [Source:HGNC Symbol;Acc:HGNC:40823]
5166	ENSG00000129173.13	22.8669	2.04958	0.849481	2.41274	0.0158329	0.085496	E2F8	E2F transcription factor 8 [Source:HGNC Symbol;Acc:HGNC:24727]
8176	ENSG00000154898.17	3.28228	2.04881	1.32648	1.54454	0.122456	0.314818	CCDC144CP	coiled-coil domain containing 144C, pseudogene [Source:HGNC Symbol;Acc:HGNC:29073]
9808	ENSG00000166596.15	1.21693	2.04873	1.46536	1.39811	0.162081	0.370431	CFAP52	cilia and flagella associated protein 52 [Source:HGNC Symbol;Acc:HGNC:16053]
9212	ENSG00000163806.16	5.5899	2.0483	0.761703	2.68911	0.00716434	0.0499261	SPDYA	speedy/RINGO cell cycle regulator family member A [Source:HGNC Symbol;Acc:HGNC:30613]
22757	ENSG00000287431.1	39.8965	2.04734	0.316096	6.47696	9.35863e-11	1.83669e-08	RENO1	regulator of early neurogenesis 1 [Source:HGNC Symbol;Acc:HGNC:54096]
13812	ENSG00000200879.1	3.29016	2.04664	1.08015	1.89478	0.0581216	0.201344	SNORD14E	small nucleolar RNA, C/D box 14E [Source:HGNC Symbol;Acc:HGNC:30354]
3139	ENSG00000109163.7	2.46485	2.04641	1.41391	1.44734	0.147802	0.351617	GNRHR	gonadotropin releasing hormone receptor [Source:HGNC Symbol;Acc:HGNC:4421]
18677	ENSG00000253414.4	9.20723	2.04601	0.789928	2.59012	0.00959433	0.0608375	LINC01605	long intergenic non-protein coding RNA 1605 [Source:NCBI gene (formerly Entrezgene);Acc:100507420]
18254	ENSG00000248850.1	3.75041	2.04321	0.983818	2.07682	0.0378183	0.152053	SF3A2P1	SF3A2 pseudogene 1 [Source:HGNC Symbol;Acc:HGNC:56505]
1551	ENSG00000088325.16	1702.73	2.04175	0.579819	3.52135	0.000429352	0.00652324	TPX2	TPX2 microtubule nucleation factor [Source:HGNC Symbol;Acc:HGNC:1249]
21077	ENSG00000272752.6	1.14557	2.04059	1.30946	1.55834	0.119152	0.309825	STAG3L5P-PVRIG2P-PILRB	STAG3L5P-PVRIG2P-PILRB readthrough [Source:HGNC Symbol;Acc:HGNC:48898]
14241	ENSG00000207547.1	9.19458	2.03988	0.629055	3.24276	0.00118377	0.0139855	MIR25	microRNA 25 [Source:HGNC Symbol;Acc:HGNC:31609]
12216	ENSG00000183479.13	6.08926	2.03971	0.595969	3.42251	0.000620452	0.00858617	TREX2	three prime repair exonuclease 2 [Source:HGNC Symbol;Acc:HGNC:12270]
17609	ENSG00000240591.2	2.86495	2.03934	0.925026	2.20464	0.0274797	0.123661		novel transcript
18201	ENSG00000248394.1	3.684	2.03858	0.831452	2.45183	0.014213	0.0798787	FOSL1P1	FOSL1 pseudogene 1 [Source:HGNC Symbol;Acc:HGNC:44055]
19813	ENSG00000261326.5	44.3912	2.03847	0.518043	3.93495	8.32142e-05	0.00185844	LINC01355	long intergenic non-protein coding RNA 1355 [Source:HGNC Symbol;Acc:HGNC:50584]
22071	ENSG00000279953.1	4.47099	2.03787	0.870934	2.33986	0.0192908	0.0977991		novel transcript
16372	ENSG00000231609.7	6.14227	2.03695	0.608806	3.34581	0.000820438	0.0105656	EHBP1-AS1	EHBP1 antisense RNA 1 [Source:HGNC Symbol;Acc:HGNC:55766]
20407	ENSG00000267519.6	296.792	2.03596	0.358851	5.67354	1.39878e-08	1.49625e-06	MIR23AHG	miR-23a/27a/24-2 cluster host gene [Source:HGNC Symbol;Acc:HGNC:27620]
22332	ENSG00000284052.1	2.50206	2.03558	0.981093	2.07481	0.0380039	0.152511		novel transcript
19351	ENSG00000258983.2	1.32295	2.03464	1.77755	1.14463	0.252363	0.481387		novel transcript, antisense to PTPN21
21459	ENSG00000275381.1	1.46523	2.03114	1.59423	1.27406	0.202641	0.424312		Zinc finger protein 607 (ZNF607) pseudogene
20237	ENSG00000266538.1	1.21645	2.02996	1.79265	1.13238	0.257473	0.486375		novel transcript
12914	ENSG00000188242.4	4.18807	2.0299	0.806313	2.51751	0.0118186	0.0702871	SLC9A3-OT1	SLC9A3 3' UTR overlapping transcript 1 [Source:HGNC Symbol;Acc:HGNC:24524]
11454	ENSG00000177283.8	280.191	2.02791	0.474095	4.27744	1.89055e-05	0.000578542	FZD8	frizzled class receptor 8 [Source:HGNC Symbol;Acc:HGNC:4046]
18447	ENSG00000250444.1	4.62172	2.02733	0.715414	2.83378	0.00460005	0.0368563	CCT5P1	chaperonin containing TCP1 subunit 5 pseudogene 1 [Source:HGNC Symbol;Acc:HGNC:35135]
13838	ENSG00000203392.3	14.2829	2.02718	0.42459	4.77444	1.80209e-06	8.698e-05		novel transcript, antisense to CSPG4
20446	ENSG00000267736.2	1.22064	2.02672	1.57631	1.28574	0.198534	0.419074	HMGB2P1	high mobility group box 2 pseudogene 1 [Source:HGNC Symbol;Acc:HGNC:39174]
22536	ENSG00000286176.2	4.2657	2.02648	1.08706	1.86418	0.0622962	0.210015		novel transcript
17594	ENSG00000240449.1	9.98346	2.0253	0.67255	3.01137	0.00260075	0.0246842	REPIN1-AS1	REPIN1 antisense RNA 1 [Source:HGNC Symbol;Acc:HGNC:41201]
13902	ENSG00000204086.4	5.03493	2.02479	1.1175	1.81189	0.0700029	0.225343	RPA4	replication protein A4 [Source:HGNC Symbol;Acc:HGNC:30305]
14957	ENSG00000219797.2	2.17625	2.02345	0.961173	2.10519	0.0352747	0.145579	PPIAP9	peptidylprolyl isomerase A pseudogene 9 [Source:HGNC Symbol;Acc:HGNC:9272]
8795	ENSG00000161180.11	2.62067	2.02313	0.908775	2.22622	0.0259995	0.119422	CCDC116	coiled-coil domain containing 116 [Source:HGNC Symbol;Acc:HGNC:26688]
16784	ENSG00000234129.10	4.57631	2.02308	0.727099	2.7824	0.00539586	0.0411152	HCCS-DT	HCCS divergent transcript [Source:HGNC Symbol;Acc:HGNC:55698]
14327	ENSG00000213057.5	10.5624	2.02298	0.581396	3.47953	0.000502299	0.00732233	C1orf220	chromosome 1 putative open reading frame 220 [Source:HGNC Symbol;Acc:HGNC:33805]
22875	ENSG00000288349.1	4.37841	2.02274	0.938409	2.1555	0.0311231	0.133944		POM121 transmembrane nucleoporin C (POM121C) pseudogene
9580	ENSG00000165480.16	262.734	2.02147	0.664035	3.04423	0.0023328	0.0228724	SKA3	spindle and kinetochore associated complex subunit 3 [Source:HGNC Symbol;Acc:HGNC:20262]
4142	ENSG00000118520.16	1.60641	2.02079	1.77885	1.13601	0.255953	0.484997	ARG1	arginase 1 [Source:HGNC Symbol;Acc:HGNC:663]
22727	ENSG00000287261.3	4.81493	2.02022	0.700865	2.88246	0.00394578	0.0330513	HPS1-AS1	HPS1 antisense RNA 1 [Source:HGNC Symbol;Acc:HGNC:56166]
17365	ENSG00000237757.2	1.13418	2.0191	1.58262	1.2758	0.202026	0.423602	EEF1A1P30	eukaryotic translation elongation factor 1 alpha 1 pseudogene 30 [Source:HGNC Symbol;Acc:HGNC:37906]
18361	ENSG00000249816.8	1.64871	2.01905	1.37805	1.46515	0.142879	0.345269	LINC00964	long intergenic non-protein coding RNA 964 [Source:HGNC Symbol;Acc:HGNC:27226]
16959	ENSG00000235180.1	3.23483	2.01852	1.2382	1.6302	0.103058	0.284664	LINC00601	long intergenic non-protein coding RNA 601 [Source:HGNC Symbol;Acc:HGNC:43916]
18500	ENSG00000250950.1	1.41571	2.01665	1.2912	1.56185	0.118324	0.308401		novel transcript
21297	ENSG00000273874.1	2.43038	2.01529	0.995773	2.02384	0.0429861	0.16531	MIR6859-2	microRNA 6859-2 [Source:HGNC Symbol;Acc:HGNC:49954]
21241	ENSG00000273419.1	4.85364	2.01426	0.828755	2.43047	0.0150794	0.0829104		novel transcript, antisense to ZNF862
11767	ENSG00000179869.15	36.6141	2.01309	0.661577	3.04287	0.00234336	0.0229476	ABCA13	ATP binding cassette subfamily A member 13 [Source:HGNC Symbol;Acc:HGNC:14638]
18526	ENSG00000251143.1	4.83774	2.0118	1.16318	1.72957	0.0837064	0.251109		novel transcript
2825	ENSG00000106268.16	323.89	2.01115	0.373826	5.3799	7.45269e-08	6.25367e-06	NUDT1	nudix hydrolase 1 [Source:HGNC Symbol;Acc:HGNC:8048]
1517	ENSG00000087237.12	2.70442	2.01108	1.13303	1.77496	0.0759047	0.236236	CETP	cholesteryl ester transfer protein [Source:HGNC Symbol;Acc:HGNC:1869]
2235	ENSG00000101850.13	1.49669	2.01063	1.33113	1.51046	0.130926	0.327548	GPR143	G protein-coupled receptor 143 [Source:HGNC Symbol;Acc:HGNC:20145]
9095	ENSG00000163354.15	2.2675	2.01054	1.01141	1.98785	0.046828	0.174463	DCST2	DC-STAMP domain containing 2 [Source:HGNC Symbol;Acc:HGNC:26562]
16012	ENSG00000229227.8	1.19663	2.00967	1.40134	1.43411	0.151542	0.356974		novel transcript
11852	ENSG00000180610.10	2.13723	2.00889	0.994121	2.02077	0.043304	0.166183	ZBTB12BP	zinc finger and BTB domain containing 12B, pseudogene [Source:HGNC Symbol;Acc:HGNC:37702]
18262	ENSG00000248896.3	2.006	2.00753	1.15286	1.74135	0.081623	0.247516		novel transcript, antisense to SOX7 and PINX1
15146	ENSG00000223947.1	3.92312	2.00644	1.04507	1.91992	0.0548685	0.194269		novel transcript
12046	ENSG00000182324.7	16.7875	2.00447	0.441698	4.53809	5.67657e-06	0.000222445	KCNJ14	potassium inwardly rectifying channel subfamily J member 14 [Source:HGNC Symbol;Acc:HGNC:6260]
20674	ENSG00000270011.9	1.95045	2.00421	1.50351	1.33302	0.182525	0.399274	ZNF559-ZNF177	ZNF559-ZNF177 readthrough [Source:HGNC Symbol;Acc:HGNC:42964]
20073	ENSG00000264186.1	1.13286	2.00294	1.60428	1.2485	0.211849	0.435981	SNRPCP4	small nuclear ribonucleoprotein polypeptide C pseudogene 4 [Source:HGNC Symbol;Acc:HGNC:49819]
7977	ENSG00000152760.10	8.68672	2.0008	0.577424	3.46505	0.000530136	0.00763905	DYNLT5	dynein light chain Tctex-type family member 5 [Source:HGNC Symbol;Acc:HGNC:26882]
22925	ENSG00000288772.2	3.48617	1.9986	0.847671	2.35776	0.0183856	0.0948724		novel transcript
18999	ENSG00000255566.1	3.26251	1.99575	1.08571	1.8382	0.0660326	0.217761		mitochondrial ribosomal protein S25 (MRPS25) pseudogene
20171	ENSG00000265800.1	4.08204	1.99572	0.705224	2.82992	0.00465603	0.0371653		novel transcript, sense intronic to HN1
18053	ENSG00000245614.6	7.62617	1.99562	0.655941	3.04237	0.00234722	0.0229664	DDX11-AS1	DDX11 antisense RNA 1 [Source:HGNC Symbol;Acc:HGNC:44176]
16721	ENSG00000233780.4	6.6182	1.99376	0.709573	2.8098	0.00495716	0.0387612	HNRNPA1P30	heterogeneous nuclear ribonucleoprotein A1 pseudogene 30 [Source:HGNC Symbol;Acc:HGNC:39548]
6954	ENSG00000142945.13	742.7	1.9936	0.660352	3.019	0.00253612	0.0241966	KIF2C	kinesin family member 2C [Source:HGNC Symbol;Acc:HGNC:6393]
9964	ENSG00000167524.17	72.9428	1.99317	0.268728	7.41708	1.19732e-13	4.12068e-11	RSKR	ribosomal protein S6 kinase related [Source:HGNC Symbol;Acc:HGNC:26314]
1137	ENSG00000075218.19	499.533	1.99305	0.723741	2.75382	0.00589041	0.0434139	GTSE1	G2 and S-phase expressed 1 [Source:HGNC Symbol;Acc:HGNC:13698]
14647	ENSG00000214282.3	3.82716	1.99282	0.718598	2.77321	0.00555069	0.0417259	KRT8P14	keratin 8 pseudogene 14 [Source:HGNC Symbol;Acc:HGNC:33366]
14174	ENSG00000205930.11	5.67081	1.99187	0.702462	2.83556	0.00457453	0.0367246	C21orf62-AS1	C21orf62 antisense RNA 1 [Source:HGNC Symbol;Acc:HGNC:1290]
15475	ENSG00000225963.8	2.08152	1.99081	1.3961	1.42598	0.153874	0.359508		novel transcript, antisense to SP110
13129	ENSG00000196208.14	56.2017	1.99012	0.578246	3.44164	0.000578194	0.00813893	GREB1	growth regulating estrogen receptor binding 1 [Source:HGNC Symbol;Acc:HGNC:24885]
22647	ENSG00000286825.1	2.58891	1.98879	1.25152	1.5891	0.112038	0.298638		novel transcript, antisense to RABGGTA
23038	ENSG00000289100.1	2.27706	1.98844	0.996222	1.99598	0.0459361	0.172139		novel transcript, antisense to TAPBP
14248	ENSG00000207741.1	2.87451	1.98837	1.02659	1.93686	0.052762	0.189123	MIR590	microRNA 590 [Source:HGNC Symbol;Acc:HGNC:32846]
12717	ENSG00000186638.17	117.537	1.98765	0.594239	3.34487	0.000823219	0.0105899	KIF24	kinesin family member 24 [Source:HGNC Symbol;Acc:HGNC:19916]
17353	ENSG00000237669.1	1.36999	1.98691	1.56291	1.27129	0.203627	0.425625		HLA complex group 4 pseudogene 3
2187	ENSG00000101412.13	546.225	1.98658	0.445421	4.46	8.19597e-06	0.00029624	E2F1	E2F transcription factor 1 [Source:HGNC Symbol;Acc:HGNC:3113]
20273	ENSG00000266936.1	1.12147	1.98526	1.65621	1.19868	0.230653	0.457588		novel transcript, antisense to SMARCA4
20343	ENSG00000267260.4	1.39355	1.9842	1.19974	1.65386	0.0981564	0.277808		novel transcript
14369	ENSG00000213212.3	3.97835	1.98355	0.752062	2.63748	0.00835236	0.0553723	NCLP1	nucleolin pseudogene 1 [Source:HGNC Symbol;Acc:HGNC:35472]
13475	ENSG00000197815.4	9.52221	1.9832	0.566562	3.50042	0.00046453	0.00691177		novel transcript, antisense to TOM1L2
16073	ENSG00000229752.1	1.02467	1.98225	1.82806	1.08435	0.278212	0.507427	RPL7P10	ribosomal protein L7 pseudogene 10 [Source:HGNC Symbol;Acc:HGNC:36599]
20154	ENSG00000265625.1	1.12219	1.98092	1.8476	1.07216	0.283649	0.512897		novel transcript, sense intronic to SSH2
14218	ENSG00000206897.1	1.84905	1.98088	1.01946	1.94307	0.0520079	0.187041	SNORA9B	small nucleolar RNA, H/ACA box 9B [Source:HGNC Symbol;Acc:HGNC:52223]
17511	ENSG00000239445.6	12.9712	1.98025	0.483718	4.09382	4.24322e-05	0.00110729	ST3GAL6-AS1	ST3GAL6 antisense RNA 1 [Source:HGNC Symbol;Acc:HGNC:40828]
20162	ENSG00000265692.1	4.21744	1.98016	0.799965	2.47531	0.013312	0.0765236	LINC01970	long intergenic non-protein coding RNA 1970 [Source:HGNC Symbol;Acc:HGNC:52796]
18457	ENSG00000250508.1	2.46086	1.98013	1.33804	1.47987	0.138907	0.339224	LINC02701	long intergenic non-protein coding RNA 2701 [Source:HGNC Symbol;Acc:HGNC:54216]
12589	ENSG00000185760.18	91.1149	1.97985	0.392057	5.0499	4.42041e-07	2.74623e-05	KCNQ5	potassium voltage-gated channel subfamily Q member 5 [Source:HGNC Symbol;Acc:HGNC:6299]
21176	ENSG00000273137.1	19.5835	1.97836	0.558816	3.54027	0.00039971	0.00619173	SELENOO-AS1	SELENOO antisense RNA 1 [Source:HGNC Symbol;Acc:HGNC:56048]
20409	ENSG00000267530.5	8.01364	1.97616	0.608208	3.24916	0.00115748	0.013774	LINC01836	long intergenic non-protein coding RNA 1836 [Source:HGNC Symbol;Acc:HGNC:52652]
22871	ENSG00000288187.1	1.37039	1.97533	1.37726	1.43425	0.151502	0.356952		novel transcript
21997	ENSG00000279520.1	19.5322	1.97437	0.396881	4.97473	6.5339e-07	3.72088e-05		tec
17835	ENSG00000243107.1	3.20434	1.97343	0.824468	2.39358	0.0166846	0.0885782		novel transcript
17215	ENSG00000236711.2	1.49088	1.9733	1.59907	1.23403	0.21719	0.443094	SMAD9-IT1	SMAD9 intronic transcript 1 [Source:HGNC Symbol;Acc:HGNC:39963]
20799	ENSG00000271064.1	1.72875	1.97328	1.20576	1.63654	0.101727	0.282835		coiled-coil-helix-coiled-coil-helix domain containing 2, pseudogene
4081	ENSG00000117650.13	228.595	1.97311	0.705434	2.79702	0.0051577	0.0397566	NEK2	NIMA related kinase 2 [Source:HGNC Symbol;Acc:HGNC:7745]
19805	ENSG00000261251.1	1.4424	1.97125	1.19076	1.65545	0.0978323	0.277267	EFCAB6-DT	EFCAB6 divergent transcript [Source:HGNC Symbol;Acc:HGNC:55371]
15234	ENSG00000224533.4	2.35094	1.97071	1.12639	1.74958	0.080191	0.244312	TMLHE-AS1	TMLHE antisense RNA 1 [Source:HGNC Symbol;Acc:HGNC:44261]
2591	ENSG00000104885.19	1381.65	1.96921	0.3276	6.01103	1.84348e-09	2.56006e-07	DOT1L	DOT1 like histone lysine methyltransferase [Source:HGNC Symbol;Acc:HGNC:24948]
20291	ENSG00000267023.6	1.3595	1.96797	1.46172	1.34634	0.178192	0.393045	LRRC37A16P	leucine rich repeat containing 37 member A16, pseudogene [Source:HGNC Symbol;Acc:HGNC:43820]
18620	ENSG00000252743.1	5.11507	1.96776	1.16016	1.69611	0.0898646	0.262875	RNU6-850P	RNA, U6 small nuclear 850, pseudogene [Source:HGNC Symbol;Acc:HGNC:47813]
10859	ENSG00000172828.13	36.119	1.96767	0.548814	3.58531	0.000336681	0.00544629	CES3	carboxylesterase 3 [Source:HGNC Symbol;Acc:HGNC:1865]
21942	ENSG00000279265.1	4.0274	1.96611	0.751074	2.61773	0.00885177	0.0575163		TEC
16006	ENSG00000229196.4	1.32265	1.96558	1.38377	1.42045	0.155476	0.361573	LINC03008	long intergenic non-protein coding RNA 3008 [Source:HGNC Symbol;Acc:HGNC:56133]
22358	ENSG00000284634.1	3.4687	1.96543	1.15383	1.70341	0.0884922	0.260432		novel transcript
2858	ENSG00000106538.10	519.126	1.96516	0.308284	6.3745	1.83558e-10	3.30224e-08	RARRES2	retinoic acid receptor responder 2 [Source:HGNC Symbol;Acc:HGNC:9868]
20175	ENSG00000265845.2	1.62652	1.96467	2.10731	0.932312	0.351175	0.58017		novel transcript, antisense to PHF12
5403	ENSG00000131153.9	269.882	1.96449	0.630396	3.11628	0.00183146	0.0191913	GINS2	GINS complex subunit 2 [Source:HGNC Symbol;Acc:HGNC:24575]
17651	ENSG00000240990.10	1.60448	1.96449	1.45497	1.35019	0.176954	0.391295	HOXA11-AS	HOXA11 antisense RNA [Source:HGNC Symbol;Acc:HGNC:24957]
22391	ENSG00000284966.3	3.21956	1.9641	1.30736	1.50234	0.133009	0.330428		novel transcript, antisense to EFNB2
8389	ENSG00000157322.18	3.70188	1.96353	0.885778	2.21673	0.0266415	0.121477	CLEC18A	C-type lectin domain family 18 member A [Source:HGNC Symbol;Acc:HGNC:30388]
19193	ENSG00000257831.1	1.35517	1.96216	1.83614	1.06863	0.285234	0.514742		novel transcript, antisense to HEATR5A
1923	ENSG00000100162.15	266.613	1.95991	0.568641	3.44665	0.000567587	0.00803726	CENPM	centromere protein M [Source:HGNC Symbol;Acc:HGNC:18352]
22214	ENSG00000281026.1	12.1199	1.95979	0.534579	3.66604	0.000246333	0.00432029	N4BP2L2-IT2	N4BPL2 intronic transcript 2 [Source:HGNC Symbol;Acc:HGNC:25038]
18364	ENSG00000249852.1	6.10838	1.95934	0.709854	2.7602	0.00577663	0.0429083		TEC
18304	ENSG00000249258.2	2.86429	1.95817	1.20275	1.62807	0.10351	0.285383		novel transcript
2135	ENSG00000101162.4	2.62235	1.95779	1.25906	1.55496	0.119955	0.311182	TUBB1	tubulin beta 1 class VI [Source:HGNC Symbol;Acc:HGNC:16257]
20072	ENSG00000264175.1	10.6315	1.95546	0.651268	3.00254	0.00267738	0.0251601	MIR3189	microRNA 3189 [Source:HGNC Symbol;Acc:HGNC:38307]
20951	ENSG00000272145.2	9.04248	1.95398	0.613293	3.18605	0.0014423	0.0160951	NFYC-AS1	NFYC antisense RNA 1 [Source:HGNC Symbol;Acc:HGNC:49451]
5738	ENSG00000134057.15	1740.99	1.95237	0.648999	3.00827	0.00262739	0.0248378	CCNB1	cyclin B1 [Source:HGNC Symbol;Acc:HGNC:1579]
22004	ENSG00000279568.1	4.43897	1.952	0.823994	2.36895	0.0178388	0.0929803		tec
1761	ENSG00000095059.17	44.4555	1.95147	0.462743	4.21717	2.47384e-05	0.000719049	DHPS	deoxyhypusine synthase [Source:HGNC Symbol;Acc:HGNC:2869]
23538	ENSG00000291194.1	32.6623	1.95141	0.638561	3.05595	0.00224352	0.0221987		novel transcript
9375	ENSG00000164318.18	89.4107	1.95131	0.216863	8.9979	2.3008e-19	1.82123e-16	EGFLAM	EGF like, fibronectin type III and laminin G domains [Source:HGNC Symbol;Acc:HGNC:26810]
19753	ENSG00000261002.5	2.17771	1.94911	1.11924	1.74146	0.081603	0.247488	VPS39-DT	VPS39 divergent transcript [Source:HGNC Symbol;Acc:HGNC:55378]
23417	ENSG00000290983.1	1.1614	1.94907	1.81344	1.07479	0.282468	0.511921		novel transcript
23279	ENSG00000290126.1	2.88647	1.94588	1.09056	1.7843	0.0743748	0.233313		novel transcript
19227	ENSG00000258122.1	1.01434	1.94576	1.40767	1.38226	0.166891	0.37704		novel transcript, antisense to CA7
23458	ENSG00000291065.1	16.4464	1.94416	0.647742	3.00144	0.00268706	0.025206		novel transcript
21361	ENSG00000274432.1	1.55922	1.94408	1.4849	1.30923	0.190455	0.40978	U2	U2 spliceosomal RNA [Source:RFAM;Acc:RF00004]
1270	ENSG00000079215.15	67.5626	1.94407	0.42958	4.52551	6.02488e-06	0.000231885	SLC1A3	solute carrier family 1 member 3 [Source:HGNC Symbol;Acc:HGNC:10941]
8254	ENSG00000155897.10	87.5333	1.94346	0.660498	2.94241	0.00325668	0.0287816	ADCY8	adenylate cyclase 8 [Source:HGNC Symbol;Acc:HGNC:239]
22253	ENSG00000282304.1	3.34649	1.94325	0.91911	2.11427	0.0344918	0.143471		novel transcript
11272	ENSG00000175793.12	2.24287	1.9432	1.40182	1.3862	0.165687	0.375292	SFN	stratifin [Source:HGNC Symbol;Acc:HGNC:10773]
16391	ENSG00000231741.2	1.00398	1.94072	1.59854	1.21406	0.224725	0.451782		novel pseudogene
17820	ENSG00000242902.1	10.5128	1.93931	0.547997	3.53891	0.00040178	0.00621568	FLNC-AS1	FLNC antisense RNA 1 [Source:HGNC Symbol;Acc:HGNC:53474]
1287	ENSG00000079616.14	751.88	1.93909	0.534232	3.62968	0.00028377	0.00479622	KIF22	kinesin family member 22 [Source:HGNC Symbol;Acc:HGNC:6391]
14103	ENSG00000205238.12	40.3334	1.93901	0.405196	4.78538	1.70665e-06	8.33906e-05	SPDYE2	speedy/RINGO cell cycle regulator family member E2 [Source:HGNC Symbol;Acc:HGNC:33841]
15355	ENSG00000225218.1	1.27667	1.93858	1.60074	1.21106	0.225873	0.452858		novel transcript
21048	ENSG00000272630.1	12.428	1.93796	0.424802	4.56202	5.06629e-06	0.000203225		novel transcript
13046	ENSG00000189057.11	109.455	1.93679	1.07075	1.80882	0.0704786	0.226047	FAM111B	FAM111 trypsin like peptidase B [Source:HGNC Symbol;Acc:HGNC:24200]
18638	ENSG00000253173.3	5.04898	1.93669	0.839843	2.30602	0.0211097	0.104154	H2AZP2	H2A.Z histone pseudogene 2 [Source:HGNC Symbol;Acc:HGNC:32279]
18059	ENSG00000245685.9	2.43783	1.93658	0.93344	2.07467	0.038017	0.152524	FRG1-DT	FRG1 divergent transcript [Source:HGNC Symbol;Acc:HGNC:51590]
14586	ENSG00000213988.11	38.8998	1.93623	0.349042	5.54726	2.90182e-08	2.76745e-06	ZNF90	zinc finger protein 90 [Source:HGNC Symbol;Acc:HGNC:13165]
22212	ENSG00000280927.1	39.7429	1.93592	0.302744	6.39457	1.61003e-10	3.02508e-08	CTBP1-AS	CTBP1 antisense RNA [Source:HGNC Symbol;Acc:HGNC:48337]
8808	ENSG00000161381.14	12.131	1.93581	0.449226	4.30921	1.6384e-05	0.00051876	PLXDC1	plexin domain containing 1 [Source:HGNC Symbol;Acc:HGNC:20945]
17216	ENSG00000236714.3	5.63385	1.93539	0.668242	2.89623	0.00377671	0.0320077	LINC01844	long intergenic non-protein coding RNA 1844 [Source:HGNC Symbol;Acc:HGNC:52660]
17582	ENSG00000240366.1	1.10432	1.9352	1.51561	1.27684	0.201658	0.423112	RPL36AP45	ribosomal protein L36a pseudogene 45 [Source:HGNC Symbol;Acc:HGNC:36032]
23723	ENSG00000293482.1	3.12106	1.93502	0.799456	2.42042	0.0155026	0.08432		novel transcript
18822	ENSG00000254413.8	1.66809	1.93482	1.25977	1.53585	0.124575	0.31806	CHKB-CPT1B	CHKB-CPT1B readthrough (NMD candidate) [Source:HGNC Symbol;Acc:HGNC:41998]
8361	ENSG00000157017.16	2.54492	1.93321	1.1291	1.71216	0.0868671	0.257207	GHRL	ghrelin and obestatin prepropeptide [Source:HGNC Symbol;Acc:HGNC:18129]
14428	ENSG00000213409.4	1.75651	1.93276	1.14252	1.69167	0.0907094	0.264466	C1QBPP2	complement C1q binding protein pseudogene 2 [Source:HGNC Symbol;Acc:HGNC:51618]
20627	ENSG00000269821.2	45.4745	1.93224	0.551949	3.50076	0.000463937	0.00690823	KCNQ1OT1	KCNQ1 opposite strand/antisense transcript 1 [Source:HGNC Symbol;Acc:HGNC:6295]
12508	ENSG00000185291.12	10.9119	1.93211	0.660207	2.92652	0.00342774	0.0297727	IL3RA	interleukin 3 receptor subunit alpha [Source:HGNC Symbol;Acc:HGNC:6012]
21874	ENSG00000278987.1	7.0348	1.93195	0.735862	2.62543	0.00865394	0.056738		TEC
19603	ENSG00000260252.1	2.05792	1.93165	1.00647	1.91922	0.0549562	0.194521		novel transcript, antisense to TXNL4B
21551	ENSG00000276178.1	1.72683	1.93157	1.34477	1.43636	0.150901	0.356269	Y_RNA	Y RNA [Source:RFAM;Acc:RF00019]
17959	ENSG00000244218.3	3.17378	1.93134	1.07981	1.7886	0.0736797	0.232048	RN7SL81P	RNA, 7SL, cytoplasmic 81, pseudogene [Source:HGNC Symbol;Acc:HGNC:46097]
22885	ENSG00000288568.1	2.41477	1.92976	1.08663	1.77591	0.0757472	0.235935	ZCCHC14-DT	ZCCHC14 divergent transcript [Source:HGNC Symbol;Acc:HGNC:52996]
21197	ENSG00000273218.1	3.70546	1.92861	0.830827	2.32131	0.02027	0.101432		novel transcript
14252	ENSG00000207973.1	3.31154	1.9285	0.964866	1.99873	0.045638	0.171374	MIR589	microRNA 589 [Source:HGNC Symbol;Acc:HGNC:32845]
16454	ENSG00000232118.2	2.11894	1.92841	0.975521	1.9768	0.0480644	0.177454	BACH1-AS1	BACH1 antisense RNA 1 [Source:HGNC Symbol;Acc:HGNC:40008]
12615	ENSG00000185904.12	115.667	1.92804	0.378438	5.09474	3.49224e-07	2.25968e-05	LINC00839	long intergenic non-protein coding RNA 839 [Source:HGNC Symbol;Acc:HGNC:28269]
4557	ENSG00000122966.18	483.689	1.92794	0.598579	3.22086	0.00127806	0.0147046	CIT	citron rho-interacting serine/threonine kinase [Source:HGNC Symbol;Acc:HGNC:1985]
9048	ENSG00000163072.16	16.0601	1.92783	0.529803	3.63876	0.00027395	0.00466678	NOSTRIN	nitric oxide synthase trafficking [Source:HGNC Symbol;Acc:HGNC:20203]
20377	ENSG00000267374.3	27.7312	1.92657	0.82349	2.33952	0.0193086	0.0978491	MIR924HG	MIR924 host gene [Source:HGNC Symbol;Acc:HGNC:44332]
16588	ENSG00000232907.9	3.90996	1.92603	0.733151	2.62705	0.0086128	0.0565371	DLGAP4-AS1	DLGAP4 antisense RNA 1 [Source:HGNC Symbol;Acc:HGNC:51223]
8051	ENSG00000153495.11	12.9565	1.92549	0.55741	3.45435	0.000551615	0.00785795	TEX29	testis expressed 29 [Source:HGNC Symbol;Acc:HGNC:20370]
23575	ENSG00000292332.1	14.8908	1.92539	0.613237	3.13971	0.00169114	0.0181621	IL3RA	interleukin 3 receptor subunit alpha [Source:HGNC Symbol;Acc:HGNC:6012]
17444	ENSG00000238133.6	12.5956	1.9253	0.561637	3.42802	0.000608009	0.00844845	MAP3K20-AS1	MAP3K20 antisense RNA 1 [Source:HGNC Symbol;Acc:HGNC:27935]
19825	ENSG00000261367.1	0.992195	1.92481	1.64565	1.16963	0.242148	0.470606		novel transcript, antisense to GDPD3
19727	ENSG00000260891.1	1.30031	1.92458	1.2951	1.48605	0.137265	0.336844		novel transcript, intronic to NFATC3
17317	ENSG00000237424.1	22.9037	1.92397	0.546123	3.52296	0.000426763	0.0064922	FOXD2-AS1	FOXD2 adjacent opposite strand RNA 1 [Source:HGNC Symbol;Acc:HGNC:44256]
14589	ENSG00000213997.3	1.9279	1.92338	1.13752	1.69086	0.0908638	0.264714	PGAM1P7	phosphoglycerate mutase 1 pseudogene 7 [Source:HGNC Symbol;Acc:HGNC:42454]
22908	ENSG00000288728.2	3.05683	1.92271	1.10427	1.74116	0.0816556	0.247566		novel transcript
8827	ENSG00000161664.7	18.5115	1.91985	0.705672	2.7206	0.00651634	0.0466507	ASB16	ankyrin repeat and SOCS box containing 16 [Source:HGNC Symbol;Acc:HGNC:19768]
17675	ENSG00000241313.3	3.11473	1.91751	0.842566	2.2758	0.0228579	0.109791	WWTR1-AS1	WWTR1 antisense RNA 1 [Source:HGNC Symbol;Acc:HGNC:41035]
12439	ENSG00000184956.16	1.40691	1.91677	1.27744	1.50048	0.13349	0.330966	MUC6	mucin 6, oligomeric mucus/gel-forming [Source:HGNC Symbol;Acc:HGNC:7517]
15400	ENSG00000225465.10	12.9282	1.91585	0.443487	4.31998	1.56046e-05	0.00050076	RFPL1S	RFPL1 antisense RNA 1 [Source:HGNC Symbol;Acc:HGNC:9978]
22223	ENSG00000281207.1	9.82832	1.91551	0.797014	2.40335	0.0162456	0.0869721	SLFNL1-AS1	SLFNL1 antisense RNA 1 [Source:HGNC Symbol;Acc:HGNC:44126]
14728	ENSG00000214846.4	2.03125	1.91549	1.1835	1.6185	0.105556	0.28865		ribosomal protein L10a (RPL10A) pseudogene
15765	ENSG00000227706.4	8.7524	1.91303	0.674089	2.83795	0.00454041	0.0365371		novel transcript
20361	ENSG00000267304.1	1.26598	1.91233	1.48574	1.28713	0.19805	0.418537		novel transcript, antisense to PIP5K1C
22603	ENSG00000286555.1	7.36339	1.91092	0.889669	2.1479	0.0317218	0.135681		novel transcript, antisense to ARAP1
20742	ENSG00000270558.1	10.0372	1.9109	0.676238	2.82578	0.00471659	0.0374251		chromobox homolog 3 (CBX3) pseudogene
22693	ENSG00000287080.2	2.34987	1.91005	1.21137	1.57676	0.114851	0.303276	H3C3	H3 clustered histone 3 [Source:HGNC Symbol;Acc:HGNC:4768]
15254	ENSG00000224635.2	4.92806	1.90887	0.681409	2.80135	0.00508892	0.0394537		novel transcript
8585	ENSG00000159259.8	267.938	1.90756	0.494608	3.85672	0.000114918	0.00237094	CHAF1B	chromatin assembly factor 1 subunit B [Source:HGNC Symbol;Acc:HGNC:1911]
13004	ENSG00000188818.13	34.2215	1.90707	0.405126	4.70735	2.50954e-06	0.000115046	ZDHHC11	zinc finger DHHC-type containing 11 [Source:HGNC Symbol;Acc:HGNC:19158]
18953	ENSG00000255237.1	1.54317	1.90641	1.29278	1.47466	0.140304	0.341339		novel transcript
7792	ENSG00000151025.11	1.51739	1.9064	1.78473	1.06817	0.285444	0.514791	GPR158	G protein-coupled receptor 158 [Source:HGNC Symbol;Acc:HGNC:23689]
23085	ENSG00000289244.2	1.27807	1.90624	1.33529	1.42759	0.153409	0.359025		novel transcript
19872	ENSG00000261596.2	1.73764	1.90476	1.0955	1.73872	0.0820848	0.248251		novel transcript, sense intronic to METTL9
23256	ENSG00000290041.1	17.4687	1.9043	0.640458	2.97333	0.00294584	0.0268644		novel transcript
9960	ENSG00000167513.9	561.135	1.90374	0.516207	3.68794	0.000226081	0.00403665	CDT1	chromatin licensing and DNA replication factor 1 [Source:HGNC Symbol;Acc:HGNC:24576]
20496	ENSG00000268199.2	1.25453	1.90366	1.53607	1.2393	0.215233	0.440465		novel transcript, antisense to ELL
14224	ENSG00000207062.1	1.02948	1.90357	1.33867	1.42199	0.155031	0.360995	SNORA15B-1	small nucleolar RNA, H/ACA box 15B-1 [Source:HGNC Symbol;Acc:HGNC:52191]
5104	ENSG00000128578.10	319.433	1.90309	0.33592	5.66529	1.46772e-08	1.54907e-06	STRIP2	striatin interacting protein 2 [Source:HGNC Symbol;Acc:HGNC:22209]
20527	ENSG00000268584.1	4.67887	1.9022	0.779492	2.44031	0.0146748	0.0815354		novel transcript, antisense to USP54
19256	ENSG00000258388.7	5.80794	1.90213	0.697729	2.72617	0.00640742	0.0460663	PPT2-EGFL8	PPT2-EGFL8 readthrough (NMD candidate) [Source:HGNC Symbol;Acc:HGNC:48343]
23015	ENSG00000289041.1	3.38774	1.9011	1.03316	1.84009	0.0657552	0.217145		novel transcript
22370	ENSG00000284709.1	1.25486	1.90099	1.50792	1.26067	0.207428	0.430426		StAR related lipid transfer domain containing 5 (STARD5) pseudogene
1926	ENSG00000100197.23	9.99825	1.9009	0.834644	2.27749	0.0227568	0.109593	CYP2D6	cytochrome P450 family 2 subfamily D member 6 [Source:HGNC Symbol;Acc:HGNC:2625]
14209	ENSG00000206603.1	2.19258	1.89774	1.06633	1.77969	0.0751264	0.234736	SNORA22B	small nucleolar RNA, H/ACA box 22B [Source:HGNC Symbol;Acc:HGNC:52196]
9576	ENSG00000165474.8	8.30839	1.8959	0.786402	2.41085	0.0159153	0.0856883	GJB2	gap junction protein beta 2 [Source:HGNC Symbol;Acc:HGNC:4284]
15370	ENSG00000225331.2	2.5613	1.89508	1.10274	1.71851	0.0857027	0.255099	LINC01678	long intergenic non-protein coding RNA 1678 [Source:HGNC Symbol;Acc:HGNC:52466]
11163	ENSG00000175063.17	799.856	1.89431	0.748046	2.53235	0.0113302	0.0683026	UBE2C	ubiquitin conjugating enzyme E2 C [Source:HGNC Symbol;Acc:HGNC:15937]
20323	ENSG00000267191.3	1.26641	1.89268	1.33368	1.41914	0.155858	0.362149	ZNF45-AS1	ZNF45 antisense RNA 1 [Source:HGNC Symbol;Acc:HGNC:55308]
10323	ENSG00000169402.16	0.969778	1.89247	1.89258	0.999945	0.317337	0.547598	RSPH10B2	radial spoke head 10 homolog B2 [Source:HGNC Symbol;Acc:HGNC:34385]
22092	ENSG00000280054.1	0.969778	1.89247	1.89258	0.999945	0.317337	0.547598		TEC
17590	ENSG00000240409.1	29.0214	1.89226	0.52848	3.58058	0.000342834	0.00551862	MTATP8P1	MT-ATP8 pseudogene 1 [Source:HGNC Symbol;Acc:HGNC:44571]
1183	ENSG00000076382.17	728.768	1.89224	0.69912	2.7066	0.00679758	0.0480995	SPAG5	sperm associated antigen 5 [Source:HGNC Symbol;Acc:HGNC:13452]
16782	ENSG00000234123.1	1.88261	1.89188	1.29403	1.46201	0.143739	0.346493	RHBDF1P1	RHBDF1 pseudogene 1 [Source:HGNC Symbol;Acc:HGNC:44499]
17642	ENSG00000240889.1	9.05609	1.88975	0.549003	3.44216	0.000577098	0.00812832	NDUFB2-AS1	NDUFB2 antisense RNA 1 [Source:HGNC Symbol;Acc:HGNC:40396]
21654	ENSG00000277157.2	1.0183	1.88965	1.36169	1.38773	0.165219	0.374769	H4C4	H4 clustered histone 4 [Source:HGNC Symbol;Acc:HGNC:4782]
17071	ENSG00000235888.5	2.24123	1.88933	1.03007	1.83418	0.0666268	0.21902	LINC02940	long intergenic non-protein coding RNA 2940 [Source:HGNC Symbol;Acc:HGNC:55955]
18393	ENSG00000250081.1	4.17939	1.88873	0.903859	2.08963	0.0366508	0.149339		novel transcript
22918	ENSG00000288754.1	5.30906	1.88846	0.619347	3.04912	0.0022951	0.0225868		novel transcript
4088	ENSG00000117724.15	1801.04	1.88835	0.634243	2.97732	0.00290777	0.0266811	CENPF	centromere protein F [Source:HGNC Symbol;Acc:HGNC:1857]
15122	ENSG00000223799.3	2.56033	1.88741	1.10256	1.71184	0.0869255	0.257267	IL10RB-DT	IL10RB divergent transcript [Source:HGNC Symbol;Acc:HGNC:44303]
20206	ENSG00000266261.1	1.25595	1.88732	1.3835	1.36417	0.172516	0.384778		novel transcript
13868	ENSG00000203786.7	1.25562	1.88588	1.37552	1.37103	0.170365	0.381845	KPRP	keratinocyte proline rich protein [Source:HGNC Symbol;Acc:HGNC:31823]
18171	ENSG00000248019.3	29.4499	1.88587	0.491059	3.84041	0.000122827	0.00248871	FAM13A-AS1	FAM13A antisense RNA 1 [Source:HGNC Symbol;Acc:HGNC:19370]
2493	ENSG00000104147.9	5.77127	1.88553	0.843575	2.23516	0.0254066	0.117602	OIP5	Opa interacting protein 5 [Source:HGNC Symbol;Acc:HGNC:20300]
11756	ENSG00000179817.5	2.02557	1.88532	1.03476	1.82198	0.0684573	0.222569	MRGPRX4	MAS related GPR family member X4 [Source:HGNC Symbol;Acc:HGNC:17617]
17172	ENSG00000236498.1	2.03043	1.88383	1.055	1.78562	0.0741605	0.232838		novel transcript
20488	ENSG00000268089.3	7.65883	1.88347	1.13008	1.66667	0.0955799	0.27379	GABRQ	gamma-aminobutyric acid type A receptor subunit theta [Source:HGNC Symbol;Acc:HGNC:14454]
17060	ENSG00000235795.1	2.2947	1.88178	1.40634	1.33807	0.180874	0.396823		novel transcript
22095	ENSG00000280063.1	26.9598	1.88008	0.827055	2.27322	0.0230131	0.110355		tec
23534	ENSG00000291185.1	8.07175	1.8798	0.859153	2.18797	0.028672	0.127076		novel transcript
15896	ENSG00000228492.2	15.8137	1.87775	0.849519	2.21037	0.0270793	0.122767	RAB11FIP1P1	RAB11 family interacting protein 1 pseudogene 1 [Source:HGNC Symbol;Acc:HGNC:42366]
8874	ENSG00000162174.12	3.79226	1.87606	1.12051	1.6743	0.0940726	0.270851	ASRGL1	asparaginase and isoaspartyl peptidase 1 [Source:HGNC Symbol;Acc:HGNC:16448]
8010	ENSG00000153064.12	42.9942	1.87566	0.42578	4.40524	1.05669e-05	0.000367398	BANK1	B cell scaffold protein with ankyrin repeats 1 [Source:HGNC Symbol;Acc:HGNC:18233]
15925	ENSG00000228657.1	1.01191	1.87537	1.49209	1.25687	0.208801	0.432036	RPL23AP58	ribosomal protein L23a pseudogene 58 [Source:HGNC Symbol;Acc:HGNC:36138]
22783	ENSG00000287600.1	2.14735	1.87513	1.27199	1.47417	0.140436	0.341589		novel transcript, antisense to TRIP13
21255	ENSG00000273521.1	3.45368	1.87392	1.06197	1.76457	0.0776366	0.239497		novel transcript, antisense to BNIP3
5102	ENSG00000128567.17	948.014	1.87349	0.383811	4.8813	1.05391e-06	5.56161e-05	PODXL	podocalyxin like [Source:HGNC Symbol;Acc:HGNC:9171]
20109	ENSG00000264769.1	7.29931	1.87325	0.839405	2.23164	0.0256389	0.118342	MAFG-AS1	MAFG antisense RNA 1 [Source:HGNC Symbol;Acc:HGNC:56705]
4783	ENSG00000125319.15	141.879	1.87296	0.359242	5.21365	1.85159e-07	1.33819e-05	HROB	homologous recombination factor with OB-fold [Source:HGNC Symbol;Acc:HGNC:28460]
18035	ENSG00000245156.1	6.9063	1.87263	0.914392	2.04795	0.040565	0.159275		novel transcript
22824	ENSG00000287817.1	3.20763	1.87046	0.848876	2.20345	0.027563	0.123953		novel transcript, antisense to EIF4ENIF1
18329	ENSG00000249493.1	1.52536	1.8704	1.34245	1.39327	0.163537	0.372411	ANKRD20A18P	ankyrin repeat domain 20 family member A18, pseudogene [Source:HGNC Symbol;Acc:HGNC:23756]
15327	ENSG00000225077.3	3.27565	1.86947	1.04338	1.79174	0.0731749	0.231075	ICMT-DT	ICMT divergent transcript [Source:HGNC Symbol;Acc:HGNC:28620]
19401	ENSG00000259224.3	5.18317	1.8682	0.758461	2.46314	0.0137725	0.0780564	SLC35G6	solute carrier family 35 member G6 [Source:HGNC Symbol;Acc:HGNC:31351]
1475	ENSG00000085999.13	141.542	1.86791	0.690593	2.70479	0.00683469	0.0482185	RAD54L	RAD54 like [Source:HGNC Symbol;Acc:HGNC:9826]
638	ENSG00000054690.14	2.13072	1.8678	0.992796	1.88135	0.0599241	0.205373	PLEKHH1	pleckstrin homology, MyTH4 and FERM domain containing H1 [Source:HGNC Symbol;Acc:HGNC:17733]
10765	ENSG00000172215.6	4.32032	1.86617	0.928119	2.0107	0.044357	0.168266	CXCR6	C-X-C motif chemokine receptor 6 [Source:HGNC Symbol;Acc:HGNC:16647]
8734	ENSG00000160678.12	10.4118	1.86448	0.741433	2.5147	0.0119133	0.0706026	S100A1	S100 calcium binding protein A1 [Source:HGNC Symbol;Acc:HGNC:10486]
22940	ENSG00000288823.1	16.6603	1.86445	0.489496	3.80893	0.000139572	0.00277589		novel transcript
7334	ENSG00000145824.13	1.3752	1.86437	1.22758	1.51873	0.12883	0.32422	CXCL14	C-X-C motif chemokine ligand 14 [Source:HGNC Symbol;Acc:HGNC:10640]
8859	ENSG00000162062.15	222.34	1.8634	0.407814	4.56924	4.89504e-06	0.000197691	TEDC2	tubulin epsilon and delta complex 2 [Source:HGNC Symbol;Acc:HGNC:25849]
20647	ENSG00000269925.1	10.1583	1.8631	0.456498	4.08129	4.47866e-05	0.00115981		novel transcript, sense intronic to VAMP3
7043	ENSG00000143476.18	350.625	1.86282	0.710511	2.6218	0.00874666	0.0571723	DTL	denticleless E3 ubiquitin protein ligase homolog [Source:HGNC Symbol;Acc:HGNC:30288]
21532	ENSG00000276029.1	3.23676	1.86191	1.0408	1.78893	0.0736265	0.231997	MIR4477A	microRNA 4477a [Source:HGNC Symbol;Acc:HGNC:41859]
7191	ENSG00000144554.13	314.078	1.86128	0.619561	3.00418	0.00266294	0.0250641	FANCD2	FA complementation group D2 [Source:HGNC Symbol;Acc:HGNC:3585]
18557	ENSG00000251370.1	1.00141	1.85912	1.68066	1.10618	0.268648	0.497356	SEMA5A-AS1	SEMA5A antisense RNA 1 [Source:HGNC Symbol;Acc:HGNC:52973]
8703	ENSG00000160321.16	2.37721	1.85894	1.70739	1.08876	0.276259	0.505378	ZNF208	zinc finger protein 208 [Source:HGNC Symbol;Acc:HGNC:12999]
11025	ENSG00000173926.6	64.2569	1.85876	0.326125	5.69954	1.20133e-08	1.31466e-06	MARCHF3	membrane associated ring-CH-type finger 3 [Source:HGNC Symbol;Acc:HGNC:28728]
15828	ENSG00000228118.3	14.7377	1.85874	0.543911	3.41737	0.000632299	0.00868432	MYL6P5	MYL6 pseudogene 5 [Source:HGNC Symbol;Acc:HGNC:51646]
14293	ENSG00000212541.1	1.55335	1.85858	1.24681	1.49068	0.136047	0.335066	RNU6-510P	RNA, U6 small nuclear 510, pseudogene [Source:HGNC Symbol;Acc:HGNC:47473]
20592	ENSG00000269399.2	16.782	1.85843	0.51091	3.63748	0.000275317	0.00467999		novel transcript
21853	ENSG00000278903.5	27.9837	1.85594	0.351937	5.27349	1.33851e-07	1.01228e-05		novel transcript
15814	ENSG00000228043.5	1.30428	1.85211	1.21532	1.52397	0.127515	0.322208	SPOPL-DT	SPOPL divergent transcript [Source:HGNC Symbol;Acc:HGNC:55802]
17438	ENSG00000238109.1	1.49658	1.8512	1.75984	1.05191	0.292839	0.522692	RNF14P3	RNF14 pseudogene 3 [Source:HGNC Symbol;Acc:HGNC:54671]
5002	ENSG00000127423.11	38.6866	1.85112	0.67565	2.73976	0.00614843	0.0447324	AUNIP	aurora kinase A and ninein interacting protein [Source:HGNC Symbol;Acc:HGNC:28363]
15218	ENSG00000224413.1	3.26331	1.85068	0.844855	2.19053	0.0284857	0.1267		novel transcript
17203	ENSG00000236658.1	2.08717	1.84991	1.04038	1.77811	0.0753865	0.235336	FIBCD1-AS1	FIBCD1 antisense RNA 1 [Source:HGNC Symbol;Acc:HGNC:55657]
17387	ENSG00000237870.6	7.37112	1.84971	0.673375	2.74693	0.00601558	0.0440493		novel transcript
3243	ENSG00000110328.6	63.6587	1.84727	0.462284	3.99596	6.44319e-05	0.00152386	GALNT18	polypeptide N-acetylgalactosaminyltransferase 18 [Source:HGNC Symbol;Acc:HGNC:30488]
23569	ENSG00000291310.1	11.1778	1.84686	0.576196	3.20525	0.00134943	0.0153545		H2B.W histone 4, pseudogene
379	ENSG00000025039.15	237.796	1.84281	0.99764	1.84717	0.0647223	0.214929	RRAGD	Ras related GTP binding D [Source:HGNC Symbol;Acc:HGNC:19903]
20693	ENSG00000270108.1	11.7546	1.84279	0.448611	4.10776	3.99513e-05	0.00105531		novel transcript, sense intronic to KLC1
22118	ENSG00000280152.1	30.4906	1.84127	0.428675	4.29525	1.74498e-05	0.000546676		TEC
21648	ENSG00000277142.1	23.1388	1.8412	0.593493	3.10232	0.00192013	0.0198666	LINC00235	long intergenic non-protein coding RNA 235 [Source:HGNC Symbol;Acc:HGNC:14138]
11494	ENSG00000177602.5	84.9166	1.84104	0.312245	5.89614	3.72103e-09	4.67531e-07	HASPIN	histone H3 associated protein kinase [Source:HGNC Symbol;Acc:HGNC:19682]
5471	ENSG00000131773.15	282.455	1.83982	0.309885	5.93711	2.90081e-09	3.76424e-07	KHDRBS3	KH RNA binding domain containing, signal transduction associated 3 [Source:HGNC Symbol;Acc:HGNC:18117]
14212	ENSG00000206706.1	1.04289	1.83919	1.51005	1.21797	0.223236	0.450218	Y_RNA	Y RNA [Source:RFAM;Acc:RF00019]
17121	ENSG00000236216.5	1.29805	1.83796	1.24992	1.47046	0.141437	0.343142	PPP1R11P1	protein phosphatase 1 regulatory inhibitor subunit 11 pseudogene 1 [Source:HGNC Symbol;Acc:HGNC:16326]
11805	ENSG00000180189.10	2.29351	1.83779	1.32119	1.39102	0.164221	0.373149	HMGB1P14	high mobility group box 1 pseudogene 14 [Source:HGNC Symbol;Acc:HGNC:20014]
7169	ENSG00000144354.15	240.459	1.83773	0.552714	3.32493	0.000884408	0.0112071	CDCA7	cell division cycle associated 7 [Source:HGNC Symbol;Acc:HGNC:14628]
16597	ENSG00000232936.6	1.51892	1.83714	1.34237	1.36858	0.171131	0.383092	PANK1-AS1	PANK1 antisense RNA 1 [Source:HGNC Symbol;Acc:HGNC:55718]
4397	ENSG00000120949.15	1.35286	1.83711	1.16351	1.57893	0.114351	0.302428	TNFRSF8	TNF receptor superfamily member 8 [Source:HGNC Symbol;Acc:HGNC:11923]
22140	ENSG00000280214.1	1.35286	1.83711	1.16351	1.57893	0.114351	0.302428		TEC
4554	ENSG00000122952.17	722.899	1.83629	0.60772	3.0216	0.00251442	0.0240282	ZWINT	ZW10 interacting kinetochore protein [Source:HGNC Symbol;Acc:HGNC:13195]
20969	ENSG00000272223.1	2.71588	1.83516	0.854662	2.14724	0.0317741	0.135782		novel transcript, antisense to RRP36
4907	ENSG00000126215.14	371.159	1.83509	0.275215	6.66785	2.59577e-11	5.81525e-09	XRCC3	X-ray repair cross complementing 3 [Source:HGNC Symbol;Acc:HGNC:12830]
23070	ENSG00000289207.1	6.61046	1.834	0.580882	3.15727	0.00159253	0.0173237		novel transcript
3565	ENSG00000113262.16	3.7057	1.83295	0.782524	2.34236	0.0191623	0.0974614	GRM6	glutamate metabotropic receptor 6 [Source:HGNC Symbol;Acc:HGNC:4598]
17558	ENSG00000240053.9	33.9222	1.83116	0.463132	3.95386	7.68991e-05	0.00174717	LY6G5B	lymphocyte antigen 6 family member G5B [Source:HGNC Symbol;Acc:HGNC:13931]
5759	ENSG00000134222.16	449.268	1.83079	0.445086	4.11333	3.8999e-05	0.00103824	PSRC1	proline and serine rich coiled-coil 1 [Source:HGNC Symbol;Acc:HGNC:24472]
19590	ENSG00000260190.1	5.14877	1.82965	0.721669	2.53531	0.0112348	0.0678983		novel transcript, overlapping FBXW5
18291	ENSG00000249176.1	8.66788	1.82906	0.5833	3.13572	0.00171435	0.01831		mRNA turnover 4 homolog (S. cerevisiae) (MRTO4) pseudogene
19485	ENSG00000259645.1	2.68553	1.82817	1.19395	1.53119	0.125721	0.319868		novel transcript, sense intronic to PAQR5
9746	ENSG00000166317.12	69.5366	1.82813	0.300953	6.07446	1.24404e-09	1.79044e-07	SYNPO2L	synaptopodin 2 like [Source:HGNC Symbol;Acc:HGNC:23532]
7337	ENSG00000145861.9	82.0674	1.82713	0.61132	2.98883	0.00280045	0.0259673	C1QTNF2	C1q and TNF related 2 [Source:HGNC Symbol;Acc:HGNC:14325]
290	ENSG00000013573.17	508.124	1.82668	0.27466	6.65067	2.91754e-11	6.29844e-09	DDX11	DEAD/H-box helicase 11 [Source:HGNC Symbol;Acc:HGNC:2736]
22352	ENSG00000284602.1	8.88693	1.82555	0.801421	2.27789	0.0227331	0.10959		novel transcript
8709	ENSG00000160352.16	80.5877	1.82544	0.32211	5.66711	1.45222e-08	1.53955e-06	ZNF714	zinc finger protein 714 [Source:HGNC Symbol;Acc:HGNC:27124]
19649	ENSG00000260447.1	1.44963	1.82538	1.50371	1.21392	0.22478	0.451782		novel transcript, antisense to PKD1
15480	ENSG00000225976.5	105.787	1.8246	0.497535	3.66727	0.000245155	0.00430599	CKS1BP2	CDC28 protein kinase regulatory subunit 1B pseudogene 2 [Source:HGNC Symbol;Acc:HGNC:24232]
18981	ENSG00000255444.1	1.09198	1.82431	1.49969	1.21646	0.223811	0.450813	CYCSP27	CYCS pseudogene 27 [Source:HGNC Symbol;Acc:HGNC:24401]
9389	ENSG00000164400.6	42.6353	1.82427	0.609924	2.99098	0.00278086	0.025826	CSF2	colony stimulating factor 2 [Source:HGNC Symbol;Acc:HGNC:2434]
19171	ENSG00000257616.1	5.54168	1.82424	0.655924	2.78117	0.00541626	0.0411979		DEAD (Asp-Glu-Ala-Asp) box polypeptide 23 (DDX23) pseudogene
20819	ENSG00000271265.1	1.4493	1.824	1.51741	1.20205	0.229346	0.456289		novel transcript
19488	ENSG00000259668.6	4.98039	1.8238	1.17455	1.55277	0.120478	0.311962		novel transcript, antisense to DMXL2
7055	ENSG00000143520.6	2.0442	1.82227	1.38415	1.31653	0.187997	0.406598	FLG2	filaggrin 2 [Source:HGNC Symbol;Acc:HGNC:33276]
20140	ENSG00000265452.1	2.17609	1.82195	1.18811	1.53348	0.125157	0.319012	MIR3682	microRNA 3682 [Source:HGNC Symbol;Acc:HGNC:38916]
6905	ENSG00000142347.20	56.3826	1.82177	0.403538	4.5145	6.34668e-06	0.000240758	MYO1F	myosin IF [Source:HGNC Symbol;Acc:HGNC:7600]
16963	ENSG00000235207.1	2.07186	1.82055	1.00816	1.80582	0.0709469	0.226965	TUBBP6	tubulin beta class I pseudogene 6 [Source:HGNC Symbol;Acc:HGNC:42175]
21670	ENSG00000277290.1	6.56947	1.82006	0.611679	2.97553	0.00292487	0.0267657		signal recognition particle 19kDa (SRP19) pseudogene
23685	ENSG00000293339.1	171.029	1.8195	0.305082	5.96399	2.46152e-09	3.30246e-07		novel transcript
22009	ENSG00000279605.1	7.19121	1.81948	0.631835	2.87968	0.00398084	0.0332746		TEC
13460	ENSG00000197753.11	11.5061	1.81948	0.750407	2.42465	0.015323	0.0836497	LHFPL5	LHFPL tetraspan subfamily member 5 [Source:HGNC Symbol;Acc:HGNC:21253]
22786	ENSG00000287608.1	4.89633	1.81858	1.119	1.62518	0.104125	0.286286		novel transcript, antisense to ZNF761and ZNF813
16227	ENSG00000230647.3	3.04848	1.81791	0.89645	2.0279	0.0425708	0.164112		novel transcript
13219	ENSG00000196584.4	110.556	1.81681	0.507426	3.58044	0.000343011	0.00551862	XRCC2	X-ray repair cross complementing 2 [Source:HGNC Symbol;Acc:HGNC:12829]
22974	ENSG00000288919.1	1.58985	1.81665	1.12656	1.61257	0.106839	0.290556		novel transcript
21912	ENSG00000279141.4	1.33095	1.81635	1.18047	1.53867	0.123886	0.317051	LINC01451	long intergenic non-protein coding RNA 1451 [Source:HGNC Symbol;Acc:HGNC:48599]
10583	ENSG00000171094.18	3.47581	1.81584	0.854995	2.12381	0.0336864	0.141459	ALK	ALK receptor tyrosine kinase [Source:HGNC Symbol;Acc:HGNC:427]
8355	ENSG00000156970.13	400.826	1.81471	0.932486	1.9461	0.0516424	0.186296	BUB1B	BUB1 mitotic checkpoint serine/threonine kinase B [Source:HGNC Symbol;Acc:HGNC:1149]
16775	ENSG00000234091.1	1.21129	1.81427	1.51081	1.20087	0.229803	0.456841	FRMD4A-AS1	FRMD4A antisense RNA 1 [Source:HGNC Symbol;Acc:HGNC:56672]
20165	ENSG00000265743.1	7.22068	1.81279	0.698657	2.59468	0.00946795	0.0602938	LINC02978	long intergenic non-protein coding RNA 2978 [Source:HGNC Symbol;Acc:HGNC:56041]
2111	ENSG00000101003.12	349.723	1.8125	0.467152	3.8799	0.000104499	0.00220778	GINS1	GINS complex subunit 1 [Source:HGNC Symbol;Acc:HGNC:28980]
12926	ENSG00000188316.16	4.30209	1.81177	0.867756	2.08789	0.0368082	0.149613	ENO4	enolase 4 [Source:HGNC Symbol;Acc:HGNC:31670]
16536	ENSG00000232626.4	2.96442	1.81152	0.941807	1.92345	0.0544234	0.193268		FK506 binding protein 8, 38kDa (FKBP8) pseudogene
19118	ENSG00000257167.3	61.2966	1.81036	0.642602	2.81723	0.00484394	0.038127	TMPO-AS1	TMPO antisense RNA 1 [Source:HGNC Symbol;Acc:HGNC:44158]
20232	ENSG00000266497.1	1.55237	1.80993	1.64119	1.10282	0.270106	0.498734	RDM1P2	RDM1 pseudogene 2 [Source:HGNC Symbol;Acc:HGNC:53918]
16824	ENSG00000234367.1	5.03877	1.80924	1.08121	1.67335	0.094259	0.271108	PFN1P3	profilin 1 pseudogene 3 [Source:HGNC Symbol;Acc:HGNC:42987]
13404	ENSG00000197472.15	12.0894	1.80865	0.621114	2.91195	0.00359178	0.030853	ZNF695	zinc finger protein 695 [Source:HGNC Symbol;Acc:HGNC:30954]
16642	ENSG00000233231.1	4.22339	1.80843	1.15488	1.56591	0.11737	0.307175	HNRNPA1P49	heterogeneous nuclear ribonucleoprotein A1 pseudogene 49 [Source:HGNC Symbol;Acc:HGNC:48779]
6367	ENSG00000138030.14	13.5689	1.80827	0.467598	3.86716	0.000110111	0.00230785	KHK	ketohexokinase [Source:HGNC Symbol;Acc:HGNC:6315]
20542	ENSG00000268798.1	9.64644	1.80728	0.659228	2.7415	0.0061159	0.0445725		novel transcript
4575	ENSG00000123136.15	1813.37	1.80687	0.314237	5.75002	8.92332e-09	1.01876e-06	DDX39A	DExD-box helicase 39A [Source:HGNC Symbol;Acc:HGNC:17821]
22043	ENSG00000279789.1	25.6341	1.80629	0.49205	3.67094	0.000241659	0.00425718		novel transcript, sense intronic to KCTD13
8605	ENSG00000159455.9	1.46966	1.80573	1.3777	1.31068	0.189965	0.409096	LCE2B	late cornified envelope 2B [Source:HGNC Symbol;Acc:HGNC:16610]
19491	ENSG00000259677.1	1.34031	1.80571	1.16049	1.55599	0.119711	0.310793		Arginine/serine-rich coiled-coil protein (RSRC2) pseudogene
851	ENSG00000066279.19	711.172	1.80526	0.948976	1.90233	0.0571283	0.199094	ASPM	assembly factor for spindle microtubules [Source:HGNC Symbol;Acc:HGNC:19048]
14561	ENSG00000213903.9	100.886	1.80525	0.508992	3.54671	0.00039007	0.00607011	LTB4R	leukotriene B4 receptor [Source:HGNC Symbol;Acc:HGNC:6713]
161	ENSG00000007968.7	40.8052	1.80423	1.15933	1.55626	0.119646	0.31072	E2F2	E2F transcription factor 2 [Source:HGNC Symbol;Acc:HGNC:3114]
21360	ENSG00000274427.1	2.77892	1.80355	0.882895	2.04277	0.0410753	0.160456		novel transcript, sense intronic to RILPL1
22038	ENSG00000279744.1	3.90039	1.8034	0.988021	1.82527	0.0679609	0.221624		TEC
4111	ENSG00000118193.12	299.535	1.80222	0.69192	2.60467	0.0091964	0.0590395	KIF14	kinesin family member 14 [Source:HGNC Symbol;Acc:HGNC:19181]
19429	ENSG00000259358.1	11.741	1.80186	0.893914	2.0157	0.0438313	0.167234	DEPDC1P1	DEP domain containing 1 pseudogene 1 [Source:HGNC Symbol;Acc:HGNC:31125]
7060	ENSG00000143552.10	2.20667	1.80179	1.39975	1.28722	0.198016	0.418537	NUP210L	nucleoporin 210 like [Source:HGNC Symbol;Acc:HGNC:29915]
18168	ENSG00000247982.7	13.5637	1.79962	0.391217	4.60006	4.22366e-06	0.000174434	LINC00926	long intergenic non-protein coding RNA 926 [Source:HGNC Symbol;Acc:HGNC:27514]
18671	ENSG00000253392.4	3.42221	1.79901	0.995186	1.80772	0.0706508	0.226386		novel transcript, antisense to ZNF57
20796	ENSG00000271032.1	3.36174	1.79847	0.750936	2.39497	0.0166217	0.0883428		novel transcript
17155	ENSG00000236427.2	35.9205	1.79766	0.385853	4.65892	3.17872e-06	0.000140307	CCDST	cervical cancer associated DHX9 suppressive transcript [Source:HGNC Symbol;Acc:HGNC:55988]
17090	ENSG00000236003.1	1.30761	1.79569	1.37687	1.30418	0.192174	0.41183		novel transcript
21628	ENSG00000276934.1	1.3086	1.79519	1.28601	1.39594	0.162733	0.371529		novel transcript, sense intronic to CNDP2
21556	ENSG00000276261.1	2.29701	1.79514	0.898237	1.99852	0.0456606	0.171431		novel transcript, antisense to a lncRNA
17948	ENSG00000244124.1	5.62034	1.79509	0.708788	2.53262	0.0113212	0.0682933	ATP1B3-AS1	ATP1B3 antisense RNA 1 [Source:HGNC Symbol;Acc:HGNC:40088]
21945	ENSG00000279278.1	25.3391	1.79379	0.521508	3.43962	0.000582537	0.00817583		novel transcript
12127	ENSG00000182901.18	11.455	1.79367	0.662388	2.70789	0.0067713	0.0479835	RGS7	regulator of G protein signaling 7 [Source:HGNC Symbol;Acc:HGNC:10003]
20316	ENSG00000267131.1	2.47029	1.79301	0.971786	1.84507	0.0650271	0.215664		novel transcript, antisense to BCAS3
21468	ENSG00000275438.1	2.92609	1.79298	1.27867	1.40222	0.160848	0.368656		novel transcript
15338	ENSG00000225125.2	2.03592	1.79276	1.49746	1.1972	0.231228	0.458229	RANP4	RAN pseudogene 4 [Source:HGNC Symbol;Acc:HGNC:39859]
10004	ENSG00000167670.16	683.483	1.79244	0.365949	4.89807	9.67822e-07	5.18801e-05	CHAF1A	chromatin assembly factor 1 subunit A [Source:HGNC Symbol;Acc:HGNC:1910]
17984	ENSG00000244480.1	6.28382	1.79108	0.718905	2.4914	0.0127242	0.0739868		pseudogene similar golgi autoantigen, golgin subfamily a, 8A GOLGA8A
23499	ENSG00000291123.1	1.53499	1.79079	1.4185	1.26246	0.206785	0.429542	H2BP1	H2B histone pseudogene 1 [Source:HGNC Symbol;Acc:HGNC:20560]
9073	ENSG00000163207.7	3.93398	1.79063	0.765245	2.33994	0.0192867	0.0977991	IVL	involucrin [Source:HGNC Symbol;Acc:HGNC:6187]
12767	ENSG00000187068.3	31.5605	1.789	0.310949	5.75335	8.74903e-09	1.00369e-06	C3orf70	chromosome 3 open reading frame 70 [Source:HGNC Symbol;Acc:HGNC:33731]
18191	ENSG00000248256.1	2.80627	1.78806	1.07123	1.66917	0.0950836	0.272798	OCIAD1-AS1	OCIAD1 antisense RNA 1 [Source:HGNC Symbol;Acc:HGNC:40751]
15606	ENSG00000226763.5	6.48172	1.78583	0.74315	2.40306	0.0162587	0.0870171	SRRM5	serine/arginine repetitive matrix 5 [Source:HGNC Symbol;Acc:HGNC:37248]
22867	ENSG00000288096.1	6.79266	1.78553	0.567931	3.14393	0.00166697	0.0179771		novel transcript
21580	ENSG00000276523.1	2.04691	1.78552	1.31957	1.35311	0.176021	0.390251		novel transcript, antisense to GABARAPL2
7924	ENSG00000152253.9	168.028	1.78413	1.05952	1.6839	0.0922017	0.267452	SPC25	SPC25 component of NDC80 kinetochore complex [Source:HGNC Symbol;Acc:HGNC:24031]
22051	ENSG00000279822.1	35.2947	1.78402	0.286315	6.23098	4.63535e-10	7.38762e-08		TEC
4469	ENSG00000121904.19	167.69	1.78379	0.465227	3.83424	0.000125951	0.00254457	CSMD2	CUB and Sushi multiple domains 2 [Source:HGNC Symbol;Acc:HGNC:19290]
6184	ENSG00000136881.12	1.3183	1.78323	1.22637	1.45407	0.145926	0.349571	BAAT	bile acid-CoA:amino acid N-acyltransferase [Source:HGNC Symbol;Acc:HGNC:932]
22063	ENSG00000279894.1	1.31797	1.78297	1.2197	1.46181	0.143794	0.346561		TEC
12332	ENSG00000184188.6	2.74492	1.7823	0.952884	1.87043	0.0614243	0.208367		actin, beta (ACTB) pseudogene
14767	ENSG00000215054.3	1.31807	1.78215	1.29342	1.37786	0.168248	0.378494	HNRNPCP10	heterogeneous nuclear ribonucleoprotein C pseudogene 10 [Source:HGNC Symbol;Acc:HGNC:48821]
18865	ENSG00000254656.3	3.45833	1.7813	0.741373	2.4027	0.0162745	0.0870824	RTL1	retrotransposon Gag like 1 [Source:HGNC Symbol;Acc:HGNC:14665]
19771	ENSG00000261105.6	2.44188	1.78129	0.974894	1.82716	0.0676752	0.221087	LMO7-AS1	LMO7 antisense RNA 1 [Source:HGNC Symbol;Acc:HGNC:50277]
19019	ENSG00000255875.2	1.37165	1.78092	1.33543	1.33359	0.182337	0.399074	PABPN1P2	PABPN1 pseudogene 2 [Source:HGNC Symbol;Acc:HGNC:54989]
6096	ENSG00000136275.10	3.71798	1.78073	1.3425	1.32642	0.184699	0.402594	PKD1L1-AS1	PKD1L1 antisense RNA 1 [Source:HGNC Symbol;Acc:HGNC:21911]
19731	ENSG00000260911.2	9.54501	1.78071	0.816817	2.18006	0.0292529	0.128714		novel transcript
7366	ENSG00000146094.16	39.6999	1.78	0.267583	6.65216	2.88823e-11	6.29236e-09	DOK3	docking protein 3 [Source:HGNC Symbol;Acc:HGNC:24583]
16101	ENSG00000229921.7	2.85305	1.77849	0.9143	1.94519	0.0517523	0.186432	KIF25-AS1	KIF25 antisense RNA 1 [Source:HGNC Symbol;Acc:HGNC:20953]
18789	ENSG00000254193.1	0.925882	1.7771	1.66977	1.06428	0.287201	0.516601		microtubule associated serine/threonine kinase 2 (MAST2) pseudogene
2132	ENSG00000101158.15	5.42167	1.77585	1.14571	1.55	0.121141	0.312851	NELFCD	negative elongation factor complex member C/D [Source:HGNC Symbol;Acc:HGNC:15934]
23211	ENSG00000289850.1	2.56648	1.77573	1.21033	1.46715	0.142337	0.344343		novel transcript
20821	ENSG00000271267.1	1.85881	1.77505	1.07016	1.65868	0.0971807	0.27629		ATP synthase, H+ transporting, mitochondrial Fo complex, subunit F2 (ATP5J2) pseudogene
23618	ENSG00000293141.1	8.98315	1.77359	0.863761	2.05333	0.0400405	0.157921		novel transcript
18771	ENSG00000254027.1	2.99921	1.77259	1.04605	1.69456	0.0901586	0.263459	LNMICC	lncRNA associated with lymph node metastasis in cervical cancer [Source:HGNC Symbol;Acc:HGNC:56001]
9094	ENSG00000163352.6	1.28616	1.76982	1.47728	1.19802	0.230907	0.457768	LENEP	lens epithelial protein [Source:HGNC Symbol;Acc:HGNC:14429]
20170	ENSG00000265798.7	1.28616	1.76982	1.47728	1.19802	0.230907	0.457768		leucine rich repeat containing 37B (LRRC37B) pseudogene
16696	ENSG00000233602.1	1.28595	1.76955	1.61095	1.09845	0.272009	0.500608	ERI3-IT1	ERI3 intronic transcript 1 [Source:HGNC Symbol;Acc:HGNC:41431]
21792	ENSG00000278455.1	1.80719	1.76932	1.35752	1.30335	0.192456	0.412029	CICP21	capicua transcriptional repressor pseudogene 21 [Source:HGNC Symbol;Acc:HGNC:48836]
21674	ENSG00000277342.1	2.15626	1.76911	1.09575	1.61452	0.106414	0.289798		novel transcript, sense intronic to BICD1
17980	ENSG00000244425.3	2.55137	1.76904	1.71172	1.03348	0.301378	0.530963	RN7SL268P	RNA, 7SL, cytoplasmic 268, pseudogene [Source:HGNC Symbol;Acc:HGNC:46284]
21620	ENSG00000276851.1	6.08307	1.76745	0.586647	3.0128	0.00258853	0.0245879		novel transcript
12673	ENSG00000186312.11	1.45745	1.76638	1.60991	1.09719	0.27256	0.501327	CA5BP1	carbonic anhydrase 5B pseudogene 1 [Source:HGNC Symbol;Acc:HGNC:29544]
17343	ENSG00000237629.1	1.45296	1.76576	1.45608	1.21268	0.225252	0.452165	UQCRHP2	ubiquinol-cytochrome c reductase hinge protein pseudogene 2 [Source:HGNC Symbol;Acc:HGNC:38045]
19699	ENSG00000260774.1	5.34473	1.76571	0.853142	2.06966	0.0384841	0.1538		novel transcript
22957	ENSG00000288871.2	2.90204	1.76565	0.906964	1.94677	0.0515618	0.186142		novel transcript, antisense to TUBGCP6and HDAC10
14997	ENSG00000221643.1	2.2463	1.76434	1.05814	1.66741	0.0954338	0.273513	SNORA77	small nucleolar RNA, H/ACA box 77 [Source:HGNC Symbol;Acc:HGNC:32663]
7176	ENSG00000144395.18	61.5318	1.76427	0.335181	5.26362	1.41248e-07	1.05811e-05	CCDC150	coiled-coil domain containing 150 [Source:HGNC Symbol;Acc:HGNC:26834]
16895	ENSG00000234789.1	1.34618	1.7636	1.38952	1.26922	0.204363	0.426712		novel transcript
7907	ENSG00000152117.19	1.16569	1.76342	1.60158	1.10105	0.270876	0.499437	SMPD4BP	sphingomyelin phosphodiesterase 4B, pseudogene [Source:HGNC Symbol;Acc:HGNC:24761]
18714	ENSG00000253704.4	3.59183	1.76331	0.788467	2.23638	0.025327	0.1174	VIRMA-DT	VIRMA divergent transcript [Source:HGNC Symbol;Acc:HGNC:55531]
22657	ENSG00000286874.1	1.18796	1.76284	1.36677	1.28978	0.197127	0.417643		novel transcript
17110	ENSG00000236123.1	1.18849	1.76177	1.35284	1.30227	0.192825	0.41256	CEACAMP11	CEA cell adhesion molecule pseudogene 11 [Source:HGNC Symbol;Acc:HGNC:1823]
21232	ENSG00000273368.1	1.29764	1.76129	1.64223	1.0725	0.283495	0.512809		novel transcript, sense intronic to PTPRM
21163	ENSG00000273069.1	1.02047	1.76056	1.6958	1.03819	0.299182	0.528936		novel transcript
17663	ENSG00000241112.1	3.06737	1.76055	1.04783	1.68018	0.0929213	0.268733	RPL29P14	ribosomal protein L29 pseudogene 14 [Source:HGNC Symbol;Acc:HGNC:36687]
6544	ENSG00000139223.4	1.95168	1.75953	1.06545	1.65145	0.0986474	0.278518	ANP32D	acidic nuclear phosphoprotein 32 family member D [Source:HGNC Symbol;Acc:HGNC:16676]
365	ENSG00000023445.17	102.646	1.75948	0.51717	3.40213	0.000668617	0.00904709	BIRC3	baculoviral IAP repeat containing 3 [Source:HGNC Symbol;Acc:HGNC:591]
21863	ENSG00000278949.1	10.7652	1.75853	0.662088	2.65603	0.00790664	0.0534926		novel transcript
11092	ENSG00000174500.13	11.2959	1.75777	0.463323	3.79382	0.000148346	0.00291711	GCSAM	germinal center associated signaling and motility [Source:HGNC Symbol;Acc:HGNC:20253]
22023	ENSG00000279662.1	2.91809	1.75743	0.916222	1.91812	0.0550954	0.194898		TEC
21238	ENSG00000273391.1	4.756	1.75672	0.881993	1.99176	0.0463973	0.173402		novel transcript, antisense to LUC7L2
21184	ENSG00000273156.2	6.93606	1.75453	0.657378	2.66899	0.00760799	0.0520654		novel transcript
16263	ENSG00000230849.2	2.58318	1.7538	0.892111	1.9659	0.04931	0.180454	GOT2P2	GOT2 pseudogene 2 [Source:HGNC Symbol;Acc:HGNC:4435]
601	ENSG00000051180.17	163.468	1.75297	0.664598	2.63763	0.00834869	0.0553723	RAD51	RAD51 recombinase [Source:HGNC Symbol;Acc:HGNC:9817]
2349	ENSG00000102890.16	45.9715	1.75261	0.257576	6.80425	1.01575e-11	2.66299e-09	ELMO3	engulfment and cell motility 3 [Source:HGNC Symbol;Acc:HGNC:17289]
1663	ENSG00000090889.12	457.803	1.75205	0.647414	2.70623	0.00680509	0.048124	KIF4A	kinesin family member 4A [Source:HGNC Symbol;Acc:HGNC:13339]
19976	ENSG00000262766.1	5.19912	1.75191	0.911533	1.92194	0.0546137	0.193742		novel transcript
14998	ENSG00000221740.1	1.15594	1.75125	1.63375	1.07192	0.283756	0.513008	SNORD93	small nucleolar RNA, C/D box 93 [Source:HGNC Symbol;Acc:HGNC:32755]
16997	ENSG00000235408.6	3.32264	1.75071	0.91615	1.91094	0.0560126	0.196765	SNORA71B	small nucleolar RNA, H/ACA box 71B [Source:HGNC Symbol;Acc:HGNC:10233]
19604	ENSG00000260257.2	64.1822	1.74998	0.6659	2.62799	0.00858907	0.056453		novel transcript
13198	ENSG00000196497.17	5.07266	1.74974	0.675579	2.58999	0.00959794	0.0608442	IPO4	importin 4 [Source:HGNC Symbol;Acc:HGNC:19426]
20784	ENSG00000270956.1	1.94571	1.74958	1.10764	1.57956	0.114208	0.30215		novel transcript, antisense to TTN
7728	ENSG00000149929.16	184.254	1.749	0.408132	4.28538	1.82431e-05	0.000565076	HIRIP3	HIRA interacting protein 3 [Source:HGNC Symbol;Acc:HGNC:4917]
14692	ENSG00000214578.5	1.41092	1.7488	1.3638	1.2823	0.199737	0.420642	HMGN2P15	high mobility group nucleosomal binding domain 2 pseudogene 15 [Source:HGNC Symbol;Acc:HGNC:39020]
18163	ENSG00000247877.8	1.58219	1.74879	1.44622	1.20922	0.22658	0.453505	FAM174A-DT	FAM174A divergent transcript [Source:HGNC Symbol;Acc:HGNC:55584]
19199	ENSG00000257905.1	1.14393	1.74879	1.81242	0.964889	0.3346	0.563661		ubiquitin family Domain containing pseudogene
14238	ENSG00000207467.1	1.5718	1.74832	1.15847	1.50917	0.131255	0.327925	Y_RNA	Y RNA [Source:RFAM;Acc:RF00019]
16382	ENSG00000231690.5	1.14361	1.74828	1.81242	0.96461	0.33474	0.563757	LINC00574	long intergenic non-protein coding RNA 574 [Source:HGNC Symbol;Acc:HGNC:21598]
20075	ENSG00000264207.1	2.84368	1.74778	1.27657	1.36913	0.170959	0.38278		novel transcript, antisense HIST2H4A
15175	ENSG00000224093.7	3.69599	1.74705	1.14273	1.52884	0.126305	0.320651	BCAR3-AS1	BCAR3 antisense RNA 1 [Source:HGNC Symbol;Acc:HGNC:40093]
18739	ENSG00000253868.4	1.17707	1.74692	1.3513	1.29277	0.196089	0.416645	FER1L6-AS2	FER1L6 antisense RNA 2 [Source:HGNC Symbol;Acc:HGNC:26534]
4354	ENSG00000120664.11	9.34553	1.74565	0.633439	2.75583	0.00585442	0.043256	SPART-AS1	SPART antisense RNA 1 [Source:HGNC Symbol;Acc:HGNC:39933]
11244	ENSG00000175592.9	4349.27	1.74497	0.270617	6.44811	1.13252e-10	2.1865e-08	FOSL1	FOS like 1, AP-1 transcription factor subunit [Source:HGNC Symbol;Acc:HGNC:13718]
13916	ENSG00000204161.15	20.542	1.74341	0.616357	2.82856	0.00467574	0.0372616	TMEM273	transmembrane protein 273 [Source:HGNC Symbol;Acc:HGNC:27274]
20017	ENSG00000263326.1	1.33449	1.7433	1.55157	1.12358	0.261193	0.489662		thyroid hormone receptor interactor 11 (TRIP11) pseudogene
20644	ENSG00000269910.1	3.92503	1.74285	0.702965	2.47928	0.0131648	0.0758748		novel transcript, antisense to KLC1
19690	ENSG00000260689.2	2.52224	1.74202	0.986826	1.76528	0.077517	0.23922	HNRNPA3P11	heterogeneous nuclear ribonucleoprotein A3 pseudogene 11 [Source:HGNC Symbol;Acc:HGNC:48757]
22048	ENSG00000279801.1	4.89104	1.74137	0.737983	2.35964	0.0182928	0.0945783		TEC
14846	ENSG00000215908.12	4.7284	1.7399	1.02417	1.69883	0.0893507	0.261887	CROCCP2	CROCC pseudogene 2 [Source:HGNC Symbol;Acc:HGNC:28170]
19281	ENSG00000258565.1	1.16628	1.73913	1.39353	1.248	0.212031	0.436203	BLZF2P	basic leucine zipper nuclear factor 2, pseudogene [Source:HGNC Symbol;Acc:HGNC:20049]
22818	ENSG00000287799.1	1.16628	1.73913	1.39353	1.248	0.212031	0.436203		novel transcript, antisense to ANKMY2
20902	ENSG00000271888.1	5.60033	1.73862	0.610425	2.84821	0.00439664	0.0357313	JARID2-DT	JARID2 divergent transcript [Source:HGNC Symbol;Acc:HGNC:55240]
18440	ENSG00000250346.1	2.5207	1.73855	1.11037	1.56573	0.117411	0.307197	EEF1GP2	eukaryotic translation elongation factor 1 gamma pseudogene 2 [Source:HGNC Symbol;Acc:HGNC:44557]
21487	ENSG00000275580.1	4.51118	1.73838	0.990809	1.7545	0.0793446	0.242652		novel transcript, sense intronic to GALK2
3117	ENSG00000108961.14	20.1497	1.73833	0.585343	2.96976	0.00298031	0.0270955	RANGRF	RAN guanine nucleotide release factor [Source:HGNC Symbol;Acc:HGNC:17679]
21724	ENSG00000277806.1	6.80227	1.73794	0.631393	2.75256	0.00591319	0.0435351		novel transcript, sense intronic to ZNF155
20428	ENSG00000267607.1	2.31586	1.73702	1.24602	1.39406	0.1633	0.372178	ICAM4-AS1	ICAM4 antisense RNA 1 [Source:HGNC Symbol;Acc:HGNC:55990]
19963	ENSG00000262580.5	65.4599	1.73697	0.609493	2.84986	0.00437387	0.0356072		novel transcript, antisense to CARD14
23621	ENSG00000293154.1	3.68832	1.73675	0.83161	2.08841	0.0367605	0.149613		novel transcript
15970	ENSG00000228928.1	1.38846	1.73669	1.2311	1.41068	0.158338	0.365344	KPNA2P2	karyopherin subunit alpha 2 pseudogene 2 [Source:HGNC Symbol;Acc:HGNC:52872]
14563	ENSG00000213906.10	15.7958	1.73622	0.589272	2.94638	0.00321514	0.0285954	LTB4R2	leukotriene B4 receptor 2 [Source:HGNC Symbol;Acc:HGNC:19260]
7150	ENSG00000144152.13	101.748	1.73602	0.255163	6.80358	1.02047e-11	2.66299e-09	FBLN7	fibulin 7 [Source:HGNC Symbol;Acc:HGNC:26740]
17503	ENSG00000239377.1	1.32362	1.73458	1.42901	1.21383	0.224812	0.451782	ZNF775-AS1	ZNF775 antisense RNA 1 [Source:HGNC Symbol;Acc:HGNC:41202]
16631	ENSG00000233175.2	1.32319	1.73407	1.42897	1.21351	0.224935	0.451907	FMNL1-AS1	FMNL1 antisense RNA 1 [Source:HGNC Symbol;Acc:HGNC:55717]
15517	ENSG00000226179.6	5.09115	1.73339	0.703251	2.46483	0.0137078	0.0778198	LINC00685	long intergenic non-protein coding RNA 685 [Source:HGNC Symbol;Acc:HGNC:27560]
18547	ENSG00000251297.1	2.90449	1.73336	0.905662	1.91392	0.055631	0.19591	TUBB7P	tubulin beta 7 pseudogene [Source:HGNC Symbol;Acc:HGNC:12413]
20683	ENSG00000270055.1	13.4004	1.73292	0.458589	3.7788	0.000157584	0.00307489		novel transcript
18965	ENSG00000255345.1	1.74064	1.73225	1.48604	1.16568	0.243744	0.472351		novel transcript
1650	ENSG00000090554.13	2.57561	1.73152	0.869525	1.99134	0.0464431	0.173519	FLT3LG	fms related receptor tyrosine kinase 3 ligand [Source:HGNC Symbol;Acc:HGNC:3766]
15585	ENSG00000226632.1	1.38372	1.73085	1.36602	1.26707	0.205129	0.42756	UBE2V1P1	UBE2V1 pseudogene 1 [Source:HGNC Symbol;Acc:HGNC:16581]
21136	ENSG00000272989.1	1.99727	1.72999	1.02506	1.68769	0.0914703	0.265986	LINC02012	long intergenic non-protein coding RNA 2012 [Source:HGNC Symbol;Acc:HGNC:52847]
922	ENSG00000068489.13	974.394	1.72943	0.399676	4.32708	1.51098e-05	0.000488846	PRR11	proline rich 11 [Source:HGNC Symbol;Acc:HGNC:25619]
18624	ENSG00000252933.1	1.21618	1.7278	1.43775	1.20174	0.229464	0.456379	RNU6-1223P	RNA, U6 small nuclear 1223, pseudogene [Source:HGNC Symbol;Acc:HGNC:48186]
19596	ENSG00000260228.6	4.2684	1.72736	0.722171	2.3919	0.0167616	0.0888476	CDH13-AS2	CDH13 antisense RNA 2 [Source:HGNC Symbol;Acc:HGNC:56243]
22013	ENSG00000279619.1	1.14407	1.7273	1.83928	0.939118	0.34767	0.576923		novel transcript
11808	ENSG00000180209.12	1.14364	1.72591	1.83209	0.942041	0.346172	0.575668	MYL11	myosin light chain 11 [Source:HGNC Symbol;Acc:HGNC:29824]
23224	ENSG00000289904.1	2.02394	1.72547	1.14548	1.50633	0.131983	0.328808		novel transcript, antisense to CDC16
15588	ENSG00000226650.6	14.9196	1.72511	0.610059	2.82778	0.00468718	0.0372917	KIF4B	kinesin family member 4B [Source:HGNC Symbol;Acc:HGNC:6322]
23184	ENSG00000289603.1	1.38164	1.72456	1.19089	1.44812	0.147583	0.351287		novel transcript
20570	ENSG00000269161.1	2.7274	1.72221	0.921062	1.86981	0.0615099	0.208538		novel transcript, antisense PGLS
20816	ENSG00000271204.1	1.7381	1.72218	1.1784	1.46145	0.143891	0.34676		novel transcript
1711	ENSG00000092098.18	21.3979	1.72185	0.432661	3.97968	6.90079e-05	0.00160068	RNF31	ring finger protein 31 [Source:HGNC Symbol;Acc:HGNC:16031]
17184	ENSG00000236540.7	16.5815	1.72041	0.575014	2.99194	0.00277212	0.0257624		novel transcript, antisense to C22orf25
17960	ENSG00000244219.7	2.8839	1.7196	0.839277	2.04891	0.0404708	0.159037	TMEM225B	transmembrane protein 225B [Source:HGNC Symbol;Acc:HGNC:53075]
16674	ENSG00000233455.2	0.8912	1.71813	1.68322	1.02074	0.307379	0.537063		ribonuclease H1 (RNASEH1) pseudogene
17033	ENSG00000235586.1	2.46122	1.71649	1.046	1.64101	0.100795	0.281698		novel transcript
19411	ENSG00000259287.2	1.2202	1.71637	1.3954	1.23002	0.218691	0.4449		novel transcript, antisense to RYR3
18786	ENSG00000254165.1	2.11699	1.71498	1.40022	1.2248	0.220651	0.447165		novel transcript
10410	ENSG00000169962.5	11.5582	1.71466	0.616119	2.783	0.00538591	0.0410723	TAS1R3	taste 1 receptor member 3 [Source:HGNC Symbol;Acc:HGNC:15661]
22138	ENSG00000280211.1	6.19615	1.71422	0.625301	2.74144	0.00611706	0.0445725		novel transcript, antisense to RNF40
22114	ENSG00000280138.1	40.8382	1.71331	0.580138	2.95328	0.00314416	0.0281461		novel transcript
11326	ENSG00000176244.7	11.4661	1.7132	0.775985	2.20777	0.0272602	0.123162	ACBD7	acyl-CoA binding domain containing 7 [Source:HGNC Symbol;Acc:HGNC:17715]
623	ENSG00000053747.17	71.5136	1.71302	0.673637	2.54295	0.0109922	0.0668626	LAMA3	laminin subunit alpha 3 [Source:HGNC Symbol;Acc:HGNC:6483]
23065	ENSG00000289190.2	4.2965	1.71202	0.733033	2.33552	0.0195161	0.0985221		novel transcript
20891	ENSG00000271830.1	4.81355	1.71177	0.777833	2.20069	0.027758	0.124465		novel transcript
8105	ENSG00000154146.13	426.625	1.71121	0.710639	2.40798	0.016041	0.0861042	NRGN	neurogranin [Source:HGNC Symbol;Acc:HGNC:8000]
19082	ENSG00000256663.1	392.413	1.71118	0.472555	3.62111	0.000293338	0.00489771		ubiquitin-like with PHD and ring finger domains 1 (UHRF1) pseudogene
21419	ENSG00000275022.1	2.57981	1.71052	0.939112	1.82142	0.0685434	0.222616	MIR6753	microRNA 6753 [Source:HGNC Symbol;Acc:HGNC:50255]
13849	ENSG00000203650.9	1.71588	1.70959	1.22864	1.39145	0.164089	0.373061	LINC01285	long intergenic non-protein coding RNA 1285 [Source:HGNC Symbol;Acc:HGNC:50344]
22266	ENSG00000282798.1	1.31608	1.70841	1.49491	1.14282	0.253114	0.48209		TEC
16371	ENSG00000231607.15	50.6165	1.70833	0.347163	4.92083	8.61767e-07	4.69367e-05	DLEU2	deleted in lymphocytic leukemia 2 [Source:HGNC Symbol;Acc:HGNC:13748]
9848	ENSG00000166840.14	12.7613	1.70643	0.458998	3.71772	0.000201028	0.00372373	GLYATL1	glycine-N-acyltransferase like 1 [Source:HGNC Symbol;Acc:HGNC:30519]
17174	ENSG00000236519.2	4.97708	1.70641	0.645885	2.64197	0.00824247	0.0549352	LINC01424	long intergenic non-protein coding RNA 1424 [Source:HGNC Symbol;Acc:HGNC:40558]
23643	ENSG00000293211.1	0.983227	1.70524	1.38826	1.22833	0.219322	0.445356		novel transcript
18608	ENSG00000251957.1	0.879849	1.70496	2.25148	0.757264	0.448892	0.665948	RNU6-1095P	RNA, U6 small nuclear 1095, pseudogene [Source:HGNC Symbol;Acc:HGNC:48058]
8720	ENSG00000160447.7	195.86	1.70474	0.425544	4.00602	6.17506e-05	0.00147228	PKN3	protein kinase N3 [Source:HGNC Symbol;Acc:HGNC:17999]
21099	ENSG00000272834.1	0.929085	1.70392	1.48455	1.14777	0.251065	0.479883		novel transcript, antisense to MKL1
10873	ENSG00000172927.9	2.42817	1.70336	1.10238	1.54517	0.122305	0.314531	MYEOV	myeloma overexpressed [Source:HGNC Symbol;Acc:HGNC:7563]
17614	ENSG00000240654.6	1.96952	1.70146	1.01649	1.67386	0.0941575	0.270993	C1QTNF9	C1q and TNF related 9 [Source:HGNC Symbol;Acc:HGNC:28732]
11649	ENSG00000178896.9	4.54325	1.70116	0.705145	2.4125	0.0158434	0.0855077	EXOSC4	exosome component 4 [Source:HGNC Symbol;Acc:HGNC:18189]
11741	ENSG00000179583.21	28.6334	1.70071	0.496964	3.42221	0.00062115	0.00859083	CIITA	class II major histocompatibility complex transactivator [Source:HGNC Symbol;Acc:HGNC:7067]
19948	ENSG00000262333.1	7.21507	1.70053	0.677112	2.51145	0.0120236	0.0710792	HNRNPA1P16	heterogeneous nuclear ribonucleoprotein A1 pseudogene 16 [Source:HGNC Symbol;Acc:HGNC:39134]
19641	ENSG00000260425.1	1.69308	1.70031	1.32062	1.28751	0.197917	0.418431		novel transcript, antisense to GNPTG
20472	ENSG00000267934.1	1.69308	1.70031	1.32062	1.28751	0.197917	0.418431		novel transcript, antisense to ZNF91
21575	ENSG00000276457.1	18.0697	1.69945	0.369056	4.60486	4.12745e-06	0.000171055	FKBP4P8	FKBP prolyl isomerase 4 pseudogene 8 [Source:HGNC Symbol;Acc:HGNC:50377]
20878	ENSG00000271778.1	2.2649	1.69904	1.13469	1.49736	0.134301	0.332074		novel transcript, sense intronic to MFSD1
16571	ENSG00000232821.1	6.1782	1.6984	0.649327	2.61562	0.00890648	0.0577875		novel transcript
1850	ENSG00000099834.19	7.25138	1.69833	0.909926	1.86645	0.0619784	0.20936	CDHR5	cadherin related family member 5 [Source:HGNC Symbol;Acc:HGNC:7521]
21293	ENSG00000273825.1	1.78067	1.69739	1.20019	1.41427	0.157282	0.36414		otopetrin 1 (OTOP1) pseudogene
14990	ENSG00000221044.2	1.20325	1.69683	1.26545	1.3409	0.179954	0.395462	U3	Small nucleolar RNA U3 [Source:RFAM;Acc:RF00012]
20992	ENSG00000272345.1	6.52717	1.69644	0.59962	2.8292	0.00466649	0.0372237		novel transcript, antisense to ACOT13
20231	ENSG00000266490.1	5.22715	1.69554	0.750858	2.25813	0.0239373	0.113257		novel transcript
10350	ENSG00000169607.13	348.532	1.69542	0.675124	2.51126	0.0120299	0.071089	CKAP2L	cytoskeleton associated protein 2 like [Source:HGNC Symbol;Acc:HGNC:26877]
6213	ENSG00000137070.19	12.4181	1.69387	0.693802	2.44143	0.0146292	0.0814347	IL11RA	interleukin 11 receptor subunit alpha [Source:HGNC Symbol;Acc:HGNC:5967]
14168	ENSG00000205863.12	3.42665	1.69246	0.943864	1.79312	0.0729538	0.230622	C1QTNF9B	C1q and TNF related 9B [Source:HGNC Symbol;Acc:HGNC:34072]
6708	ENSG00000140534.14	127.107	1.69233	0.395528	4.27866	1.88021e-05	0.000577611	TICRR	TOPBP1 interacting checkpoint and replication regulator [Source:HGNC Symbol;Acc:HGNC:28704]
22441	ENSG00000285649.1	1.03132	1.6911	1.51904	1.11327	0.265594	0.494051		novel transcript, antisense to DPH2 and ATP6V0B
19739	ENSG00000260927.2	1.94272	1.69085	0.970183	1.74282	0.0813652	0.246956		novel transcript, antisense to CSNK2A2
20613	ENSG00000269652.1	9.94171	1.69025	0.678053	2.4928	0.0126741	0.0737642		novel transcript, antisense to AXL
21367	ENSG00000274515.1	1.19285	1.68905	1.3207	1.2789	0.200932	0.422025		novel transcript, antisense to IMP3
23619	ENSG00000293142.1	3.97214	1.6883	0.814193	2.07359	0.0381175	0.152758		novel transcript
22999	ENSG00000288989.2	4.34051	1.68797	0.953004	1.77121	0.0765256	0.237317		novel transcript
21533	ENSG00000276043.5	776.513	1.68771	0.455329	3.70657	0.000210082	0.00383165	UHRF1	ubiquitin like with PHD and ring finger domains 1 [Source:HGNC Symbol;Acc:HGNC:12556]
14357	ENSG00000213177.3	1.40734	1.68741	1.5426	1.09387	0.27401	0.503125	PRDX2P4	peroxiredoxin 2 pseudogene 4 [Source:HGNC Symbol;Acc:HGNC:44969]
18576	ENSG00000251485.1	2.41665	1.68697	1.03739	1.62617	0.103915	0.286072	NRBF2P6	NRBF2 pseudogene 6 [Source:HGNC Symbol;Acc:HGNC:54797]
19767	ENSG00000261094.2	16.2561	1.68616	0.54168	3.11282	0.00185306	0.0193512		novel transcript
17312	ENSG00000237399.7	12.4759	1.68541	0.434339	3.88041	0.00010428	0.0022051	PITRM1-AS1	PITRM1 antisense RNA 1 [Source:HGNC Symbol;Acc:HGNC:44675]
6693	ENSG00000140451.13	183.416	1.68459	0.207679	8.11151	4.99929e-16	2.37436e-13	PIF1	PIF1 5'-to-3' DNA helicase [Source:HGNC Symbol;Acc:HGNC:26220]
23732	ENSG00000293503.1	1.62475	1.68449	1.60479	1.04967	0.29387	0.523837		novel transcript
2248	ENSG00000101945.17	221.81	1.68438	0.369488	4.55868	5.1476e-06	0.00020585	SUV39H1	SUV39H1 histone lysine methyltransferase [Source:HGNC Symbol;Acc:HGNC:11479]
19456	ENSG00000259469.1	1.27341	1.68432	1.21802	1.38284	0.166714	0.376789		novel transcript
16474	ENSG00000232259.1	1.02619	1.68382	1.66097	1.01375	0.310701	0.540726		novel transcript
8505	ENSG00000158458.21	4.30321	1.6836	0.757642	2.22216	0.0262727	0.120304	NRG2	neuregulin 2 [Source:HGNC Symbol;Acc:HGNC:7998]
21246	ENSG00000273449.1	7.65426	1.68302	0.569492	2.9553	0.00312361	0.0280369		novel transcript
22995	ENSG00000288979.1	10.5433	1.6829	0.475639	3.53818	0.000402888	0.00622471		novel transcript
23581	ENSG00000292342.1	15.7444	1.68224	0.472204	3.56254	0.000367288	0.00581078	LINC00685	long intergenic non-protein coding RNA 685 [Source:HGNC Symbol;Acc:HGNC:27560]
20962	ENSG00000272183.1	5.9502	1.68175	0.635761	2.64526	0.00816288	0.054624		novel transcript, antisense to LBX2
11702	ENSG00000179219.5	3.42131	1.68174	0.837198	2.00877	0.0445611	0.168721	LINC00311	long intergenic non-protein coding RNA 311 [Source:HGNC Symbol;Acc:HGNC:28312]
17761	ENSG00000242198.1	3.77035	1.68142	0.865248	1.94328	0.051982	0.187005		ribosomal protein S26 (RPS26) pseudogene
14645	ENSG00000214278.4	1.19719	1.6812	1.3011	1.29213	0.196312	0.416978		mitochondrial translational initiation factor 3 (MTIF3) pseudogene
23000	ENSG00000288998.2	1.25196	1.68046	1.18638	1.41646	0.156641	0.363258		novel transcript
9793	ENSG00000166508.19	2665.8	1.67849	0.378646	4.43287	9.29886e-06	0.000328113	MCM7	minichromosome maintenance complex component 7 [Source:HGNC Symbol;Acc:HGNC:6950]
20233	ENSG00000266498.1	2.24258	1.67846	1.21196	1.38492	0.166078	0.37593		novel transcript
18614	ENSG00000252311.1	2.59679	1.67803	1.03454	1.62201	0.104801	0.287344	RNU1-103P	RNA, U1 small nuclear 103, pseudogene [Source:HGNC Symbol;Acc:HGNC:48445]
21641	ENSG00000277058.3	1.25676	1.67798	1.24389	1.34898	0.177345	0.391868	HNRNPCL3	heterogeneous nuclear ribonucleoprotein C like 3 [Source:HGNC Symbol;Acc:HGNC:51235]
1959	ENSG00000100297.16	1301.94	1.67628	0.468789	3.57577	0.000349194	0.00558781	MCM5	minichromosome maintenance complex component 5 [Source:HGNC Symbol;Acc:HGNC:6948]
21041	ENSG00000272588.1	4.89277	1.67579	0.727083	2.30482	0.0211767	0.104376		novel transcript, antisense to PCGF3
5638	ENSG00000133048.13	135.382	1.67555	0.226053	7.41219	1.24232e-13	4.21449e-11	CHI3L1	chitinase 3 like 1 [Source:HGNC Symbol;Acc:HGNC:1932]
19740	ENSG00000260941.1	20.3197	1.67317	0.674462	2.48075	0.0131108	0.075697	LINC00622	long intergenic non-protein coding RNA 622 [Source:HGNC Symbol;Acc:HGNC:44251]
19747	ENSG00000260955.2	0.955197	1.67273	1.38744	1.20562	0.227963	0.454873		novel transcript, overlapping to LYPLA1
17976	ENSG00000244371.2	1.83971	1.67249	1.54493	1.08257	0.279	0.508124	PFN1P8	profilin 1 pseudogene 8 [Source:HGNC Symbol;Acc:HGNC:42986]
19384	ENSG00000259120.3	0.954996	1.67196	1.38743	1.20508	0.228174	0.455061	SMIM6	small integral membrane protein 6 [Source:HGNC Symbol;Acc:HGNC:40032]
20961	ENSG00000272181.1	0.955654	1.67184	1.42352	1.17444	0.240219	0.468464		novel transcript, antisense to PSMD6
17692	ENSG00000241472.8	12.6916	1.67162	0.455136	3.67279	0.000239919	0.0042328	PTPRG-AS1	PTPRG antisense RNA 1 [Source:HGNC Symbol;Acc:HGNC:44638]
8855	ENSG00000161996.19	555.631	1.67109	0.301681	5.53927	3.03729e-08	2.88506e-06	WDR90	WD repeat domain 90 [Source:HGNC Symbol;Acc:HGNC:26960]
18776	ENSG00000254088.1	1.2413	1.67109	1.24249	1.34495	0.178641	0.393634	SLC2A3P4	solute carrier family 2 member 3 pseudogene 4 [Source:HGNC Symbol;Acc:HGNC:31076]
4674	ENSG00000124194.17	1.26219	1.67096	1.18606	1.40884	0.158882	0.366166	GDAP1L1	ganglioside induced differentiation associated protein 1 like 1 [Source:HGNC Symbol;Acc:HGNC:4213]
4106	ENSG00000118094.12	8.76677	1.67087	0.676353	2.47041	0.0134958	0.0770768	TREH	trehalase [Source:HGNC Symbol;Acc:HGNC:12266]
20855	ENSG00000271590.1	9.88749	1.67079	0.943231	1.77134	0.0765034	0.237294		novel transcript
23066	ENSG00000289194.1	69.6638	1.67058	1.28625	1.29881	0.19401	0.414127		novel transcript
14835	ENSG00000215784.6	56.1906	1.66875	0.384431	4.34084	1.4194e-05	0.000466204	FAM72D	family with sequence similarity 72 member D [Source:HGNC Symbol;Acc:HGNC:33593]
16703	ENSG00000233654.2	6.38536	1.66856	0.603263	2.76589	0.00567679	0.0423521	NEMP2-DT	NEMP2 divergent transcript [Source:HGNC Symbol;Acc:HGNC:55713]
17460	ENSG00000238199.1	0.959292	1.66854	1.48098	1.12664	0.259893	0.488768	UBE2V2P3	ubiquitin conjugating enzyme E2 V2 pseudogene 3 [Source:HGNC Symbol;Acc:HGNC:44891]
15598	ENSG00000226706.1	2.78822	1.66827	0.831637	2.00601	0.0448554	0.169399		novel transcript
19235	ENSG00000258210.1	1.17557	1.66787	1.63376	1.02088	0.30731	0.536991		novel transcript
15614	ENSG00000226806.1	2.33982	1.66755	1.37207	1.21535	0.224232	0.451297	LCT-AS1	LCT antisense RNA 1 [Source:HGNC Symbol;Acc:HGNC:40337]
17246	ENSG00000236857.3	0.91147	1.66753	1.90229	0.876592	0.380708	0.606635	RAP1BP1	RAP1B pseudogene 1 [Source:HGNC Symbol;Acc:HGNC:49780]
19531	ENSG00000259895.1	4.48736	1.66647	0.781482	2.13245	0.0329698	0.139287	TEDC2-AS1	TEDC2 antisense RNA 1 [Source:HGNC Symbol;Acc:HGNC:55403]
20489	ENSG00000268093.1	1.45642	1.66565	1.24405	1.3389	0.180604	0.396414		novel transcript, antisense to SPHK2
21501	ENSG00000275734.2	8.84647	1.6653	0.52612	3.16525	0.00154951	0.0169646		novel transcript, sense overlapping CDK10
8074	ENSG00000153898.13	6.45872	1.66525	0.61709	2.69856	0.00696402	0.0489709	MCOLN2	mucolipin TRP cation channel 2 [Source:HGNC Symbol;Acc:HGNC:13357]
11320	ENSG00000176208.9	102.996	1.66497	0.442737	3.76063	0.000169487	0.00326425	ATAD5	ATPase family AAA domain containing 5 [Source:HGNC Symbol;Acc:HGNC:25752]
661	ENSG00000056291.19	5.09976	1.66409	0.657711	2.53013	0.0114021	0.0685136	NPFFR2	neuropeptide FF receptor 2 [Source:HGNC Symbol;Acc:HGNC:4525]
15890	ENSG00000228446.2	1.44437	1.66397	1.39165	1.19568	0.231822	0.458813	ANKRD49P1	ANKRD49 pseudogene 1 [Source:HGNC Symbol;Acc:HGNC:54619]
16964	ENSG00000235211.4	6.60488	1.6639	1.00733	1.6518	0.0985763	0.278446	TMSB10P2	thymosin beta 10 pseudogene 2 [Source:HGNC Symbol;Acc:HGNC:41950]
7394	ENSG00000146410.12	110.789	1.66189	0.682237	2.43594	0.0148531	0.0821798	MTFR2	mitochondrial fission regulator 2 [Source:HGNC Symbol;Acc:HGNC:21115]
14213	ENSG00000206712.1	1.43374	1.66175	1.559	1.06591	0.286465	0.515785	RNU6-26P	RNA, U6 small nuclear 26, pseudogene [Source:HGNC Symbol;Acc:HGNC:34252]
19591	ENSG00000260193.1	9.4975	1.66074	0.495471	3.35184	0.000802759	0.010411	LINC02846	long intergenic non-protein coding RNA 2846 [Source:HGNC Symbol;Acc:HGNC:54381]
5890	ENSG00000135094.11	2.07987	1.66042	1.14973	1.44418	0.148688	0.35309	SDS	serine dehydratase [Source:HGNC Symbol;Acc:HGNC:10691]
21318	ENSG00000274099.1	1.0287	1.65934	1.72705	0.960797	0.336654	0.565624	ABCB10P1	ABCB10 pseudogene 1 [Source:HGNC Symbol;Acc:HGNC:14114]
13818	ENSG00000201555.1	1.65855	1.65912	1.4405	1.15177	0.249416	0.478771	Y_RNA	Y RNA [Source:RFAM;Acc:RF00019]
15839	ENSG00000228169.3	5.8135	1.65861	0.631042	2.62837	0.00857961	0.0564352	PPIAP19	peptidylprolyl isomerase A pseudogene 19 [Source:HGNC Symbol;Acc:HGNC:31663]
8771	ENSG00000160949.18	691.528	1.65846	0.330439	5.01896	5.19533e-07	3.1307e-05	TONSL	tonsoku like, DNA repair protein [Source:HGNC Symbol;Acc:HGNC:7801]
14399	ENSG00000213312.3	3.73318	1.65791	0.801518	2.06846	0.0385966	0.154069	RPL7AP34	ribosomal protein L7a pseudogene 34 [Source:HGNC Symbol;Acc:HGNC:36778]
14659	ENSG00000214357.9	204.765	1.65673	0.276543	5.99085	2.08742e-09	2.86532e-07	NEURL1B	neuralized E3 ubiquitin protein ligase 1B [Source:HGNC Symbol;Acc:HGNC:35422]
16702	ENSG00000233653.3	1.77881	1.65659	1.32185	1.25323	0.210122	0.433584	CICP7	capicua transcriptional repressor pseudogene 7 [Source:HGNC Symbol;Acc:HGNC:37756]
4564	ENSG00000123080.12	297.018	1.65599	0.653488	2.53409	0.0112741	0.0680716	CDKN2C	cyclin dependent kinase inhibitor 2C [Source:HGNC Symbol;Acc:HGNC:1789]
22767	ENSG00000287516.1	28.1915	1.65573	0.350155	4.72856	2.26121e-06	0.000105725		novel transcript
15889	ENSG00000228444.2	1.82258	1.65555	1.04529	1.58381	0.113237	0.300604		novel transcript, sense intronic to LMO7
12923	ENSG00000188312.15	79.8634	1.65523	0.312912	5.28978	1.22466e-07	9.38131e-06	CENPP	centromere protein P [Source:HGNC Symbol;Acc:HGNC:32933]
23448	ENSG00000291051.1	2.12257	1.65496	1.15988	1.42684	0.153626	0.359148		novel transcript
10359	ENSG00000169679.15	618.894	1.65455	0.685915	2.41218	0.0158575	0.0855293	BUB1	BUB1 mitotic checkpoint serine/threonine kinase [Source:HGNC Symbol;Acc:HGNC:1148]
22746	ENSG00000287369.1	5.04389	1.65211	0.803816	2.05534	0.0398465	0.157365		novel transcript
6937	ENSG00000142731.11	284.331	1.65002	0.71708	2.30103	0.0213899	0.105014	PLK4	polo like kinase 4 [Source:HGNC Symbol;Acc:HGNC:11397]
4448	ENSG00000121716.21	69.3532	1.64949	0.341444	4.83094	1.35888e-06	6.85122e-05	PILRB	paired immunoglobin like type 2 receptor beta [Source:HGNC Symbol;Acc:HGNC:18297]
20338	ENSG00000267251.2	5.45045	1.64795	0.901796	1.82741	0.0676378	0.221026		novel transcript, antisense to PARD6G
20459	ENSG00000267801.1	2.53335	1.64765	1.08737	1.51526	0.129705	0.325525		novel transcript, antisense to TRIM47
18286	ENSG00000249115.9	352.469	1.64761	0.37199	4.42917	9.45956e-06	0.000332302	HAUS5	HAUS augmin like complex subunit 5 [Source:HGNC Symbol;Acc:HGNC:29130]
372	ENSG00000023892.12	43.36	1.64714	0.27696	5.9472	2.72769e-09	3.59857e-07	DEF6	DEF6 guanine nucleotide exchange factor [Source:HGNC Symbol;Acc:HGNC:2760]
19086	ENSG00000256690.1	1.23898	1.64643	1.29041	1.27589	0.201994	0.423591	STX5-DT	STX5 divergent transcript [Source:HGNC Symbol;Acc:HGNC:55488]
22492	ENSG00000285922.1	3.19139	1.64626	0.868703	1.89508	0.0580816	0.201292		novel transcript
16583	ENSG00000232874.1	1.87524	1.64598	1.10858	1.48476	0.137607	0.337301	LINC02924	long intergenic non-protein coding RNA 2924 [Source:HGNC Symbol;Acc:HGNC:55719]
7896	ENSG00000151962.8	2.74737	1.64549	1.09714	1.4998	0.133667	0.331265	RBM46	RNA binding motif protein 46 [Source:HGNC Symbol;Acc:HGNC:28401]
15702	ENSG00000227262.3	2.05382	1.64464	1.10861	1.48351	0.137938	0.337657	HCG4B	HLA complex group 4B [Source:HGNC Symbol;Acc:HGNC:22919]
19331	ENSG00000258875.6	13.8209	1.64428	0.431572	3.80998	0.000138978	0.0027664		novel transcript, antisense to GPR68
669	ENSG00000057468.7	1.34718	1.64326	1.52656	1.07645	0.281728	0.511287	MSH4	mutS homolog 4 [Source:HGNC Symbol;Acc:HGNC:7327]
12726	ENSG00000186710.12	1.29888	1.64309	1.32761	1.23763	0.215851	0.441127	CFAP73	cilia and flagella associated protein 73 [Source:HGNC Symbol;Acc:HGNC:37100]
6142	ENSG00000136689.20	1.66105	1.64174	1.32489	1.23915	0.215289	0.440465	IL1RN	interleukin 1 receptor antagonist [Source:HGNC Symbol;Acc:HGNC:6000]
11754	ENSG00000179750.16	255.946	1.64174	0.592679	2.77002	0.00560521	0.0420161	APOBEC3B	apolipoprotein B mRNA editing enzyme catalytic subunit 3B [Source:HGNC Symbol;Acc:HGNC:17352]
22348	ENSG00000284512.1	1.39647	1.64162	1.32242	1.24138	0.214465	0.439575		novel protein
15297	ENSG00000224888.4	14.2772	1.64156	0.786151	2.08809	0.0367894	0.149613		novel transcript, antisense to FAM38A
13743	ENSG00000198865.10	37.4319	1.64147	0.564198	2.90939	0.00362133	0.0310342	CCDC152	coiled-coil domain containing 152 [Source:HGNC Symbol;Acc:HGNC:34438]
11867	ENSG00000180767.11	1.67077	1.64147	1.23217	1.33217	0.182803	0.399726	CHST13	carbohydrate sulfotransferase 13 [Source:HGNC Symbol;Acc:HGNC:21755]
10445	ENSG00000170209.5	8.89488	1.6408	1.16099	1.41327	0.157576	0.364465	ANKK1	ankyrin repeat and kinase domain containing 1 [Source:HGNC Symbol;Acc:HGNC:21027]
11416	ENSG00000176974.22	162.654	1.64075	0.417531	3.92965	8.50712e-05	0.00188802	SHMT1	serine hydroxymethyltransferase 1 [Source:HGNC Symbol;Acc:HGNC:10850]
1734	ENSG00000092853.14	320.521	1.64046	1.04313	1.57263	0.115804	0.304607	CLSPN	claspin [Source:HGNC Symbol;Acc:HGNC:19715]
13885	ENSG00000203896.10	47.2588	1.64032	0.296735	5.52789	3.24114e-08	3.05426e-06	LIME1	Lck interacting transmembrane adaptor 1 [Source:HGNC Symbol;Acc:HGNC:26016]
296	ENSG00000014138.10	149.137	1.64012	0.351172	4.67042	3.00578e-06	0.000133667	POLA2	DNA polymerase alpha 2, accessory subunit [Source:HGNC Symbol;Acc:HGNC:30073]
16906	ENSG00000234869.1	4.81122	1.6398	0.793756	2.06587	0.0388407	0.154601	LINC02925	long intergenic non-protein coding RNA 2925 [Source:HGNC Symbol;Acc:HGNC:55756]
14966	ENSG00000220157.4	1.55342	1.63911	1.27003	1.29061	0.19684	0.417391	HNRNPA1P12	heterogeneous nuclear ribonucleoprotein A1 pseudogene 12 [Source:HGNC Symbol;Acc:HGNC:39130]
19070	ENSG00000256433.3	13.2712	1.63891	0.525841	3.11674	0.00182861	0.0191802		novel transcript
20931	ENSG00000272077.1	24.4672	1.63891	0.352986	4.64298	3.43425e-06	0.000148278		novel transcript
16389	ENSG00000231731.7	12.8133	1.63538	0.831661	1.96641	0.0492515	0.180352		novel transcript, antisense to IWS1
18101	ENSG00000246575.2	9.20965	1.63517	0.578258	2.82775	0.00468757	0.0372917		retinol saturase (all-trans-retinol 13,14-reductase) (RESAT) pseudogene
19164	ENSG00000257557.2	9.3253	1.63496	0.513723	3.18257	0.00145975	0.0162516	PPP1R12A-AS1	PPP1R12A antisense RNA 1 [Source:HGNC Symbol;Acc:HGNC:51903]
17475	ENSG00000238366.1	1.34908	1.63409	2.16295	0.755489	0.449955	0.666943	Y_RNA	Y RNA [Source:RFAM;Acc:RF00019]
7143	ENSG00000144063.4	29.6058	1.63343	0.444122	3.67789	0.00023517	0.00416138	MALL	mal, T cell differentiation protein like [Source:HGNC Symbol;Acc:HGNC:6818]
13728	ENSG00000198838.15	20.0458	1.6325	0.351899	4.63912	3.49892e-06	0.000150523	RYR3	ryanodine receptor 3 [Source:HGNC Symbol;Acc:HGNC:10485]
16397	ENSG00000231768.2	2.72503	1.63249	1.10556	1.47662	0.139778	0.340476	LINC01354	long intergenic non-protein coding RNA 1354 [Source:HGNC Symbol;Acc:HGNC:50581]
15164	ENSG00000224057.2	2.8879	1.63184	0.938963	1.73791	0.0822258	0.248519	EGFR-AS1	EGFR antisense RNA 1 [Source:HGNC Symbol;Acc:HGNC:40207]
12326	ENSG00000184162.15	117.722	1.63124	0.308949	5.27999	1.29194e-07	9.83321e-06	NR2C2AP	nuclear receptor 2C2 associated protein [Source:HGNC Symbol;Acc:HGNC:30763]
22050	ENSG00000279821.1	54.4004	1.63076	0.350318	4.65509	3.23837e-06	0.000142147		TEC
21780	ENSG00000278341.1	14.3061	1.63066	0.406264	4.0138	5.97482e-05	0.00143606		novel transcript, antisense to CTU2
22159	ENSG00000280330.1	7.03962	1.62881	0.676346	2.40824	0.0160296	0.0860685	CTBP2P10	CTBP2 pseudogene 10 [Source:HGNC Symbol;Acc:HGNC:54512]
1016	ENSG00000071539.14	527.985	1.62876	0.667831	2.43889	0.0147326	0.0817419	TRIP13	thyroid hormone receptor interactor 13 [Source:HGNC Symbol;Acc:HGNC:12307]
15684	ENSG00000227183.3	2.59762	1.62809	0.980271	1.66086	0.0967413	0.27559	HDGFP1	heparin binding growth factor pseudogene 1 [Source:HGNC Symbol;Acc:HGNC:31836]
3010	ENSG00000108106.14	2158.44	1.62795	0.380115	4.28279	1.84563e-05	0.000569938	UBE2S	ubiquitin conjugating enzyme E2 S [Source:HGNC Symbol;Acc:HGNC:17895]
5437	ENSG00000131470.15	108.677	1.62791	0.373455	4.35904	1.30632e-05	0.000434976	PSMC3IP	PSMC3 interacting protein [Source:HGNC Symbol;Acc:HGNC:17928]
22374	ENSG00000284735.1	2.37714	1.62729	0.982589	1.65612	0.0976966	0.277074		novel transcript
18512	ENSG00000250999.2	1.75664	1.62672	1.1635	1.39813	0.162074	0.370431		novel transcript
8864	ENSG00000162073.14	123.841	1.62665	0.604911	2.68907	0.00716504	0.0499261	PAQR4	progestin and adipoQ receptor family member 4 [Source:HGNC Symbol;Acc:HGNC:26386]
15408	ENSG00000225526.6	4.90463	1.62649	0.97658	1.6655	0.0958132	0.274064	MKRN2OS	MKRN2 opposite strand [Source:HGNC Symbol;Acc:HGNC:40375]
22456	ENSG00000285730.1	2.84007	1.62514	0.810384	2.00539	0.0449212	0.169513		novel transcript
21959	ENSG00000279342.2	7.74606	1.62497	0.684368	2.37441	0.0175772	0.0918999		novel transcript, sense intronic to MSANTD2
17233	ENSG00000236782.8	2.71641	1.62424	0.960086	1.69177	0.0906906	0.264449	ZNF593OS	ZNF593 opposite strand [Source:HGNC Symbol;Acc:HGNC:41278]
21801	ENSG00000278546.1	2.96603	1.62421	0.982722	1.65277	0.0983786	0.278019		novel transcript
15118	ENSG00000223784.2	3.94345	1.62415	0.886397	1.8323	0.0669063	0.219637	LINP1	lncRNA in non-homologous end joining pathway 1 [Source:HGNC Symbol;Acc:HGNC:53170]
16814	ENSG00000234329.1	2.12868	1.62414	1.35064	1.2025	0.229171	0.45602	RPL7AP16	ribosomal protein L7a pseudogene 16 [Source:HGNC Symbol;Acc:HGNC:35898]
12412	ENSG00000184786.6	15.5175	1.62246	0.645096	2.51508	0.0119007	0.070563	DYNLT2	dynein light chain Tctex-type 2 [Source:HGNC Symbol;Acc:HGNC:11695]
11431	ENSG00000177084.19	699.72	1.6207	0.438991	3.69189	0.000222596	0.0039901	POLE	DNA polymerase epsilon, catalytic subunit [Source:HGNC Symbol;Acc:HGNC:9177]
21396	ENSG00000274751.2	0.932923	1.62033	1.90137	0.852191	0.394108	0.619248		novel transcript, antisense to UBE2I
22371	ENSG00000284713.2	1.19675	1.62001	1.63666	0.989827	0.322259	0.552089	SMIM38	small integral membrane protein 38 [Source:HGNC Symbol;Acc:HGNC:54074]
14766	ENSG00000215049.3	1.49183	1.61962	1.32672	1.22077	0.222174	0.448787	PRDX2P1	peroxiredoxin 2 pseudogene 1 [Source:HGNC Symbol;Acc:HGNC:30020]
6888	ENSG00000142185.18	1.7778	1.61908	1.39994	1.15653	0.247463	0.476525	TRPM2	transient receptor potential cation channel subfamily M member 2 [Source:HGNC Symbol;Acc:HGNC:12339]
15323	ENSG00000225032.5	5.74929	1.619	0.709247	2.28271	0.0224477	0.108634		novel transcript
17745	ENSG00000242086.8	176.901	1.61874	0.303678	5.33043	9.79783e-08	7.88709e-06	MUC20-OT1	MUC20 overlapping transcript [Source:HGNC Symbol;Acc:HGNC:53807]
23440	ENSG00000291041.1	1.74552	1.61777	1.18234	1.36828	0.171225	0.383195		novel transcript
21627	ENSG00000276931.1	6.75272	1.61678	0.59064	2.73733	0.00619404	0.0449816		novel transcript, sense intronic to LMF1
6419	ENSG00000138376.11	149.309	1.61653	0.530478	3.04731	0.002309	0.0226878	BARD1	BRCA1 associated RING domain 1 [Source:HGNC Symbol;Acc:HGNC:952]
4291	ENSG00000119969.16	312.445	1.61644	0.594425	2.71933	0.00654147	0.046733	HELLS	helicase, lymphoid specific [Source:HGNC Symbol;Acc:HGNC:4861]
8404	ENSG00000157456.8	578.148	1.61635	0.61392	2.63284	0.00846753	0.0558706	CCNB2	cyclin B2 [Source:HGNC Symbol;Acc:HGNC:1580]
15325	ENSG00000225067.4	3.45431	1.61604	0.778578	2.07563	0.037928	0.15227	RPL23AP2	ribosomal protein L23a pseudogene 2 [Source:HGNC Symbol;Acc:HGNC:10319]
14479	ENSG00000213599.10	33.8572	1.61491	0.402742	4.00978	6.07751e-05	0.00145487	SLX1A-SULT1A3	SLX1A-SULT1A3 readthrough (NMD candidate) [Source:HGNC Symbol;Acc:HGNC:44437]
20810	ENSG00000271151.1	1.74563	1.6141	1.11625	1.446	0.148177	0.352264		novel transcript
14633	ENSG00000214222.2	24.8468	1.6135	0.497993	3.24	0.0011953	0.0140658	TUBBP2	tubulin beta pseudogene 2 [Source:HGNC Symbol;Acc:HGNC:12415]
20002	ENSG00000263126.1	5.18455	1.61288	0.614672	2.62396	0.00869142	0.0569209		novel transcript
9582	ENSG00000165490.13	155.814	1.61285	0.589199	2.73737	0.00619334	0.0449816	DDIAS	DNA damage induced apoptosis suppressor [Source:HGNC Symbol;Acc:HGNC:26351]
20844	ENSG00000271524.1	2.08053	1.61279	1.03495	1.55832	0.119157	0.309825	BNIP3P17	BCL2 interacting protein 3 pseudogene 17 [Source:HGNC Symbol;Acc:HGNC:49697]
1742	ENSG00000093009.11	308.417	1.61123	0.594671	2.70945	0.00673949	0.0478025	CDC45	cell division cycle 45 [Source:HGNC Symbol;Acc:HGNC:1739]
8811	ENSG00000161513.12	1686.63	1.61089	0.212905	7.56622	3.84232e-14	1.44831e-11	FDXR	ferredoxin reductase [Source:HGNC Symbol;Acc:HGNC:3642]
8894	ENSG00000162383.13	7.4174	1.60986	0.817237	1.96989	0.0488515	0.179412	SLC1A7	solute carrier family 1 member 7 [Source:HGNC Symbol;Acc:HGNC:10945]
21332	ENSG00000274259.2	1.74997	1.60982	1.12463	1.43142	0.152311	0.357803	SYNGAP1-AS1	SYNGAP1 antisense RNA 1 [Source:HGNC Symbol;Acc:HGNC:53831]
13863	ENSG00000203760.9	354.261	1.60907	0.754713	2.13202	0.0330049	0.139336	CENPW	centromere protein W [Source:HGNC Symbol;Acc:HGNC:21488]
21978	ENSG00000279443.1	12.0752	1.60864	0.587043	2.74024	0.00613951	0.044695		TEC
19971	ENSG00000262692.1	4.74459	1.60787	1.2115	1.32717	0.184453	0.402296		novel transcript, antisense to ITGAE
23630	ENSG00000293178.1	16.813	1.60727	0.544978	2.94924	0.0031856	0.0284077		novel transcript
19110	ENSG00000257058.1	2.1672	1.60709	1.00819	1.59404	0.110928	0.297074		novel transcript
826	ENSG00000065618.21	3.62415	1.6068	1.0192	1.57654	0.114902	0.30331	COL17A1	collagen type XVII alpha 1 chain [Source:HGNC Symbol;Acc:HGNC:2194]
12966	ENSG00000188603.22	11.1487	1.60669	0.5787	2.77638	0.00549674	0.0415439	CLN3	CLN3 lysosomal/endosomal transmembrane protein, battenin [Source:HGNC Symbol;Acc:HGNC:2074]
21657	ENSG00000277170.1	4.21589	1.60652	1.28771	1.24758	0.212186	0.436485		novel transcript, sense intronic with DNAJA3
22122	ENSG00000280163.1	1.08696	1.60607	1.54295	1.04091	0.297917	0.527491		novel transcript
22160	ENSG00000280332.1	11.9933	1.60571	0.671344	2.39178	0.0167668	0.0888557		TEC
12980	ENSG00000188687.18	2.03064	1.60557	1.12717	1.42443	0.154322	0.3601	SLC4A5	solute carrier family 4 member 5 [Source:HGNC Symbol;Acc:HGNC:18168]
20953	ENSG00000272148.1	4.19901	1.60549	0.758229	2.11741	0.0342247	0.142735		novel transcript, antisense to AGBL5
18022	ENSG00000244921.2	10.8388	1.605	0.455517	3.52347	0.000425931	0.00648954	MTCYBP18	MT-CYB pseudogene 18 [Source:HGNC Symbol;Acc:HGNC:51976]
20305	ENSG00000267092.2	1.68449	1.60407	1.3093	1.22514	0.220522	0.447119		novel transcript, antisense to ADAMTSL5
23178	ENSG00000289579.1	7.78681	1.60398	0.773085	2.07478	0.0380072	0.152511		novel transcript, sense intronic to PTRF
21836	ENSG00000278811.4	5.93677	1.60347	0.940611	1.70471	0.0882483	0.260068	LINC00624	long intergenic non-protein coding RNA 624 [Source:HGNC Symbol;Acc:HGNC:44254]
741	ENSG00000062822.16	830.112	1.60255	0.382842	4.18592	2.84017e-05	0.000792545	POLD1	DNA polymerase delta 1, catalytic subunit [Source:HGNC Symbol;Acc:HGNC:9175]
16013	ENSG00000229236.3	1.62618	1.60234	1.26371	1.26797	0.204809	0.427314	TTTY10	testis expressed transcript, Y-linked 10 [Source:HGNC Symbol;Acc:HGNC:18491]
20397	ENSG00000267480.1	2.20952	1.60212	1.01233	1.5826	0.113512	0.300967	LINC02979	long intergenic non-protein coding RNA 2979 [Source:HGNC Symbol;Acc:HGNC:56043]
21342	ENSG00000274322.1	1.35797	1.60163	1.81618	0.881871	0.377846	0.604097		novel protein
21844	ENSG00000278864.1	29.4449	1.60055	0.868014	1.84392	0.0651946	0.216075		novel transcript
9244	ENSG00000163915.7	1.58139	1.59955	1.75114	0.913433	0.361015	0.589045	IGF2BP2-AS1	IGF2BP2 antisense RNA 1 [Source:HGNC Symbol;Acc:HGNC:32674]
15994	ENSG00000229122.1	2.36462	1.59889	0.899338	1.77785	0.0754285	0.235358	AGBL5-IT1	AGBL5 intronic transcript 1 [Source:HGNC Symbol;Acc:HGNC:41484]
21864	ENSG00000278952.1	3.01062	1.59889	0.877059	1.82301	0.0683022	0.22234		TEC
23668	ENSG00000293296.1	14.3761	1.59845	0.778963	2.05203	0.0401668	0.158182	PFN1P2	profilin 1 pseudogene 2 [Source:NCBI gene (formerly Entrezgene);Acc:767846]
1073	ENSG00000073111.15	664.354	1.59747	0.37471	4.26323	2.01496e-05	0.000611103	MCM2	minichromosome maintenance complex component 2 [Source:HGNC Symbol;Acc:HGNC:6944]
11995	ENSG00000181938.14	109.777	1.59728	0.296953	5.3789	7.49438e-08	6.2561e-06	GINS3	GINS complex subunit 3 [Source:HGNC Symbol;Acc:HGNC:25851]
14411	ENSG00000213347.11	165.436	1.59683	0.381411	4.18664	2.83113e-05	0.000790952	MXD3	MAX dimerization protein 3 [Source:HGNC Symbol;Acc:HGNC:14008]
15528	ENSG00000226266.8	4.50424	1.59673	0.656677	2.43153	0.0150351	0.0827633		novel transcript
16093	ENSG00000229870.1	1.09895	1.59668	1.35418	1.17908	0.238367	0.466384	RPL21P89	ribosomal protein L21 pseudogene 89 [Source:HGNC Symbol;Acc:HGNC:36474]
14675	ENSG00000214435.9	1.73312	1.59619	1.40763	1.13396	0.256811	0.485742	AS3MT	arsenite methyltransferase [Source:HGNC Symbol;Acc:HGNC:17452]
7685	ENSG00000149503.13	613.186	1.59574	0.503247	3.17089	0.00151975	0.0167286	INCENP	inner centromere protein [Source:HGNC Symbol;Acc:HGNC:6058]
14093	ENSG00000205143.5	2.15915	1.5951	0.982514	1.62349	0.104485	0.286943	ARID3C	AT-rich interaction domain 3C [Source:HGNC Symbol;Acc:HGNC:21209]
14743	ENSG00000214954.9	3.50416	1.59439	1.24524	1.28039	0.20041	0.421572	LRRC69	leucine rich repeat containing 69 [Source:HGNC Symbol;Acc:HGNC:34303]
2027	ENSG00000100526.21	325.391	1.5933	1.03213	1.5437	0.12266	0.315061	CDKN3	cyclin dependent kinase inhibitor 3 [Source:HGNC Symbol;Acc:HGNC:1791]
2690	ENSG00000105486.15	688.958	1.59313	0.378385	4.21033	2.54996e-05	0.000733987	LIG1	DNA ligase 1 [Source:HGNC Symbol;Acc:HGNC:6598]
13830	ENSG00000202441.2	2.59679	1.59224	0.927241	1.71718	0.0859454	0.255533	RNY4P10	RNY4 pseudogene 10 [Source:HGNC Symbol;Acc:HGNC:34060]
21557	ENSG00000276272.1	3.95908	1.59141	1.20307	1.32279	0.185906	0.403945		novel transcript
23686	ENSG00000293341.1	5.79917	1.59133	0.659106	2.41437	0.0157623	0.0852445		novel transcript
16030	ENSG00000229367.1	1.31564	1.59047	1.86186	0.85424	0.392972	0.618416	HMGN2P19	high mobility group nucleosomal binding domain 2 pseudogene 19 [Source:HGNC Symbol;Acc:HGNC:39383]
9298	ENSG00000164087.8	364.592	1.59039	0.39384	4.03817	5.38707e-05	0.00133535	POC1A	POC1 centriolar protein A [Source:HGNC Symbol;Acc:HGNC:24488]
12231	ENSG00000183578.8	50.1343	1.58974	0.344528	4.61424	3.94541e-06	0.000165826	TNFAIP8L3	TNF alpha induced protein 8 like 3 [Source:HGNC Symbol;Acc:HGNC:20620]
19974	ENSG00000262712.1	14.1834	1.58946	0.589626	2.6957	0.007024	0.0493196		novel transcript
11398	ENSG00000176890.16	417.734	1.58916	0.374454	4.24394	2.19625e-05	0.000651929	TYMS	thymidylate synthetase [Source:HGNC Symbol;Acc:HGNC:12441]
14663	ENSG00000214367.10	49.7958	1.58841	0.373465	4.25316	2.10775e-05	0.000633848	HAUS3	HAUS augmin like complex subunit 3 [Source:HGNC Symbol;Acc:HGNC:28719]
18610	ENSG00000251991.1	0.984876	1.58834	1.66072	0.956416	0.338862	0.56806	RNU7-49P	RNA, U7 small nuclear 49 pseudogene [Source:HGNC Symbol;Acc:HGNC:34145]
11018	ENSG00000173894.11	77.85	1.58827	0.316793	5.01357	5.34289e-07	3.16403e-05	CBX2	chromobox 2 [Source:HGNC Symbol;Acc:HGNC:1552]
19915	ENSG00000261868.1	0.975241	1.58757	1.67119	0.949963	0.342131	0.571624	MFSD1P1	major facilitator superfamily domain containing 1 pseudogene 1 [Source:HGNC Symbol;Acc:HGNC:50625]
17865	ENSG00000243433.1	2.31059	1.58738	1.05949	1.49826	0.134066	0.331849		novel transcript
19079	ENSG00000256614.1	1.06452	1.58648	1.69858	0.934007	0.3503	0.579652	AK6P1	adenylate kinase 6 pseudogene 1 [Source:HGNC Symbol;Acc:HGNC:51678]
21385	ENSG00000274653.1	1.93851	1.58648	1.17663	1.34832	0.177555	0.392042		novel transcript, antisense to TBC1D10B
10769	ENSG00000172244.9	62.8164	1.58602	0.395745	4.00767	6.132e-05	0.00146348	C5orf34	chromosome 5 open reading frame 34 [Source:HGNC Symbol;Acc:HGNC:24738]
13474	ENSG00000197813.6	13.3739	1.58588	0.397483	3.98981	6.61257e-05	0.00155014		novel transcript
17645	ENSG00000240898.1	5.22367	1.58535	0.610006	2.59891	0.00935199	0.0597958	RPL21P125	ribosomal protein L21 pseudogene 125 [Source:HGNC Symbol;Acc:HGNC:36039]
22902	ENSG00000288704.1	5.80817	1.58523	0.628889	2.52068	0.0117127	0.0698672		novel transcript, antisense to MIDN
22585	ENSG00000286431.1	20.0045	1.58479	0.404793	3.91507	9.03778e-05	0.00197807		novel transcript
4228	ENSG00000119608.15	4.53355	1.58435	1.3878	1.14162	0.25361	0.482494	PROX2	prospero homeobox 2 [Source:HGNC Symbol;Acc:HGNC:26715]
16057	ENSG00000229604.2	46.9815	1.58351	0.324103	4.88583	1.02992e-06	5.4713e-05	MTATP8P2	MT-ATP8 pseudogene 2 [Source:HGNC Symbol;Acc:HGNC:44572]
11345	ENSG00000176402.6	1.07726	1.58345	1.4747	1.07375	0.282936	0.51227	GJC3	gap junction protein gamma 3 [Source:HGNC Symbol;Acc:HGNC:17495]
20375	ENSG00000267368.1	1.31353	1.58264	1.3775	1.14892	0.250589	0.479517	UPK3BL1	uroplakin 3B like 1 [Source:HGNC Symbol;Acc:HGNC:37278]
20920	ENSG00000272028.1	1.05406	1.5826	1.87309	0.84491	0.398161	0.622376	RNU6-87P	RNA, U6 small nuclear 87, pseudogene [Source:HGNC Symbol;Acc:HGNC:47050]
15988	ENSG00000229106.1	1.33228	1.58238	1.48208	1.06767	0.285668	0.514985	BTBD6P1	BTB domain containing 6 pseudogene 1 [Source:HGNC Symbol;Acc:HGNC:51542]
18665	ENSG00000253347.1	3.85405	1.582	0.869081	1.82031	0.068712	0.222781		novel transcript
22386	ENSG00000284882.2	3.12618	1.58177	0.919743	1.7198	0.0854689	0.254736		novel transcript
15535	ENSG00000226312.7	5.06765	1.58143	0.738901	2.14025	0.0323345	0.137361	CFLAR-AS1	CFLAR antisense RNA 1 [Source:HGNC Symbol;Acc:HGNC:14437]
16930	ENSG00000235027.1	4.69243	1.58143	0.767498	2.0605	0.0393506	0.155977	PRADX	PRC2 and DDX5 associated lncRNA [Source:HGNC Symbol;Acc:HGNC:40168]
5867	ENSG00000134955.12	260.047	1.58137	0.403362	3.92048	8.83725e-05	0.00194854	SLC37A2	solute carrier family 37 member 2 [Source:HGNC Symbol;Acc:HGNC:20644]
23413	ENSG00000290960.1	47.5545	1.58115	0.531672	2.97391	0.00294028	0.0268532		novel transcript
23629	ENSG00000293176.1	18.1575	1.58089	0.59621	2.65156	0.00801204	0.053975	RPSAP52	ribosomal protein SA pseudogene 52 [Source:HGNC Symbol;Acc:HGNC:35752]
2595	ENSG00000104894.12	44.1167	1.58083	0.599027	2.639	0.00831514	0.0552026	CD37	CD37 molecule [Source:HGNC Symbol;Acc:HGNC:1666]
7113	ENSG00000143869.7	1.05426	1.58068	1.8323	0.862678	0.388315	0.614047	GDF7	growth differentiation factor 7 [Source:HGNC Symbol;Acc:HGNC:4222]
14026	ENSG00000204657.4	1.05426	1.58068	1.8323	0.862678	0.388315	0.614047	OR2H2	olfactory receptor family 2 subfamily H member 2 [Source:HGNC Symbol;Acc:HGNC:8253]
15281	ENSG00000224812.4	1.05426	1.58068	1.8323	0.862678	0.388315	0.614047	TMEM72-AS1	TMEM72 antisense RNA 1 [Source:HGNC Symbol;Acc:HGNC:27349]
16738	ENSG00000233858.4	1.05426	1.58068	1.8323	0.862678	0.388315	0.614047	LINC02599	long intergenic non-protein coding RNA 2599 [Source:HGNC Symbol;Acc:HGNC:53931]
20005	ENSG00000263177.1	1.05426	1.58068	1.8323	0.862678	0.388315	0.614047	MTND1P8	MT-ND1 pseudogene 8 [Source:HGNC Symbol;Acc:HGNC:42100]
7250	ENSG00000145020.16	1.05393	1.58064	1.83967	0.859197	0.390232	0.615885	AMT	aminomethyltransferase [Source:HGNC Symbol;Acc:HGNC:473]
13767	ENSG00000198917.13	2.88625	1.58054	1.10933	1.42477	0.154223	0.359969	SPOUT1	SPOUT domain containing methyltransferase 1 [Source:HGNC Symbol;Acc:HGNC:26933]
7100	ENSG00000143801.18	20.1133	1.58013	0.501695	3.14957	0.0016351	0.0177057	PSEN2	presenilin 2 [Source:HGNC Symbol;Acc:HGNC:9509]
14316	ENSG00000213005.3	2.19706	1.57935	0.979653	1.61215	0.106929	0.29063	PTTG3P	pituitary tumor-transforming 3, pseudogene [Source:HGNC Symbol;Acc:HGNC:13422]
18609	ENSG00000251988.1	1.06538	1.57826	1.58986	0.992708	0.320852	0.550895	RNU4ATAC18P	RNA, U4atac small nuclear 18, pseudogene [Source:HGNC Symbol;Acc:HGNC:46904]
21850	ENSG00000278893.1	1.06505	1.57774	1.58983	0.992393	0.321006	0.551028		novel transcript
18095	ENSG00000246451.2	41.1121	1.57769	0.67117	2.35065	0.0187406	0.0959125	KLC1-AS1	KLC1 antisense RNA 1 [Source:HGNC Symbol;Acc:HGNC:56065]
8463	ENSG00000158055.17	2.37465	1.57656	0.934116	1.68776	0.0914575	0.265986	GRHL3	grainyhead like transcription factor 3 [Source:HGNC Symbol;Acc:HGNC:25839]
21050	ENSG00000272646.1	1.9404	1.57561	1.34873	1.16821	0.242721	0.471062		novel transcript
23653	ENSG00000293242.1	1.82101	1.57492	1.0838	1.45315	0.146181	0.349641		novel transcript
20907	ENSG00000271936.1	26.7221	1.57408	0.516086	3.05004	0.00228814	0.0225276		novel transcript, antisense to ADCY3
11679	ENSG00000179057.14	1.82071	1.57355	1.12221	1.4022	0.160857	0.368656	IGSF22	immunoglobulin superfamily member 22 [Source:HGNC Symbol;Acc:HGNC:26750]
13721	ENSG00000198826.11	484.117	1.57322	0.590158	2.66576	0.00768155	0.0523425	ARHGAP11A	Rho GTPase activating protein 11A [Source:HGNC Symbol;Acc:HGNC:15783]
3580	ENSG00000113368.12	782.197	1.57297	0.544806	2.88721	0.00388681	0.0326957	LMNB1	lamin B1 [Source:HGNC Symbol;Acc:HGNC:6637]
19576	ENSG00000260101.2	2.52022	1.57283	0.981827	1.60194	0.109168	0.294491	AFTPH-DT	AFTPH divergent transcript [Source:HGNC Symbol;Acc:HGNC:52788]
18218	ENSG00000248559.1	6.19651	1.57217	0.565677	2.77927	0.00544819	0.0413217		novel transcript
21715	ENSG00000277744.1	2.20711	1.57089	1.04938	1.49697	0.134402	0.332147		novel transcript, sense intronic TMEM91
809	ENSG00000065328.17	204.157	1.5708	0.954448	1.64577	0.0998108	0.280261	MCM10	minichromosome maintenance 10 replication initiation factor [Source:HGNC Symbol;Acc:HGNC:18043]
12097	ENSG00000182685.8	39.2653	1.57029	0.265571	5.9129	3.36132e-09	4.29146e-07	BRICD5	BRICHOS domain containing 5 [Source:HGNC Symbol;Acc:HGNC:28309]
19268	ENSG00000258461.5	0.970225	1.57027	1.90868	0.822696	0.410681	0.633686		novel transcript
20854	ENSG00000271584.2	3.61595	1.56991	0.888337	1.76725	0.0771864	0.238483	LINC02550	long intergenic non-protein coding RNA 2550 [Source:HGNC Symbol;Acc:HGNC:53585]
23318	ENSG00000290597.1	1.57116	1.56952	1.12112	1.39995	0.161528	0.369644		novel transcript
14113	ENSG00000205336.14	437.888	1.56844	0.341126	4.59783	4.26919e-06	0.000175703	ADGRG1	adhesion G protein-coupled receptor G1 [Source:HGNC Symbol;Acc:HGNC:4512]
20378	ENSG00000267383.9	14.0261	1.56843	0.435192	3.60399	0.000313366	0.0051749		novel transcript, antisense to ZNF486 and ZNF90
21341	ENSG00000274317.2	1.93823	1.56796	1.04739	1.49702	0.134388	0.332147	LINC02334	long intergenic non-protein coding RNA 2334 [Source:HGNC Symbol;Acc:HGNC:53254]
18951	ENSG00000255229.1	3.96446	1.56777	0.922995	1.69857	0.0894004	0.262001		novel transcript, antisense to BET1L
20573	ENSG00000269191.1	2.88064	1.56684	0.870262	1.80042	0.0717944	0.228784		novel transcript, antisense to FKBP8
12312	ENSG00000184058.16	1.85121	1.566	1.08842	1.43879	0.150211	0.355544	TBX1	T-box transcription factor 1 [Source:HGNC Symbol;Acc:HGNC:11592]
16805	ENSG00000234264.1	1.64748	1.56499	1.21259	1.29062	0.196834	0.417391	DEPDC1-AS1	DEPDC1 antisense RNA 1 [Source:HGNC Symbol;Acc:HGNC:50592]
5417	ENSG00000131351.15	178.945	1.56474	0.516717	3.02822	0.00245997	0.0237175	HAUS8	HAUS augmin like complex subunit 8 [Source:HGNC Symbol;Acc:HGNC:30532]
17497	ENSG00000239306.5	903.316	1.56469	0.328758	4.7594	1.94168e-06	9.25782e-05	RBM14	RNA binding motif protein 14 [Source:HGNC Symbol;Acc:HGNC:14219]
5192	ENSG00000129467.14	12.53	1.56423	2.10141	0.744369	0.456653	0.672505	ADCY4	adenylate cyclase 4 [Source:HGNC Symbol;Acc:HGNC:235]
6825	ENSG00000141527.19	24.5571	1.56373	0.736936	2.12193	0.0338436	0.141793	CARD14	caspase recruitment domain family member 14 [Source:HGNC Symbol;Acc:HGNC:16446]
[truncated: 21,748 more rows]
